# Supplementary material for: Vitamin B12 induces memory of predation through vitellogenin provisioning
Source: Nat Commun. 2026 Apr 9;17:3408. doi: 10.1038/s41467-026-71494-w (PMC13068944; doi:10.1038/s41467-026-71494-w)
Supplement: Supplementary file 3 — Supplementary Data 1 [file 41467_2026_71494_MOESM3_ESM.xlsx]

## Sheet: Novosphingobium_F3 (vs.P0)
baseMean	log2FoldChange	lfcSE	stat	pvalue	padj	gene	Expression
883.121	0.23162	0.262424	0.882617	0.377443	0.824244	RSC011000000001	Unchanged
166.136	-0.719745	0.608962	-1.18192	0.237237	0.721224	RSC011000000002	Unchanged
59.9595	-0.480605	0.277035	-1.73482	0.0827732	0.454601	RSC011000000003	Unchanged
359.753	0.0191601	0.177346	0.108038	0.913966	0.984704	RSC011000000005	Unchanged
117.668	-0.171647	0.291053	-0.589744	0.555362	0.901905	RSC011000000007	Unchanged
0						RSC011000000008	Unchanged
378.802	-0.057429	0.232158	-0.247371	0.804621	0.970151	RSC011000000010	Unchanged
484.987	-0.0249101	0.228315	-0.109104	0.91312	0.984704	RSC011000000011	Unchanged
97.2051	0.425617	0.346219	1.22933	0.218948	0.701166	RSC011000000012	Unchanged
14.0913	0.680299	0.57334	1.18655	0.235404	0.719905	RSC011000000013	Unchanged
29.7089	0.312448	0.421377	0.741493	0.458395	0.865257	RSC011000000015	Unchanged
0						RSC011000000016	Unchanged
25118.5	-0.280169	0.213067	-1.31493	0.188532	0.65805	RSC011000000017	Unchanged
5.83654	-3.17554	1.81923	-1.74555	0.08089	0.448558	RSC011000000018	Unchanged
34.3784	-0.82263	0.392982	-2.0933	0.0363222	0.277413	RSC011000000019	Unchanged
146.016	-6.27484	1.63603	-3.8354			RSC011000000020	Unchanged
12.9075	3.48529	1.13947	3.05871	0.00222294	0.0380516	RSC011000000022	Upregulated
36.0471	-3.20577	1.11235	-2.88198			RSC011000000023	Unchanged
91.1619	0.119664	0.217645	0.549812	0.582448	0.911592	RSC011000000024	Unchanged
56.4832	0.890037	0.399533	2.22769	0.025901	0.226731	RSC011000000025	Unchanged
375.817	-0.187149	0.135967	-1.37642	0.16869	0.632324	RSC011000000026	Unchanged
0.886672	1.00522	2.55965	0.392717	0.694528		RSC011000000027	Unchanged
201.574	0.0868704	0.262867	0.330472	0.741043	0.956535	RSC011000000028	Unchanged
42.7105	0.0296629	0.455911	0.065063	0.948124	0.989994	RSC011000000029	Unchanged
73.1551	-0.376585	0.32782	-1.14875	0.250657	0.731259	RSC011000000030	Unchanged
15.6357	0.924482	0.795267	1.16248	0.24504	0.726128	RSC011000000031	Unchanged
45.6158	-0.158681	0.437134	-0.363002	0.716603	0.950226	RSC011000000032	Unchanged
2.01174	0.18238	1.335	0.136614	0.891336		RSC011000000033	Unchanged
6.81739	-4.48954	1.8389	-2.44143			RSC011000000034	Unchanged
13.3587	1.42757	0.597068	2.39097	0.016804	0.173302	RSC011000000035	Unchanged
35.382	-0.598766	0.491002	-1.21948	0.222663	0.705561	RSC011000000036	Unchanged
252.574	0.739991	0.286913	2.57914	0.00990458	0.120592	RSC011000000037	Unchanged
96.6244	0.252181	0.389314	0.647758	0.517141	0.889726	RSC011000000038	Unchanged
2367.34	-8.0579	1.89954	-4.24203			RSC011000000039	Unchanged
58.8336	1.56209	0.651189	2.39883	0.0164476	0.170605	RSC011000000040	Unchanged
136.544	-0.12316	0.349745	-0.352143	0.724731	0.951969	RSC011000000041	Unchanged
4579.22	-0.072931	0.180068	-0.405019	0.685464	0.941037	RSC011000000042	Unchanged
452.547	-0.163026	0.222937	-0.731265	0.464618	0.868262	RSC011000000043	Unchanged
46.1254	-0.260992	0.469084	-0.556386	0.577947	0.91054	RSC011000000044	Unchanged
46.4987	-2.11727	0.586457	-3.61027			RSC011000000045	Unchanged
6.25211	-3.44519	1.1153	-3.08901	0.00200822	0.0354166	RSC011000000046	Downregulated
27.9734	-0.755933	0.50801	-1.48803	0.136744	0.57851	RSC011000000047	Unchanged
25.9732	2.39553	0.628595	3.81092	0.00013845	0.00405564	RSC011000000048	Upregulated
309.133	0.407031	0.316636	1.28549	0.198622	0.672839	RSC011000000049	Unchanged
77.8263	0.0255062	0.297075	0.0858579	0.931579	0.988834	RSC011000000050	Unchanged
30.6528	-0.363551	0.445428	-0.816185	0.414394	0.845478	RSC011000000051	Unchanged
20.2593	0.110643	0.391672	0.282488	0.777569	0.96335	RSC011000000052	Unchanged
1.01987	2.16739	2.47279	0.876493	0.380762		RSC011000000053	Unchanged
35.4164	-1.57054	0.405829	-3.86996	0.000108852	0.00335261	RSC011000000054	Downregulated
1675.78	-7.41498	1.59145	-4.65925			RSC011000000055	Unchanged
13.8811	-3.43503	1.51855	-2.26204	0.0236947	0.215109	RSC011000000056	Unchanged
240.351	0.13412	0.221994	0.60416	0.545737	0.899731	RSC011000000057	Unchanged
127.064	0.176984	0.259067	0.683161	0.494505	0.879143	RSC011000000058	Unchanged
106.302	0.759117	0.34229	2.21776	0.0265712	0.23119	RSC011000000059	Unchanged
6.69998	0.223598	0.736177	0.303728	0.761335	0.960907	RSC011000000060	Unchanged
42.2835	0.254257	0.445529	0.570685	0.568213	0.906015	RSC011000000061	Unchanged
230.474	-0.336364	0.22111	-1.52125	0.128197	0.561379	RSC011000000062	Unchanged
134.961	0.515094	0.32404	1.5896	0.111925	0.525631	RSC011000000063	Unchanged
2.0779	-1.44666	1.5149	-0.954955	0.3396		RSC011000000064	Unchanged
11.6646	-0.608267	0.624458	-0.974073	0.33002	0.792354	RSC011000000065	Unchanged
16.9146	-0.325146	0.501651	-0.648151	0.516887	0.889391	RSC011000000066	Unchanged
28.3379	1.77182	0.48412	3.65988	0.000252333	0.00652988	RSC011000000067	Upregulated
202.062	-0.0737598	0.238205	-0.309649	0.756828	0.960847	RSC011000000068	Unchanged
57.9388	-0.0967389	0.369608	-0.261734	0.793527	0.967246	RSC011000000069	Unchanged
5536.38	-0.101984	0.211915	-0.481249	0.63034	0.921773	RSC011000000070	Unchanged
100.382	-0.218274	0.267745	-0.815231	0.41494	0.845887	RSC011000000071	Unchanged
2594.02	-0.140971	0.172993	-0.814897	0.415131	0.846047	RSC011000000073	Unchanged
175.627	0.318493	0.324225	0.982321	0.325942	0.789152	RSC011000000074	Unchanged
118.619	0.0555642	0.261731	0.212295	0.831877	0.973917	RSC011000000075	Unchanged
42.9971	0.0943871	0.336149	0.28079	0.778872	0.963625	RSC011000000076	Unchanged
29.3796	0.810612	0.506213	1.60133	0.109305	0.521127	RSC011000000077	Unchanged
109.334	0.197949	0.362582	0.545943	0.585105	0.912526	RSC011000000078	Unchanged
52.0151	-0.200503	0.290838	-0.689397	0.490573	0.876976	RSC011000000079	Unchanged
10.0533	-0.159612	1.02118	-0.156301	0.875796	0.977778	RSC011000000080	Unchanged
485.465	0.0520886	0.14168	0.367651	0.713134	0.949368	RSC011000000082	Unchanged
83.5294	0.556478	0.300312	1.853	0.0638822	0.390325	RSC011000000083	Unchanged
2.3079	0.480003	1.19533	0.401565	0.688004	0.942373	RSC011000000086	Unchanged
226.621	0.0150975	0.207691	0.0726922	0.942051	0.98956	RSC011000000087	Unchanged
72.5586	0.726782	0.333464	2.17949	0.0292952	0.243912	RSC011000000088	Unchanged
0						RSC011000000090	Unchanged
188.735	0.59028	0.219956	2.68363	0.00728269	0.0972381	RSC011000000091	Unchanged
0						RSC011000000092	Unchanged
48.6336	0.219263	0.352818	0.621462	0.534296	0.89565	RSC011000000093	Unchanged
53.2363	-0.253593	0.496723	-0.510531	0.60968	0.916702	RSC011000000094	Unchanged
277.274	-0.0340224	0.19522	-0.174278	0.861647	0.976689	RSC011000000095	Unchanged
15.8087	-0.137526	0.581473	-0.236514	0.813034	0.970967	RSC011000000096	Unchanged
86.6479	0.315332	0.346149	0.910974	0.362309	0.812079	RSC011000000097	Unchanged
184.487	0.395877	0.297537	1.33051	0.183349	0.650838	RSC011000000098	Unchanged
51.6549	0.133345	0.337931	0.394592	0.693144	0.943	RSC011000000099	Unchanged
1105.54	-0.376632	0.33655	-1.1191	0.263099	0.740722	RSC011000000100	Unchanged
103.211	-0.0435442	0.247744	-0.175763	0.86048	0.976568	RSC011000000101	Unchanged
0.186613	-1.00531	3.16075	-0.31806	0.750439		RSC011000000102	Unchanged
6.04927	-3.10807	1.08463	-2.86557	0.00416263	0.0635835	RSC011000000103	Unchanged
2113.8	-7.43342	1.84541	-4.02806			RSC011000000104	Unchanged
39.4177	0.561618	0.47054	1.19356	0.23265	0.717285	RSC011000000105	Unchanged
3.69758	-3.20589	1.76039	-1.82112			RSC011000000106	Unchanged
2274.99	-0.351971	0.265012	-1.32813	0.184135	0.652224	RSC011000000107	Unchanged
92.9498	1.19878	0.342438	3.50072	0.000463999	0.0107512	RSC011000000108	Upregulated
0						RSC011000000109	Unchanged
47.8901	-0.186561	0.405627	-0.459931	0.645565	0.926555	RSC011000000110	Unchanged
11.4112	-0.294718	0.577406	-0.510417	0.609759	0.916702	RSC011000000111	Unchanged
9.65971	-2.38167	0.716659	-3.3233	0.000889598	0.0181302	RSC011000000112	Downregulated
118.21	-0.564293	0.408524	-1.3813	0.167188	0.630784	RSC011000000113	Unchanged
0.918183	-2.52307	2.94429	-0.856937	0.39148		RSC011000000114	Unchanged
2749.52	-0.192916	0.103806	-1.85843	0.0631077	0.388368	RSC011000000115	Unchanged
0.483331	-0.362225	2.98261	-0.121446	0.903338		RSC011000000116	Unchanged
1350.43	-0.0694333	0.15868	-0.437569	0.661698	0.932745	RSC011000000117	Unchanged
11.2475	-1.28453	0.779029	-1.64888	0.0991719	0.495442	RSC011000000118	Unchanged
26.5047	-1.4405	0.692746	-2.07941	0.0375799	0.283441	RSC011000000120	Unchanged
17.6988	-0.797588	0.754718	-1.0568	0.290602	0.765564	RSC011000000121	Unchanged
583.302	-0.199099	0.182616	-1.09026	0.275598	0.753465	RSC011000000122	Unchanged
171.244	0.201203	0.250395	0.803545	0.42166	0.849732	RSC011000000123	Unchanged
43880.7	-0.149715	0.161588	-0.926525	0.354173	0.806381	RSC011000000124	Unchanged
4.59016	-0.224473	1.12936	-0.19876	0.84245	0.974138	RSC011000000125	Unchanged
87.5404	-0.117725	0.308377	-0.381755	0.702643	0.945228	RSC011000000126	Unchanged
55.9217	1.67356	0.357302	4.68387	2.81508e-06	0.000139467	RSC011000000127	Upregulated
30.5126	-0.1702	0.382019	-0.445527	0.655939	0.932413	RSC011000000128	Unchanged
0.161141	-1.00531	3.16075	-0.31806	0.750439		RSC011000000129	Unchanged
156.482	-6.60502	2.14358	-3.08131	0.00206094	0.0360927	RSC011000000130	Downregulated
0.100749	0.725903	3.16075	0.229662	0.818354		RSC011000000131	Unchanged
12.9796	0.15887	0.702903	0.22602	0.821186	0.97219	RSC011000000132	Unchanged
19.5894	-0.960944	0.647587	-1.48388	0.13784	0.580975	RSC011000000133	Unchanged
92.036	-0.204937	0.310216	-0.660628	0.508851	0.885488	RSC011000000134	Unchanged
7.58963	-5.10733	3.02916	-1.68605			RSC011000000135	Unchanged
0.34901	2.00648	3.12915	0.641224	0.521377		RSC011000000136	Unchanged
25.5651	1.22187	0.592471	2.06232	0.0391768	0.290868	RSC011000000137	Unchanged
71.0028	0.907247	0.415521	2.1834	0.0290066	0.242975	RSC011000000138	Unchanged
94.7688	-0.586325	0.428249	-1.36912	0.170962	0.635543	RSC011000000139	Unchanged
51.528	0.0252912	0.380916	0.0663958	0.947063	0.989994	RSC011000000140	Unchanged
160.685	0.399026	0.308062	1.29528	0.195225	0.668399	RSC011000000141	Unchanged
71.9606	-0.475773	0.498231	-0.954925	0.339616	0.797385	RSC011000000142	Unchanged
162.436	-0.00146555	0.33075	-0.00443098	0.996465	0.999251	RSC011000000143	Unchanged
83.658	-0.269924	0.433652	-0.622442	0.533651	0.89565	RSC011000000144	Unchanged
0.0805707	-0.428238	3.16075	-0.135486	0.892227		RSC011000000145	Unchanged
0						RSC011000000146	Unchanged
19.7034	0.216793	0.404615	0.535799	0.592097	0.914699	RSC011000000147	Unchanged
0.906786	2.63897	3.07126	0.859248	0.390204		RSC011000000148	Unchanged
37.7405	1.00762	0.507345	1.98607	0.0470255	0.324708	RSC011000000149	Unchanged
74.5315	-1.833	0.460052	-3.98433	6.76715e-05	0.00225987	RSC011000000150	Downregulated
316.494	-0.178147	0.288178	-0.618184	0.536454	0.89565	RSC011000000151	Unchanged
0						RSC011000000152	Unchanged
0						RSC011000000153	Unchanged
0.373227	-1.97463	3.11113	-0.634698	0.525626		RSC011000000154	Unchanged
0.884336	1.82889	2.53825	0.720534	0.471196		RSC011000000155	Unchanged
1.88845	2.41169	1.96125	1.22967	0.218819		RSC011000000156	Unchanged
27.0286	0.123137	0.510136	0.241382	0.809259	0.970777	RSC011000000157	Unchanged
0.612621	-1.80442	3.09049	-0.583862	0.559313		RSC011000000158	Unchanged
40.983	0.0860439	0.402056	0.21401	0.830539	0.973791	RSC011000000159	Unchanged
1.40782	4.03203	2.15775	1.86862	0.0616751		RSC011000000160	Unchanged
1116.89	0.32646	0.139865	2.3341	0.0195906	0.192218	RSC011000000161	Unchanged
209.71	-0.824936	0.209285	-3.94168	8.09127e-05	0.00263309	RSC011000000162	Unchanged
0						RSC011000000163	Unchanged
1.00489	2.13306	1.94678	1.09569	0.273216		RSC011000000164	Unchanged
136.232	-0.187934	0.317811	-0.591337	0.554295	0.9015	RSC011000000165	Unchanged
0						RSC011000000166	Unchanged
2.69254	0.205977	1.63949	0.125635	0.900021	0.982093	RSC011000000168	Unchanged
0.766799	-2.16314	3.06312	-0.70619	0.48007		RSC011000000169	Unchanged
0.294914	1.81226	3.13977	0.577195	0.563808		RSC011000000170	Unchanged
0.504437	2.56156	3.09674	0.827178	0.408136		RSC011000000171	Unchanged
378.633	0.553712	0.305119	1.81474	0.069564	0.410758	RSC011000000173	Unchanged
6.43728	-0.016573	0.74911	-0.0221236	0.982349	0.997225	RSC011000000174	Unchanged
0.50131	1.66596	3.11386	0.535014	0.59264		RSC011000000175	Unchanged
0.579253	1.0645	2.46662	0.431561	0.66606		RSC011000000176	Unchanged
3177.57	0.0824057	0.184204	0.447362	0.654613	0.932363	RSC011000000177	Unchanged
0.394202	-0.892326	3.14577	-0.283659	0.776672		RSC011000000178	Unchanged
0						RSC011000000179	Unchanged
0.0965021	-0.428238	3.16075	-0.135486	0.892227		RSC011000000180	Unchanged
72.917	1.31296	0.509319	2.57787	0.00994121	0.120768	RSC011000000181	Unchanged
8.84218	-1.24473	0.872424	-1.42675	0.153652	0.608506	RSC011000000182	Unchanged
29.9055	0.576564	0.437463	1.31797	0.187513	0.656125	RSC011000000183	Unchanged
3.50051	0.457105	1.14741	0.39838	0.69035	0.943	RSC011000000184	Unchanged
2.17981	2.69688	1.91538	1.40802	0.159127		RSC011000000185	Unchanged
201.747	0.168144	0.240132	0.700214	0.483794	0.87368	RSC011000000186	Unchanged
58.6488	1.07083	0.324832	3.29656	0.000978775	0.0197341	RSC011000000187	Upregulated
1913.37	0.46226	0.231816	1.99408	0.0461433	0.320555	RSC011000000188	Unchanged
700.584	0.695595	0.26182	2.65677	0.00788925	0.103412	RSC011000000189	Unchanged
0.293134	-1.61937	3.13441	-0.516642	0.605406		RSC011000000190	Unchanged
11.9132	0.527925	0.607181	0.869469	0.384591	0.827784	RSC011000000191	Unchanged
45.661	-0.12475	0.31636	-0.394328	0.693339	0.943	RSC011000000192	Unchanged
21.0812	-0.51314	0.54271	-0.945514	0.344397	0.800086	RSC011000000194	Unchanged
335.877	0.0926752	0.170251	0.544345	0.586204	0.91356	RSC011000000195	Unchanged
78.3098	-0.0862684	0.298867	-0.288652	0.772848	0.963086	RSC011000000196	Unchanged
2.98756	1.04227	1.68242	0.619504	0.535584	0.89565	RSC011000000197	Unchanged
11.5507	-0.28581	0.602386	-0.474463	0.63517	0.923565	RSC011000000198	Unchanged
0						RSC011000000199	Unchanged
35.6716	-0.19436	0.426403	-0.455813	0.648525	0.928679	RSC011000000200	Unchanged
91.7629	0.170355	0.256327	0.664599	0.506307	0.884525	RSC011000000201	Unchanged
0.0965021	-0.428238	3.16075	-0.135486	0.892227		RSC011000000202	Unchanged
7.37878	2.186	0.922845	2.36876	0.0178478	0.179716	RSC011000000203	Unchanged
539.252	-0.275032	0.389221	-0.706622	0.479802	0.872635	RSC011000000204	Unchanged
7.66477	-0.659791	1.08435	-0.608465	0.542879	0.898001	RSC011000000205	Unchanged
145.105	0.228359	0.38659	0.5907	0.554721	0.901529	RSC011000000206	Unchanged
19.1446	0.11942	0.573567	0.208206	0.835068	0.974079	RSC011000000207	Unchanged
1.55446	-0.0752737	2.02401	-0.0371904	0.970333		RSC011000000208	Unchanged
184.788	-0.134739	0.21207	-0.635351	0.5252	0.893333	RSC011000000209	Unchanged
767.661	1.21204	0.22061	5.49403	3.92863e-08	2.83106e-06	RSC011000000210	Upregulated
255.081	0.307844	0.235999	1.30443	0.192086	0.663044	RSC011000000211	Unchanged
22.8049	0.957884	0.598739	1.59984	0.109635	0.521981	RSC011000000212	Unchanged
48.939	7.45814	0.900157	8.28538	1.17731e-16	2.39615e-14	RSC011000000213	Upregulated
2.47098	-0.94684	1.50687	-0.628349	0.529776	0.895003	RSC011000000214	Unchanged
1.57416	-4.05379	2.08585	-1.94348	0.0519588		RSC011000000215	Unchanged
7.31803	0.0104276	0.653144	0.0159652	0.987262	0.998064	RSC011000000216	Unchanged
4510.77	-0.0436036	0.171292	-0.254557	0.799065	0.968576	RSC011000000217	Unchanged
55.7925	-0.196755	0.258216	-0.761979	0.446073	0.859672	RSC011000000218	Unchanged
163.24	-0.146683	0.280574	-0.522796	0.601116	0.915617	RSC011000000219	Unchanged
955.124	-0.0430457	0.174115	-0.247226	0.804734	0.970151	RSC011000000220	Unchanged
40.0403	0.0328065	0.45663	0.071845	0.942725	0.9896	RSC011000000221	Unchanged
108.981	-0.025189	0.357698	-0.0704197	0.94386	0.9896	RSC011000000222	Unchanged
1062.09	-0.0128705	0.197373	-0.0652091	0.948008	0.989994	RSC011000000223	Unchanged
327.006	0.654559	0.331591	1.974	0.048382	0.330288	RSC011000000224	Unchanged
27.8252	1.14676	0.546687	2.09766	0.0359351	0.276555	RSC011000000225	Unchanged
15.5642	0.414133	0.474977	0.871901	0.383263	0.826743	RSC011000000226	Unchanged
41.4716	0.213637	0.382246	0.558899	0.576231	0.909821	RSC011000000227	Unchanged
26.3041	0.567126	0.442963	1.2803	0.200439	0.674922	RSC011000000228	Unchanged
2.77483	-0.135669	1.93713	-0.0700361	0.944165	0.9896	RSC011000000229	Unchanged
0.550507	2.67915	3.0913	0.866677	0.386119		RSC011000000230	Unchanged
22.2225	-0.46363	0.486151	-0.953676	0.340248	0.797831	RSC011000000231	Unchanged
276.702	0.534123	0.31986	1.66987	0.0949459	0.48609	RSC011000000232	Unchanged
49.4774	0.565485	0.490062	1.1539	0.248539	0.729834	RSC011000000233	Unchanged
54.6996	-0.725178	0.359334	-2.01812	0.0435791	0.310622	RSC011000000234	Unchanged
19.2167	0.395663	0.457933	0.864018	0.387578	0.829216	RSC011000000235	Unchanged
51.0851	-0.42015	0.282205	-1.48881	0.136536	0.577994	RSC011000000236	Unchanged
20.0822	0.395444	0.500467	0.79015	0.42944	0.852616	RSC011000000237	Unchanged
962.182	-1.87321	0.193496	-9.68085	3.63693e-22	1.61849e-19	RSC011000000239	Downregulated
376.933	-0.471844	0.317833	-1.48457	0.137658	0.580422	RSC011000000240	Unchanged
56.0582	-0.627255	0.311405	-2.01427	0.0439807	0.312302	RSC011000000241	Unchanged
7.54705	-0.287426	0.780676	-0.368176	0.712742	0.949368	RSC011000000242	Unchanged
103.709	0.0800175	0.336854	0.237543	0.812235	0.970967	RSC011000000243	Unchanged
23.8643	-0.399786	0.595527	-0.671315	0.50202	0.883431	RSC011000000244	Unchanged
37.2179	-0.400592	0.423332	-0.946284	0.344004	0.799296	RSC011000000245	Unchanged
1.08996	-1.19121	2.87064	-0.414963	0.678169		RSC011000000246	Unchanged
6.62241	-0.0155337	1.18847	-0.0130703	0.989572	0.998448	RSC011000000247	Unchanged
0						RSC011000000248	Unchanged
0.106043	-0.428238	3.16075	-0.135486	0.892227		RSC011000000249	Unchanged
0						RSC011000000250	Unchanged
9.63983	-1.17217	0.800443	-1.46441	0.143083	0.589664	RSC011000000251	Unchanged
189.051	-0.0294867	0.304139	-0.0969511	0.922765	0.987198	RSC011000000252	Unchanged
590.931	-0.199572	0.147729	-1.35093	0.176717	0.642107	RSC011000000253	Unchanged
112.675	0.727299	0.354329	2.05261	0.0401104	0.294254	RSC011000000254	Unchanged
116.21	-0.605191	0.403426	-1.50013	0.133581	0.572466	RSC011000000255	Unchanged
477.555	-0.0253359	0.134997	-0.187678	0.851129	0.975612	RSC011000000256	Unchanged
20.2443	1.56714	0.688974	2.2746	0.02293	0.210905	RSC011000000257	Unchanged
121.077	5.37161	0.397597	13.5102	1.36135e-41	2.05032e-38	RSC011000000258	Upregulated
453.785	-0.0630334	0.179665	-0.350839	0.725709	0.951969	RSC011000000259	Unchanged
256.646	0.0165047	0.183284	0.09005	0.928247	0.988054	RSC011000000260	Unchanged
1.52978	-2.19017	2.71299	-0.807289	0.4195		RSC011000000261	Unchanged
3.85286	0.632999	1.01236	0.625272	0.531792	0.895497	RSC011000000262	Unchanged
0.919641	0.191905	3.03762	0.0631762	0.949626		RSC011000000263	Unchanged
5.95475	2.35104	0.846882	2.77611	0.00550139	0.078753	RSC011000000264	Unchanged
556.243	0.332743	0.245071	1.35774	0.174546	0.639153	RSC011000000265	Unchanged
302.622	-0.244769	0.299623	-0.816924	0.413972	0.845287	RSC011000000266	Unchanged
0.509808	-2.41518	3.08902	-0.781859	0.434298		RSC011000000267	Unchanged
0.607211	0.394677	3.11478	0.126711	0.899169		RSC011000000268	Unchanged
130.101	0.104874	0.321224	0.326483	0.744059	0.957326	RSC011000000269	Unchanged
54.8202	-0.558717	0.407977	-1.36948	0.170849	0.635543	RSC011000000271	Unchanged
10.9652	-0.615637	1.02516	-0.600528	0.548154	0.900139	RSC011000000272	Unchanged
54.531	-0.0891088	0.352692	-0.252654	0.800536	0.968598	RSC011000000273	Unchanged
3.92844	-1.97897	1.4151	-1.39846	0.161974	0.6195	RSC011000000274	Unchanged
676.881	-0.0477421	0.149556	-0.319226	0.749555	0.957962	RSC011000000275	Unchanged
9.11214	-4.64048	1.77154	-2.61947			RSC011000000277	Unchanged
0.297722	-1.637	3.13312	-0.522481	0.601335		RSC011000000278	Unchanged
6.89274	0.0476052	1.30572	0.0364589	0.970916	0.995272	RSC011000000279	Unchanged
790.936	-0.382323	0.280798	-1.36156	0.173337	0.63823	RSC011000000280	Unchanged
154.232	-0.125643	0.218152	-0.57594	0.564656	0.904078	RSC011000000281	Unchanged
105.268	0.692564	0.304263	2.27621	0.0228337	0.210442	RSC011000000282	Unchanged
589.801	-0.184025	0.175551	-1.04827	0.294516	0.768538	RSC011000000283	Unchanged
663.087	-0.12208	0.253581	-0.481425	0.630215	0.921773	RSC011000000284	Unchanged
384.442	-0.301815	0.275742	-1.09456	0.273711	0.7515	RSC011000000285	Unchanged
26.8875	-0.23419	0.343892	-0.680998	0.495873	0.879559	RSC011000000286	Unchanged
0.994056	1.11292	2.21331	0.502833	0.615081		RSC011000000287	Unchanged
405.357	-0.235972	0.223591	-1.05537	0.291255	0.766146	RSC011000000288	Unchanged
1.48376	0.155029	2.35788	0.0657493	0.947577		RSC011000000289	Unchanged
0						RSC011000000290	Unchanged
0						RSC011000000291	Unchanged
4.52212	1.59208	1.35855	1.1719	0.241238	0.723084	RSC011000000292	Unchanged
3.60805	-1.7176	1.48717	-1.15495	0.248111	0.729415	RSC011000000293	Unchanged
273.605	0.00369801	0.236976	0.015605	0.98755	0.998066	RSC011000000294	Unchanged
938.873	0.00340673	0.171121	0.0199084	0.984116	0.99735	RSC011000000295	Unchanged
1.84044	0.710118	2.36068	0.30081	0.763559		RSC011000000296	Unchanged
78.023	-1.49081	0.741712	-2.00996			RSC011000000297	Unchanged
44.1665	-0.659467	0.3761	-1.75344	0.079527	0.444723	RSC011000000298	Unchanged
39.2178	0.396369	0.461122	0.859576	0.390023	0.830881	RSC011000000299	Unchanged
3011.25	0.837035	0.227957	3.6719	0.000240756	0.0062952	RSC011000000300	Unchanged
482.171	-0.0938794	0.153561	-0.611348	0.54097	0.896966	RSC011000000301	Unchanged
81.0174	-2.60351	0.531937	-4.89439	9.86088e-07	5.52099e-05	RSC011000000302	Downregulated
1.38549	-3.86996	2.17506	-1.77924	0.0752002		RSC011000000303	Unchanged
0.170783	1.3155	3.15941	0.416376	0.677135		RSC011000000305	Unchanged
188.232	0.241187	0.31854	0.757165	0.448951	0.861028	RSC011000000306	Unchanged
642.61	-0.225642	0.149939	-1.50489	0.132353	0.570304	RSC011000000308	Unchanged
2.00735	-2.53432	1.46873	-1.72552	0.0844336		RSC011000000309	Unchanged
7.19666	0.127625	0.940516	0.135697	0.892061	0.980929	RSC011000000310	Unchanged
27.9398	0.967735	0.549655	1.76062	0.0783023	0.440206	RSC011000000311	Unchanged
7.42958	1.15136	0.718291	1.60291	0.108953	0.520744	RSC011000000312	Unchanged
3.7738	-2.24228	2.0403	-1.099	0.271769	0.749486	RSC011000000313	Unchanged
17.3376	-0.629389	0.533928	-1.17879	0.238482	0.722206	RSC011000000314	Unchanged
1.15276	-0.288892	2.49962	-0.115574	0.90799		RSC011000000315	Unchanged
18.6038	0.0282586	0.58734	0.0481128	0.961626	0.992699	RSC011000000316	Unchanged
0.590809	-0.701019	3.1162	-0.224959	0.822011		RSC011000000317	Unchanged
0.124131	0.725903	3.16075	0.229662	0.818354		RSC011000000318	Unchanged
0.554633	-2.54873	3.08352	-0.826565	0.408483		RSC011000000319	Unchanged
10.9513	-0.185396	0.868157	-0.213552	0.830897	0.973791	RSC011000000320	Unchanged
1.73159	2.03995	1.89434	1.07687	0.281541		RSC011000000321	Unchanged
96.5654	1.02553	0.467717	2.19262	0.0283346	0.238941	RSC011000000322	Unchanged
7.59637	-0.147718	0.918216	-0.160875	0.872192	0.977499	RSC011000000323	Unchanged
47.5347	-0.124868	0.306145	-0.407873	0.683367	0.940614	RSC011000000324	Unchanged
208.752	-0.0468322	0.250325	-0.187086	0.851593	0.975612	RSC011000000325	Unchanged
404.299	-0.123618	0.215518	-0.573588	0.566247	0.905072	RSC011000000326	Unchanged
140.91	-0.00205173	0.301065	-0.00681491	0.994563	0.998989	RSC011000000327	Unchanged
254.753	-1.29797	0.531167	-2.44361			RSC011000000328	Unchanged
0.294914	1.81226	3.13977	0.577195	0.563808		RSC011000000329	Unchanged
0.85221	0.255227	2.2898	0.111463	0.91125		RSC011000000330	Unchanged
10.49	-0.133677	1.02842	-0.129983	0.89658	0.981325	RSC011000000331	Unchanged
9.46976	0.825195	0.748507	1.10245	0.270264	0.748373	RSC011000000332	Unchanged
30.7813	0.265342	0.388633	0.682758	0.49476	0.879143	RSC011000000333	Unchanged
152.424	0.0323585	0.387964	0.0834059	0.933529	0.989483	RSC011000000335	Unchanged
23.3765	-0.502904	0.432921	-1.16165	0.245377	0.726342	RSC011000000336	Unchanged
3.75028	0.160679	1.08662	0.14787	0.882445	0.97927	RSC011000000338	Unchanged
79.554	0.0410888	0.348341	0.117956	0.906103	0.983643	RSC011000000339	Unchanged
1.72775	1.85194	1.73661	1.06641	0.286237		RSC011000000340	Unchanged
12.3503	0.476072	0.703268	0.676942	0.498443	0.881803	RSC011000000341	Unchanged
55.7445	0.0759168	0.347538	0.218442	0.827085	0.973317	RSC011000000342	Unchanged
197.246	-0.310455	0.24589	-1.26258	0.206742	0.683268	RSC011000000343	Unchanged
0.89262	-1.81334	2.51766	-0.720248	0.471372		RSC011000000344	Unchanged
196.334	2.66918	0.552588	4.83033	1.36307e-06	7.38459e-05	RSC011000000345	Upregulated
100.097	0.107499	0.390965	0.274957	0.783349	0.96469	RSC011000000346	Unchanged
35.1615	-0.0134907	0.454484	-0.0296836	0.976319	0.996875	RSC011000000347	Unchanged
468.214	0.187844	0.167854	1.11909	0.263101	0.740722	RSC011000000348	Unchanged
82.3153	-0.0344276	0.428109	-0.0804179	0.935905	0.989491	RSC011000000350	Unchanged
5.37355	-1.29258	0.980614	-1.31813	0.18746	0.656125	RSC011000000351	Unchanged
19.9429	-2.05569	1.11075	-1.85071	0.0642111	0.391532	RSC011000000352	Unchanged
1746.14	0.131928	0.252786	0.521896	0.601743	0.915617	RSC011000000353	Unchanged
157.103	-0.455167	0.323217	-1.40824	0.15906	0.616225	RSC011000000354	Unchanged
0.106043	-0.428238	3.16075	-0.135486	0.892227		RSC011000000355	Unchanged
141.548	-0.604233	0.282794	-2.13666	0.0326259	0.261133	RSC011000000356	Unchanged
3.15801	0.273619	1.34979	0.202712	0.83936	0.974079	RSC011000000357	Unchanged
1.92531	-0.915959	1.67171	-0.547919	0.583748		RSC011000000358	Unchanged
131.662	-0.0496087	0.305749	-0.162253	0.871107	0.977499	RSC011000000359	Unchanged
55.0145	0.63983	0.368038	1.73849	0.0821245	0.453069	RSC011000000360	Unchanged
158.802	0.718431	0.417901	1.71914	0.0855887	0.462186	RSC011000000361	Unchanged
1.21278	0.034903	2.08354	0.0167518	0.986635		RSC011000000362	Unchanged
0.161141	-1.00531	3.16075	-0.31806	0.750439		RSC011000000363	Unchanged
162.698	0.265444	0.208716	1.2718	0.203446	0.678073	RSC011000000364	Unchanged
31.2188	1.19526	0.440205	2.71524	0.00662281	0.0907567	RSC011000000365	Unchanged
566.584	-0.134157	0.202153	-0.663643	0.506919	0.884608	RSC011000000367	Unchanged
98.9074	-0.359074	0.268	-1.33982	0.180302	0.646132	RSC011000000368	Unchanged
659.323	0.217368	0.255784	0.84981	0.395431	0.832595	RSC011000000369	Unchanged
151.566	0.65524	0.42714	1.53402	0.125025	0.554375	RSC011000000370	Unchanged
3.98356	-0.00512549	1.00052	-0.00512283	0.995913	0.9991	RSC011000000371	Unchanged
1463.36	0.0630733	0.25919	0.243348	0.807736	0.97058	RSC011000000372	Unchanged
10.7698	3.3719	0.876184	3.84839	0.000118895	0.00362484	RSC011000000373	Upregulated
66.699	1.03335	0.421272	2.45294	0.0141695	0.153974	RSC011000000374	Unchanged
304.361	-0.0559666	0.204319	-0.273918	0.784148	0.96469	RSC011000000375	Unchanged
351.338	-0.0354557	0.22374	-0.158468	0.874088	0.977778	RSC011000000376	Unchanged
13.2689	-0.56853	0.641338	-0.886474	0.375362	0.822827	RSC011000000377	Unchanged
77.301	0.358474	0.286675	1.25045	0.211134	0.690862	RSC011000000378	Unchanged
3.0193	-0.340487	1.85379	-0.183671	0.854271	0.975797	RSC011000000379	Unchanged
32.6997	0.0154659	0.399657	0.038698	0.969131	0.994674	RSC011000000380	Unchanged
31.815	-0.348178	0.508821	-0.684285	0.493795	0.8787	RSC011000000381	Unchanged
49.0568	-0.186752	0.368813	-0.50636	0.612604	0.917206	RSC011000000383	Unchanged
87.0837	-0.290794	0.226711	-1.28266	0.19961	0.674528	RSC011000000384	Unchanged
366.56	-0.035864	0.156986	-0.228454	0.819293	0.971782	RSC011000000385	Unchanged
5.85621	0.457412	0.996941	0.458816	0.646366	0.927312	RSC011000000386	Unchanged
24.8146	-0.0772544	0.469123	-0.164678	0.869197	0.977157	RSC011000000387	Unchanged
17.0785	-0.279613	0.501742	-0.557285	0.577333	0.910112	RSC011000000388	Unchanged
115.081	0.490794	0.235192	2.08678	0.0369078	0.280176	RSC011000000389	Unchanged
14.3409	0.321057	0.512123	0.626914	0.530716	0.895229	RSC011000000390	Unchanged
19.6334	0.214949	0.411635	0.522184	0.601542	0.915617	RSC011000000391	Unchanged
441.922	0.0769532	0.203536	0.378082	0.70537	0.94605	RSC011000000392	Unchanged
1532.98	0.207611	0.286237	0.725311	0.468261	0.869097	RSC011000000393	Unchanged
2.97835	-0.323797	1.47058	-0.220182	0.825729	0.973109	RSC011000000394	Unchanged
31.0154	-0.316201	0.439191	-0.719962	0.471548	0.869489	RSC011000000395	Unchanged
3.21899	-0.325835	1.5866	-0.205367	0.837285	0.974079	RSC011000000396	Unchanged
3146.03	0.195351	0.190437	1.0258	0.304985	0.776564	RSC011000000397	Unchanged
127.509	0.147647	0.263079	0.561225	0.574644	0.909391	RSC011000000398	Unchanged
43.7496	0.463118	0.357636	1.29494	0.19534	0.668439	RSC011000000399	Unchanged
975.534	0.46646	0.310171	1.50388	0.132612	0.570649	RSC011000000400	Unchanged
103.114	0.401507	0.331203	1.21227	0.22541	0.708895	RSC011000000401	Unchanged
88.4156	-1.35813	0.356682	-3.80769	0.00014027	0.00407052	RSC011000000402	Downregulated
29.0366	0.143011	0.504977	0.283204	0.777021	0.96335	RSC011000000403	Unchanged
895.197	-0.00388561	0.180613	-0.0215134	0.982836	0.997288	RSC011000000404	Unchanged
1593.1	-0.243499	0.196156	-1.24136	0.214474	0.693768	RSC011000000405	Unchanged
2.67058	0.0269704	1.48643	0.0181444	0.985524	0.997395	RSC011000000406	Unchanged
5.13328	0.593085	0.828165	0.716144	0.473902	0.87072	RSC011000000407	Unchanged
19.8052	-4.10637	1.15506	-3.55512			RSC011000000408	Unchanged
83.5945	0.173142	0.231454	0.74806	0.454424	0.862953	RSC011000000409	Unchanged
1132.15	0.572004	0.205552	2.78277	0.00538967	0.077604	RSC011000000410	Unchanged
914.944	2.20984	0.328584	6.72536	1.75164e-11	2.04507e-09	RSC011000000411	Upregulated
75.3941	-0.276384	0.295102	-0.936572	0.348979	0.80341	RSC011000000412	Unchanged
999.786	0.120564	0.141273	0.853414	0.39343	0.831901	RSC011000000413	Unchanged
807.191	-0.125382	0.198099	-0.632925	0.526782	0.893553	RSC011000000414	Unchanged
52.8456	0.156357	0.405211	0.385866	0.699596	0.944001	RSC011000000415	Unchanged
21.9584	0.247438	0.465073	0.532042	0.594697	0.914699	RSC011000000417	Unchanged
43.789	-0.112187	0.330108	-0.33985	0.733969	0.954575	RSC011000000418	Unchanged
30.6438	0.0729601	0.685179	0.106483	0.915199	0.984704	RSC011000000419	Unchanged
0						RSC011000000420	Unchanged
1059.92	0.243725	0.162241	1.50224	0.133035	0.571801	RSC011000000421	Unchanged
1.23814	-1.42309	2.42906	-0.585859	0.55797		RSC011000000422	Unchanged
4.38841	0.363156	1.01725	0.356998	0.721093	0.951447	RSC011000000423	Unchanged
125.247	-0.641833	0.366454	-1.75147	0.0798649	0.445573	RSC011000000424	Unchanged
649.985	-0.375291	0.304703	-1.23166	0.218075	0.69956	RSC011000000425	Unchanged
0.982942	-2.67658	2.48531	-1.07696	0.281497		RSC011000000426	Unchanged
11.2526	-1.71913	0.767633	-2.23952	0.0251224	0.222832	RSC011000000427	Unchanged
35.103	0.315532	0.410215	0.769187	0.441782	0.857296	RSC011000000428	Unchanged
45.6573	0.212718	0.3915	0.543341	0.586895	0.913737	RSC011000000429	Unchanged
0.100749	0.725903	3.16075	0.229662	0.818354		RSC011000000430	Unchanged
27.535	-0.460746	0.404811	-1.13818	0.255047	0.735251	RSC011000000431	Unchanged
13.1169	0.153733	0.842785	0.182411	0.85526	0.975913	RSC011000000432	Unchanged
766.242	-0.183801	0.104206	-1.76383	0.0777611	0.437817	RSC011000000433	Unchanged
10.9269	0.156629	0.704586	0.2223	0.82408	0.972801	RSC011000000434	Unchanged
275.828	0.207348	0.299463	0.692399	0.488687	0.876186	RSC011000000435	Unchanged
14.399	0.316816	0.694896	0.455918	0.648449	0.928679	RSC011000000436	Unchanged
29.8438	-0.963949	0.601793	-1.6018	0.109201	0.521125	RSC011000000437	Unchanged
48.5305	-0.167564	0.65865	-0.254405	0.799183	0.968576	RSC011000000438	Unchanged
8.13624	0.713169	0.809512	0.880986	0.378325	0.824825	RSC011000000440	Unchanged
69.4079	1.00617	0.293326	3.43023	0.000603076	0.0132404	RSC011000000441	Upregulated
2203.88	-0.0140823	0.16297	-0.0864104	0.93114	0.988834	RSC011000000442	Unchanged
22.4857	0.099961	0.508903	0.196424	0.844278	0.97449	RSC011000000443	Unchanged
3.10022	-2.56134	1.49452	-1.71383	0.0865605	0.465368	RSC011000000444	Unchanged
19.3737	-0.868928	0.577486	-1.50467	0.132408	0.570304	RSC011000000445	Unchanged
22.7585	0.558905	0.373159	1.49777	0.134194	0.573264	RSC011000000446	Unchanged
62.7806	0.683871	0.447805	1.52716	0.12672	0.558526	RSC011000000447	Unchanged
2.07745	-1.95727	2.01014	-0.9737	0.330206		RSC011000000448	Unchanged
217.577	1.06289	0.406115	2.61721	0.00886505	0.112204	RSC011000000449	Unchanged
8.88325	-0.83882	0.714798	-1.17351	0.240592	0.722784	RSC011000000450	Unchanged
0.0808102	0.725903	3.16075	0.229662	0.818354		RSC011000000451	Unchanged
144.674	0.662384	0.185493	3.57094	0.000355708	0.00864083	RSC011000000452	Unchanged
8.97253	-0.108991	0.739685	-0.147347	0.882858	0.97927	RSC011000000453	Unchanged
27.6976	0.770353	0.502248	1.53381	0.125077	0.554379	RSC011000000454	Unchanged
724.557	0.223749	0.255889	0.8744	0.3819	0.826537	RSC011000000455	Unchanged
43.3127	0.207891	0.299713	0.693634	0.487912	0.875645	RSC011000000456	Unchanged
244.09	-0.0849524	0.414613	-0.204896	0.837654	0.974079	RSC011000000457	Unchanged
3.90371	-0.697196	1.40455	-0.496386	0.619622	0.919253	RSC011000000458	Unchanged
66.432	-0.485736	0.254273	-1.91029	0.0560959	0.361515	RSC011000000459	Unchanged
71.371	-0.186114	0.360259	-0.516611	0.605428	0.916085	RSC011000000460	Unchanged
87.8486	0.586389	0.280166	2.09301	0.0363486	0.277413	RSC011000000461	Unchanged
37.0281	0.271536	0.44611	0.608675	0.54274	0.897973	RSC011000000462	Unchanged
11.972	-0.0721217	0.607339	-0.11875	0.905473	0.983643	RSC011000000463	Unchanged
12.6717	0.91723	0.673265	1.36236	0.173084	0.637988	RSC011000000464	Unchanged
18.3962	-0.326798	0.429766	-0.76041	0.447009	0.860007	RSC011000000465	Unchanged
71.1253	0.376999	0.433936	0.868788	0.384963	0.827802	RSC011000000467	Unchanged
513.03	-0.183713	0.191682	-0.958425	0.337848	0.796069	RSC011000000468	Unchanged
196.151	-0.290476	0.299416	-0.97014	0.331976	0.793761	RSC011000000469	Unchanged
254.265	-0.128503	0.250475	-0.513039	0.607924	0.916515	RSC011000000471	Unchanged
473.541	-1.74827	0.273175	-6.39982	1.55558e-10	1.55156e-08	RSC011000000472	Downregulated
44.5804	1.512	0.481589	3.13961	0.00169174	0.0308093	RSC011000000473	Upregulated
9.22696	-1.17742	0.614461	-1.91618	0.0553421	0.358807	RSC011000000474	Unchanged
108.196	0.143005	0.243113	0.588227	0.55638	0.902295	RSC011000000475	Unchanged
179.14	0.0905312	0.218515	0.414302	0.678653	0.938784	RSC011000000476	Unchanged
5.87407	0.571071	1.17417	0.486363	0.62671	0.920339	RSC011000000477	Unchanged
195.335	-0.0891381	0.222261	-0.401052	0.688382	0.942434	RSC011000000478	Unchanged
821.524	-0.0898995	0.181539	-0.495209	0.620453	0.919428	RSC011000000479	Unchanged
330.382	0.870723	0.258552	3.36769	0.000758007	0.0158781	RSC011000000480	Unchanged
338.107	-0.143945	0.226897	-0.634407	0.525815	0.893333	RSC011000000481	Unchanged
21.2737	0.520342	0.536761	0.969411	0.33234	0.794014	RSC011000000482	Unchanged
122.57	0.146427	0.27047	0.541379	0.588246	0.913737	RSC011000000483	Unchanged
98.1107	1.63891	0.309765	5.29082	1.21767e-07	8.04358e-06	RSC011000000484	Upregulated
49.2426	0.150206	0.424889	0.353519	0.723699	0.951969	RSC011000000486	Unchanged
18.7215	-0.0417266	0.558934	-0.0746539	0.94049	0.98956	RSC011000000487	Unchanged
212.323	-0.0826595	0.195528	-0.42275	0.672478	0.937036	RSC011000000488	Unchanged
6.02861	0.694164	0.930328	0.74615	0.455577	0.863271	RSC011000000489	Unchanged
0.383359	-2.01006	3.1091	-0.646507	0.517951		RSC011000000490	Unchanged
667.536	-0.0332745	0.192618	-0.172748	0.862849	0.97708	RSC011000000491	Unchanged
68.2449	-0.302231	0.227599	-1.32791	0.184208	0.652241	RSC011000000492	Unchanged
414.292	-0.0214521	0.129069	-0.166207	0.867994	0.97708	RSC011000000493	Unchanged
50.7434	-0.145331	0.299062	-0.485956	0.626998	0.920339	RSC011000000494	Unchanged
260.465	-0.0356615	0.190239	-0.187456	0.851303	0.975612	RSC011000000495	Unchanged
853.557	-0.493847	0.136151	-3.62719	0.000286518	0.00724121	RSC011000000496	Unchanged
24.0183	0.32599	0.446002	0.730916	0.464831	0.868262	RSC011000000497	Unchanged
6.81821	-0.525601	1.19193	-0.440967	0.659237	0.932745	RSC011000000498	Unchanged
42.6199	0.190094	0.346166	0.549141	0.582909	0.911844	RSC011000000499	Unchanged
4.63751	-0.373244	0.852447	-0.43785	0.661495	0.932745	RSC011000000500	Unchanged
108.523	0.215243	0.269329	0.799183	0.424184	0.850345	RSC011000000501	Unchanged
69.9477	-1.20237	0.394974	-3.04417	0.00233325	0.0396625	RSC011000000502	Downregulated
0.93302	0.492442	2.25758	0.218128	0.82733		RSC011000000503	Unchanged
1.06212	0.783423	2.48407	0.315379	0.752474		RSC011000000504	Unchanged
9.08452	-0.246357	0.639004	-0.385533	0.699843	0.944001	RSC011000000505	Unchanged
5.02018	-4.48528	2.63063	-1.70502			RSC011000000506	Unchanged
24.8725	5.77887	1.0677	5.41242	6.21771e-08	4.29564e-06	RSC011000000507	Upregulated
7.43302	0.633499	1.75231	0.361521	0.71771	0.950363	RSC011000000508	Unchanged
14259.8	-0.364502	0.122003	-2.98765	0.00281127	0.0461227	RSC011000000509	Unchanged
73.3044	-0.0675641	0.352812	-0.191502	0.848133	0.975612	RSC011000000510	Unchanged
17.5936	0.0380986	0.660027	0.0577227	0.953969	0.992183	RSC011000000511	Unchanged
1.01512	1.29749	2.01719	0.643217	0.520083		RSC011000000512	Unchanged
6.99766	0.371583	0.908752	0.408894	0.682618	0.940355	RSC011000000513	Unchanged
26.3875	-0.0475691	0.350498	-0.135719	0.892044	0.980929	RSC011000000514	Unchanged
170.796	0.209055	0.168057	1.24395	0.213517	0.692686	RSC011000000515	Unchanged
257.094	0.315025	0.430179	0.732311	0.463979	0.868262	RSC011000000517	Unchanged
145.848	0.0734398	0.254714	0.288323	0.773099	0.96324	RSC011000000518	Unchanged
12.8906	0.470229	0.533995	0.880587	0.378542	0.824825	RSC011000000519	Unchanged
7.65669	-0.0981592	0.899399	-0.109139	0.913092	0.984704	RSC011000000520	Unchanged
63.4187	0.858384	0.39385	2.17947	0.0292967	0.243912	RSC011000000521	Unchanged
192.355	0.0971622	0.255944	0.379623	0.704226	0.94556	RSC011000000523	Unchanged
5.11358	-0.127503	0.762374	-0.167245	0.867178	0.97708	RSC011000000524	Unchanged
0.571775	-2.59017	3.08191	-0.840441	0.400661		RSC011000000526	Unchanged
24.9625	-1.60132	0.784418	-2.04142	0.0412094	0.299544	RSC011000000527	Unchanged
2.63367	1.40869	1.25472	1.12271	0.261559	0.739783	RSC011000000528	Unchanged
3646.02	-0.156027	0.241129	-0.647068	0.517588	0.889987	RSC011000000529	Unchanged
667.039	0.270768	0.16945	1.59792	0.11006	0.522272	RSC011000000530	Unchanged
16.9708	0.696175	0.585089	1.18986	0.234101	0.71826	RSC011000000531	Unchanged
1182.78	0.0323057	0.191964	0.168291	0.866355	0.97708	RSC011000000532	Unchanged
2.68371	-2.04112	1.30265	-1.5669	0.117138	0.537859	RSC011000000533	Unchanged
135.637	-0.622601	0.316736	-1.96568	0.0493358	0.334016	RSC011000000534	Unchanged
191.603	-0.0419204	0.295067	-0.142071	0.887024	0.980451	RSC011000000535	Unchanged
9.85425	0.242318	0.90412	0.268015	0.788688	0.966031	RSC011000000537	Unchanged
685.073	0.0203589	0.223716	0.0910032	0.92749	0.988054	RSC011000000538	Unchanged
12.1058	0.628041	0.691306	0.908485	0.363622	0.813142	RSC011000000539	Unchanged
78.9509	0.705961	0.405404	1.74138	0.0816177	0.450959	RSC011000000540	Unchanged
10.2337	-6.75419	3.02933	-2.2296			RSC011000000541	Unchanged
451.967	-0.0554601	0.280325	-0.197842	0.843169	0.97449	RSC011000000542	Unchanged
206.865	0.158711	0.157654	1.0067	0.314078	0.781485	RSC011000000543	Unchanged
1200.05	0.0800806	0.171242	0.467645	0.640039	0.925502	RSC011000000544	Unchanged
13.0481	-0.298528	0.768443	-0.388483	0.697658	0.944001	RSC011000000545	Unchanged
545.641	-0.126927	0.199265	-0.636979	0.524139	0.89319	RSC011000000546	Unchanged
35.8449	0.71301	0.393875	1.81024	0.070258	0.412858	RSC011000000547	Unchanged
59.3326	0.342562	0.366266	0.935282	0.349643	0.804047	RSC011000000548	Unchanged
57.6243	-0.978531	0.344366	-2.84154	0.00448956	0.0671848	RSC011000000549	Unchanged
1226.37	0.0758921	0.179336	0.423184	0.672161	0.936907	RSC011000000550	Unchanged
12.579	-0.500449	0.580716	-0.861778	0.38881	0.830714	RSC011000000551	Unchanged
2802.37	-0.142908	0.143484	-0.995989	0.319256	0.78439	RSC011000000552	Unchanged
2427.43	-0.0748082	0.188449	-0.396969	0.69139	0.943	RSC011000000553	Unchanged
222.625	-0.185977	0.206244	-0.901733	0.367199	0.816292	RSC011000000554	Unchanged
24.0759	-6.42272	3.01079	-2.13323			RSC011000000555	Unchanged
0						RSC011000000556	Unchanged
241.997	0.30855	0.185448	1.6638	0.0961516	0.487917	RSC011000000557	Unchanged
115.205	-0.149235	0.247327	-0.603389	0.54625	0.899731	RSC011000000558	Unchanged
634.338	0.044436	0.133081	0.333901	0.738454	0.95586	RSC011000000559	Unchanged
23.1457	-0.449274	0.673394	-0.667179	0.504658	0.88397	RSC011000000560	Unchanged
572.337	0.219008	0.343833	0.636961	0.52415	0.89319	RSC011000000561	Unchanged
1.05073	0.936733	1.72224	0.543904	0.586508		RSC011000000562	Unchanged
210.27	-0.823114	0.325538	-2.52848	0.0114559	0.13282	RSC011000000563	Unchanged
0.50749	-1.43298	3.1091	-0.4609	0.64487		RSC011000000564	Unchanged
34.7487	0.402909	0.386858	1.04149	0.297648	0.770218	RSC011000000565	Unchanged
26.54	-0.134114	0.529411	-0.253327	0.800016	0.968598	RSC011000000566	Unchanged
18.3574	0.0706969	0.528592	0.133746	0.893604	0.981167	RSC011000000567	Unchanged
19.048	-1.05489	0.545859	-1.93253	0.0532944	0.350969	RSC011000000569	Unchanged
156.415	0.0487411	0.252915	0.192717	0.84718	0.975413	RSC011000000570	Unchanged
212.581	0.461058	0.208754	2.20862	0.0272012	0.234593	RSC011000000571	Unchanged
11.0047	-0.246236	0.599536	-0.410712	0.681284	0.939651	RSC011000000572	Unchanged
182.253	0.357081	0.32416	1.10156	0.270654	0.748735	RSC011000000574	Unchanged
114.965	-0.757115	0.335191	-2.25876	0.0238986	0.216178	RSC011000000575	Unchanged
18.3644	0.427806	0.579461	0.738282	0.460343	0.86622	RSC011000000577	Unchanged
4.03517	-0.00292316	0.836461	-0.00349468	0.997212	0.999341	RSC011000000578	Unchanged
0						RSC011000000579	Unchanged
21.7949	-0.661967	0.451186	-1.46717	0.14233	0.58891	RSC011000000580	Unchanged
36.895	-0.139929	0.317232	-0.441094	0.659145	0.932745	RSC011000000581	Unchanged
1641.95	-0.11635	0.132788	-0.876207	0.380917	0.825705	RSC011000000582	Unchanged
1739.09	0.194295	0.262761	0.739435	0.459643	0.865896	RSC011000000583	Unchanged
1040.94	-0.0662094	0.1371	-0.482926	0.629148	0.921607	RSC011000000584	Unchanged
45.7438	0.167296	0.406008	0.412051	0.680302	0.938969	RSC011000000585	Unchanged
38.0351	-0.672272	0.491559	-1.36763	0.171427	0.636083	RSC011000000586	Unchanged
16.229	0.299576	0.646463	0.463408	0.643072	0.926203	RSC011000000587	Unchanged
416.457	0.0308934	0.172333	0.179266	0.857729	0.976041	RSC011000000588	Unchanged
89.5959	-0.285488	0.390541	-0.731006	0.464776	0.868262	RSC011000000589	Unchanged
1031.93	-0.073922	0.225643	-0.327606	0.74321	0.956906	RSC011000000590	Unchanged
100.757	0.282805	0.327561	0.863367	0.387936	0.829478	RSC011000000591	Unchanged
799.091	0.184455	0.192236	0.959521	0.337296	0.795805	RSC011000000592	Unchanged
33.4177	-3.38063	0.968754	-3.48967	0.000483611	0.0111371	RSC011000000594	Downregulated
17.3148	-0.67611	0.56213	-1.20276	0.229068	0.713906	RSC011000000595	Unchanged
41.7366	-2.11173	0.862826	-2.44746			RSC011000000596	Unchanged
52.874	-0.060674	0.356713	-0.170092	0.864938	0.97708	RSC011000000597	Unchanged
23.7862	0.177352	0.465884	0.380678	0.703442	0.945228	RSC011000000598	Unchanged
0.665382	-2.02996	2.67717	-0.758247	0.448303		RSC011000000599	Unchanged
67.0023	-0.19912	0.30245	-0.658359	0.510308	0.886373	RSC011000000600	Unchanged
41.2693	-0.439129	0.583764	-0.752237	0.451908	0.86205	RSC011000000601	Unchanged
1.16183	0.354153	2.42868	0.145821	0.884062		RSC011000000602	Unchanged
230.636	0.329667	0.268412	1.22821	0.219367	0.701383	RSC011000000603	Unchanged
10121.7	-0.0320901	0.121172	-0.264831	0.79114	0.966842	RSC011000000604	Unchanged
2.20386	-3.90708	2.94793	-1.32536			RSC011000000605	Unchanged
770.873	0.032785	0.202901	0.161581	0.871636	0.977499	RSC011000000606	Unchanged
1139.61	-0.544249	0.210444	-2.5862	0.00970413	0.118921	RSC011000000607	Unchanged
53.1823	-0.444262	0.379159	-1.1717	0.241317	0.72313	RSC011000000608	Unchanged
817.012	0.0145251	0.211134	0.0687957	0.945152	0.989661	RSC011000000609	Unchanged
252.994	-0.0256827	0.241194	-0.106481	0.9152	0.984704	RSC011000000610	Unchanged
428.667	-0.163771	0.158824	-1.03115	0.30247	0.773692	RSC011000000611	Unchanged
48.1083	-5.05523	2.75102	-1.83759			RSC011000000612	Unchanged
3496.89	0.0194779	0.117677	0.16552	0.868534	0.97708	RSC011000000613	Unchanged
385.621	-0.933564	0.380437	-2.45393	0.0141305	0.153772	RSC011000000614	Unchanged
57.0896	0.177408	0.459382	0.386188	0.699358	0.944001	RSC011000000615	Unchanged
24.2698	0.557539	0.481853	1.15707	0.247243	0.72853	RSC011000000616	Unchanged
16.0754	0.00125241	0.553201	0.00226394	0.998194	0.999388	RSC011000000617	Unchanged
42.6298	0.0392834	0.396546	0.0990642	0.921087	0.986291	RSC011000000618	Unchanged
19.1058	0.0627098	0.688037	0.091143	0.927379	0.988054	RSC011000000619	Unchanged
30.6446	0.220617	0.425911	0.517989	0.604466	0.91584	RSC011000000620	Unchanged
32.6505	0.374535	0.488566	0.766601	0.443319	0.857913	RSC011000000621	Unchanged
20.9195	0.274212	0.540426	0.5074	0.611874	0.917068	RSC011000000622	Unchanged
130.046	0.355932	0.257945	1.37988	0.167625	0.630895	RSC011000000623	Unchanged
44.8888	0.490584	0.342024	1.43436	0.15147	0.605389	RSC011000000624	Unchanged
24.2636	0.178958	0.454892	0.393408	0.694018	0.943	RSC011000000625	Unchanged
802.01	0.232961	0.197368	1.18034	0.237867	0.721407	RSC011000000626	Unchanged
603.397	0.114188	0.146069	0.781739	0.434368	0.855165	RSC011000000627	Unchanged
85.5795	0.0539263	0.300106	0.179691	0.857395	0.976041	RSC011000000629	Unchanged
1968.53	-0.329581	0.190792	-1.72744	0.0840888	0.458125	RSC011000000630	Unchanged
43.5712	0.526331	0.462142	1.1389	0.254747	0.735148	RSC011000000631	Unchanged
36.4819	-0.32446	0.326641	-0.993322	0.320553	0.785839	RSC011000000632	Unchanged
15.135	0.15247	0.693523	0.219848	0.82599	0.973109	RSC011000000633	Unchanged
0.323241	1.96577	3.13182	0.627677	0.530215		RSC011000000634	Unchanged
0.373466	-1.03754	3.13476	-0.330978	0.740661		RSC011000000635	Unchanged
21702.5	0.114285	0.283362	0.403319	0.686714	0.941606	RSC011000000636	Unchanged
74.3837	0.324272	0.300056	1.08071	0.279828	0.756987	RSC011000000637	Unchanged
826.138	0.0951009	0.163269	0.582479	0.560244	0.902892	RSC011000000638	Unchanged
43.4804	-0.428171	0.300433	-1.42518	0.154105	0.608798	RSC011000000639	Unchanged
352.805	0.137392	0.219902	0.624787	0.532111	0.895519	RSC011000000640	Unchanged
25.1998	0.519409	0.437905	1.18612	0.235574	0.719905	RSC011000000641	Unchanged
174.871	-0.0612218	0.25205	-0.242896	0.808086	0.970619	RSC011000000642	Unchanged
155.877	-0.542542	0.286991	-1.89045	0.0586981	0.369896	RSC011000000643	Unchanged
18.4986	0.137117	0.778018	0.176239	0.860106	0.976568	RSC011000000644	Unchanged
17.222	1.36584	0.521942	2.61684	0.00887477	0.112204	RSC011000000645	Unchanged
46.8649	0.542198	0.25344	2.13935	0.0324071	0.260728	RSC011000000646	Unchanged
61.5456	0.244089	0.372969	0.65445	0.512822	0.887364	RSC011000000647	Unchanged
24.9722	0.455169	0.575592	0.790785	0.42907	0.852616	RSC011000000648	Unchanged
0						RSC011000000649	Unchanged
525.557	0.0566287	0.149079	0.379857	0.704051	0.945433	RSC011000000650	Unchanged
0.610096	-1.11372	2.78402	-0.400039	0.689128		RSC011000000651	Unchanged
2.9495	-0.72169	1.33489	-0.540636	0.588758	0.913737	RSC011000000652	Unchanged
6.73853	-0.458379	0.692412	-0.662003	0.507969	0.884761	RSC011000000653	Unchanged
689.441	0.173084	0.195708	0.8844	0.37648	0.823314	RSC011000000654	Unchanged
17.1096	-0.476304	0.530097	-0.898521	0.368908	0.817353	RSC011000000655	Unchanged
0						RSC011000000656	Unchanged
612.541	0.405694	0.166769	2.43267	0.0149881	0.15987	RSC011000000657	Unchanged
68.1969	0.720298	0.376044	1.91546	0.0554333	0.359089	RSC011000000658	Unchanged
0.25691	-1.46037	3.14634	-0.464149	0.642541		RSC011000000659	Unchanged
226.434	0.236731	0.236231	1.00212	0.316288	0.782939	RSC011000000660	Unchanged
50.486	0.0777865	0.361085	0.215424	0.829437	0.973791	RSC011000000661	Unchanged
29.4728	-0.300699	0.528165	-0.569328	0.569134	0.906616	RSC011000000662	Unchanged
66.2504	0.106095	0.346861	0.305872	0.759702	0.960847	RSC011000000663	Unchanged
2.13591	-1.03575	1.47824	-0.700664	0.483513		RSC011000000664	Unchanged
0.884954	1.15377	2.21238	0.521507	0.602014		RSC011000000665	Unchanged
10402.8	0.32466	0.217844	1.49033	0.136138	0.577407	RSC011000000666	Unchanged
312.952	-0.0586167	0.16317	-0.359237	0.719418	0.950632	RSC011000000667	Unchanged
63.4124	0.511946	0.338521	1.5123	0.130457	0.565907	RSC011000000668	Unchanged
4.48551	0.785861	0.944233	0.832274	0.405254	0.839551	RSC011000000669	Unchanged
11.5147	0.0256202	0.593361	0.0431782	0.965559	0.994345	RSC011000000670	Unchanged
30.2744	0.972606	0.611915	1.58945	0.11196	0.525631	RSC011000000671	Unchanged
28.1642	0.315717	0.408946	0.772024	0.4401	0.857296	RSC011000000672	Unchanged
0						RSC011000000673	Unchanged
169.128	-0.0679191	0.170127	-0.399226	0.689727	0.943	RSC011000000674	Unchanged
8829.26	-0.979822	0.342497	-2.86082	0.00422549	0.064283	RSC011000000676	Unchanged
0						RSC011000000677	Unchanged
16.2691	3.86479	0.931081	4.15086	3.31233e-05	0.00123789	RSC011000000678	Upregulated
2.38018	-1.12092	1.60096	-0.700157	0.483829	0.87368	RSC011000000679	Unchanged
174.606	0.291724	0.30338	0.96158	0.33626	0.79566	RSC011000000681	Unchanged
200.44	-0.465064	0.246503	-1.88665	0.0592076	0.372795	RSC011000000682	Unchanged
82.3791	-0.504189	0.415643	-1.21303	0.225117	0.708607	RSC011000000683	Unchanged
3062.13	0.0456319	0.124232	0.367312	0.713386	0.949368	RSC011000000684	Unchanged
0.196632	-1.00531	3.16075	-0.31806	0.750439		RSC011000000685	Unchanged
152.67	0.553814	0.253245	2.18687	0.0287518	0.241108	RSC011000000686	Unchanged
1122.2	0.311414	0.165963	1.87641	0.0605987	0.378704	RSC011000000687	Unchanged
5.57819	-0.219165	0.721011	-0.303969	0.761151	0.960907	RSC011000000688	Unchanged
35.3331	1.14681	0.391738	2.92749	0.00341714	0.053778	RSC011000000689	Unchanged
340.186	-0.108224	0.262731	-0.41192	0.680398	0.938969	RSC011000000690	Unchanged
84.8032	-0.159121	0.315464	-0.504404	0.613978	0.917646	RSC011000000692	Unchanged
0						RSC011000000693	Unchanged
12.2642	-0.0729276	0.570421	-0.127849	0.898269	0.982058	RSC011000000694	Unchanged
2.69707	-0.393938	1.16385	-0.338478	0.735003	0.954741	RSC011000000695	Unchanged
917.924	0.0506176	0.160175	0.316014	0.751992	0.958672	RSC011000000696	Unchanged
11.2004	-0.265424	0.616126	-0.430796	0.666617	0.934641	RSC011000000697	Unchanged
0						RSC011000000698	Unchanged
3.07366	3.92891	1.7023	2.308	0.0209993	0.199792	RSC011000000699	Unchanged
190.813	0.519681	0.220004	2.36214	0.0181698	0.182194	RSC011000000700	Unchanged
201.839	0.127338	0.174315	0.730503	0.465083	0.868262	RSC011000000701	Unchanged
11.3484	-4.0041	0.908858	-4.40564	1.05471e-05	0.000441249	RSC011000000702	Downregulated
0						RSC011000000703	Unchanged
2.22498	-1.68376	1.48377	-1.13479	0.256464		RSC011000000704	Unchanged
29.8848	1.38643	0.524958	2.64103	0.00826554	0.106673	RSC011000000705	Unchanged
10.0505	1.07682	1.01724	1.05857	0.289794	0.765181	RSC011000000706	Unchanged
1.45617	1.55063	1.57286	0.985869	0.324197		RSC011000000707	Unchanged
7.36987	1.67918	0.792934	2.11768	0.0342019	0.267997	RSC011000000708	Unchanged
57.4761	-0.558101	0.303815	-1.83697	0.0662136	0.398419	RSC011000000709	Unchanged
847.654	0.186272	0.143944	1.29406	0.195646	0.668453	RSC011000000710	Unchanged
47.0461	0.00208909	0.360175	0.00580019	0.995372	0.999	RSC011000000712	Unchanged
29.3423	-0.098764	0.426869	-0.231368	0.817029	0.97143	RSC011000000713	Unchanged
108.491	0.502044	0.347298	1.44557	0.148297	0.600888	RSC011000000714	Unchanged
1174.88	-0.198634	0.105563	-1.88166	0.0598821	0.375938	RSC011000000715	Unchanged
10.6846	0.943347	0.693671	1.35993	0.173851	0.638842	RSC011000000716	Unchanged
14.4375	-0.356602	0.598431	-0.595894	0.551246	0.900859	RSC011000000717	Unchanged
31.1589	0.566191	0.391857	1.44489	0.148489	0.601	RSC011000000718	Unchanged
0						RSC011000000719	Unchanged
32.6798	-0.636061	0.518569	-1.22657	0.219984	0.701745	RSC011000000720	Unchanged
19.0975	-0.3965	0.531084	-0.746585	0.455314	0.863271	RSC011000000721	Unchanged
3.39605	-1.64477	1.18286	-1.39051	0.164375	0.625547	RSC011000000722	Unchanged
6.8411	-1.66115	1.5576	-1.06648	0.286209	0.76264	RSC011000000723	Unchanged
168.663	-0.526004	0.367158	-1.43264	0.151962	0.605389	RSC011000000724	Unchanged
24.4357	-0.675285	0.512454	-1.31775	0.187589	0.656125	RSC011000000725	Unchanged
32.8133	-0.0779498	0.460351	-0.169327	0.865539	0.97708	RSC011000000726	Unchanged
3.75518	-1.46668	1.3059	-1.12312	0.261386	0.739783	RSC011000000727	Unchanged
0						RSC011000000728	Unchanged
635.204	-0.127258	0.28092	-0.453005	0.650545	0.929552	RSC011000000729	Unchanged
118.369	-1.60211	0.301636	-5.31139	1.0879e-07	7.21799e-06	RSC011000000730	Downregulated
37.1745	-0.40992	0.368301	-1.113	0.265708	0.743052	RSC011000000731	Unchanged
132.038	-0.0715387	0.308728	-0.231721	0.816755	0.971344	RSC011000000732	Unchanged
69.9905	-0.343931	0.329292	-1.04446	0.296274	0.769477	RSC011000000733	Unchanged
50.1862	-0.256518	0.471806	-0.543693	0.586653	0.913737	RSC011000000734	Unchanged
0						RSC011000000735	Unchanged
149.006	-0.163244	0.292152	-0.558765	0.576322	0.909821	RSC011000000736	Unchanged
86.6487	-1.24113	0.357304	-3.47359	0.000513547	0.0117013	RSC011000000737	Downregulated
518.97	-0.157764	0.264118	-0.597324	0.550291	0.900626	RSC011000000738	Unchanged
60.2311	-0.93075	0.524318	-1.77516	0.0758712	0.432122	RSC011000000739	Unchanged
986.904	-1.34791	0.208945	-6.45104	1.11089e-10	1.12289e-08	RSC011000000740	Downregulated
321.725	-0.362552	0.28262	-1.28283	0.199553	0.674528	RSC011000000741	Unchanged
33.7315	0.367723	0.46762	0.78637	0.431651	0.853035	RSC011000000742	Unchanged
15.2538	0.437535	0.564626	0.77491	0.438393	0.856715	RSC011000000743	Unchanged
13.3334	-0.50464	0.595955	-0.846774	0.397121	0.833286	RSC011000000744	Unchanged
45.197	-1.43034	0.309231	-4.62547	3.73754e-06	0.000178702	RSC011000000745	Downregulated
4277.42	0.322545	0.187521	1.72004	0.0854243	0.462186	RSC011000000746	Unchanged
47.8581	-0.48827	0.620885	-0.78641	0.431627	0.853035	RSC011000000747	Unchanged
0.331925	0.161364	3.15941	0.0510741	0.959267		RSC011000000748	Unchanged
12.0567	0.62676	0.706857	0.886686	0.375248	0.822827	RSC011000000749	Unchanged
0						RSC011000000750	Unchanged
32.9468	-0.554998	0.527621	-1.05189	0.292851	0.767101	RSC011000000751	Unchanged
8.61073	-1.02176	0.972969	-1.05015	0.293648	0.76742	RSC011000000752	Unchanged
1103.05	-0.531966	0.155239	-3.42675	0.000610859	0.0133723	RSC011000000754	Unchanged
59.2402	-0.12877	0.420922	-0.305923	0.759663	0.960847	RSC011000000755	Unchanged
0						RSC011000000756	Unchanged
10.9957	0.396155	0.676429	0.585656	0.558107	0.902295	RSC011000000757	Unchanged
114.143	-0.058766	0.188409	-0.311907	0.755111	0.960372	RSC011000000758	Unchanged
2.82818	0.809412	1.0001	0.809332	0.418324	0.84737	RSC011000000759	Unchanged
0.772677	3.17933	2.95839	1.07468	0.282516		RSC011000000760	Unchanged
292.66	0.369081	0.194675	1.89588	0.0579759	0.366913	RSC011000000761	Unchanged
7.50333	1.14779	0.836618	1.37195	0.17008	0.634683	RSC011000000762	Unchanged
6.44963	1.3962	0.919074	1.51913	0.128729	0.562027	RSC011000000763	Unchanged
1645.43	0.0682228	0.191891	0.355528	0.722194	0.951782	RSC011000000764	Unchanged
1.87454	2.34866	1.90242	1.23457	0.216992		RSC011000000765	Unchanged
0						RSC011000000766	Unchanged
2.47541	-0.233759	1.34897	-0.173287	0.862425	0.97708	RSC011000000767	Unchanged
31.8217	0.504815	0.497576	1.01455	0.310322	0.779689	RSC011000000768	Unchanged
16.4339	-1.16117	0.625219	-1.85722	0.0632797	0.388368	RSC011000000769	Unchanged
1113.5	-0.238472	0.203778	-1.17025	0.2419	0.723585	RSC011000000770	Unchanged
3.73465	0.505138	1.35933	0.371609	0.710184	0.948234	RSC011000000771	Unchanged
127.073	-0.0357266	0.278929	-0.128085	0.898082	0.982058	RSC011000000772	Unchanged
14.9193	6.281	1.08693	5.77864	7.53082e-09	6.3012e-07	RSC011000000773	Upregulated
4.44284	-0.396637	1.45877	-0.271898	0.785701	0.965005	RSC011000000774	Unchanged
0						RSC011000000775	Unchanged
31.6776	0.393561	0.430034	0.915187	0.360094	0.811047	RSC011000000776	Unchanged
0.562445	1.01276	2.87629	0.352105	0.72476		RSC011000000778	Unchanged
17.6293	-0.733235	0.806028	-0.90969	0.362986	0.812351	RSC011000000779	Unchanged
65.7141	-0.328122	0.363306	-0.903155	0.366443	0.815456	RSC011000000780	Unchanged
6.92381	0.407475	0.784801	0.519207	0.603616	0.915617	RSC011000000781	Unchanged
40.4746	0.360871	0.476266	0.757709	0.448625	0.860768	RSC011000000782	Unchanged
208.187	-0.23513	0.209058	-1.12471	0.260713	0.739783	RSC011000000783	Unchanged
858.023	0.0852147	0.147773	0.576659	0.56417	0.904071	RSC011000000784	Unchanged
181.817	0.403692	0.177632	2.27262	0.023049	0.211318	RSC011000000785	Unchanged
738.023	-0.0120984	0.309316	-0.0391135	0.9688	0.994674	RSC011000000786	Unchanged
456.481	0.136304	0.268409	0.507822	0.611578	0.917068	RSC011000000787	Unchanged
3.59913	0.896601	1.08758	0.824404	0.40971	0.842731	RSC011000000788	Unchanged
87.5166	0.907005	0.431833	2.10036	0.0356972	0.275287	RSC011000000789	Unchanged
804.925	0.439032	0.321259	1.3666	0.171751	0.636466	RSC011000000790	Unchanged
661.209	0.312979	0.178991	1.74857	0.0803649	0.446911	RSC011000000791	Unchanged
14.5354	0.150139	0.543652	0.276167	0.78242	0.964522	RSC011000000792	Unchanged
1201.14	-0.00598559	0.157208	-0.0380743	0.969628	0.994726	RSC011000000793	Unchanged
21.8921	0.385928	0.472924	0.816046	0.414474	0.845508	RSC011000000794	Unchanged
6.06646	2.80623	1.18431	2.36951	0.0178119	0.179716	RSC011000000795	Unchanged
686.149	0.424314	0.254006	1.67049	0.0948227	0.48609	RSC011000000796	Unchanged
265.473	0.100679	0.222208	0.453086	0.650487	0.929552	RSC011000000797	Unchanged
85.2524	0.717258	0.381278	1.8812	0.0599452	0.376025	RSC011000000798	Unchanged
60.0262	-1.88803	1.79434	-1.05222	0.2927	0.767101	RSC011000000799	Unchanged
11.3074	-0.368227	0.76824	-0.479312	0.631717	0.922374	RSC011000000800	Unchanged
1471.72	-0.0944371	0.251278	-0.375828	0.707045	0.946897	RSC011000000801	Unchanged
0.43072	1.42173	3.12968	0.454272	0.649633		RSC011000000802	Unchanged
14.812	-0.23961	0.538686	-0.444806	0.65646	0.932413	RSC011000000803	Unchanged
0.305528	1.81226	3.13977	0.577195	0.563808		RSC011000000804	Unchanged
1.37793	0.146346	1.62979	0.0897946	0.92845		RSC011000000805	Unchanged
1.22289	1.26209	2.12512	0.593892	0.552584		RSC011000000806	Unchanged
13.1451	4.04593	0.748454	5.40571	6.45518e-08	4.41915e-06	RSC011000000807	Upregulated
696.899	-7.25131	1.57951	-4.59086			RSC011000000808	Unchanged
1.59075	1.19716	1.59425	0.750922	0.4527		RSC011000000809	Unchanged
330.41	-0.433341	0.387773	-1.11751	0.263775	0.740722	RSC011000000810	Unchanged
15.5637	0.374115	0.467947	0.799481	0.424012	0.850345	RSC011000000811	Unchanged
11.5603	-1.29782	0.740498	-1.75264	0.0796643	0.444907	RSC011000000812	Unchanged
4.91792	1.58182	1.10408	1.4327	0.151944	0.605389	RSC011000000813	Unchanged
1.80773	-3.60355	2.13684	-1.68639	0.0917198		RSC011000000814	Unchanged
17.821	-0.612132	0.514968	-1.18868	0.234565	0.718923	RSC011000000816	Unchanged
2.08513	-2.73245	2.63917	-1.03535	0.300507		RSC011000000817	Unchanged
2.29407	1.31034	1.63817	0.799876	0.423783	0.850345	RSC011000000818	Unchanged
6.74452	-1.66269	0.744178	-2.23427	0.0254656	0.225081	RSC011000000819	Unchanged
87.9646	0.15939	0.348448	0.457428	0.647364	0.928132	RSC011000000820	Unchanged
14.3044	-0.127147	0.796079	-0.159717	0.873104	0.977499	RSC011000000821	Unchanged
1051.71	0.216023	0.194446	1.11097	0.266583	0.744208	RSC011000000822	Unchanged
27.4314	-0.901862	0.371186	-2.42968	0.0151123	0.160966	RSC011000000823	Unchanged
129.929	-0.492209	1.08764	-0.452546	0.650876	0.929718	RSC011000000824	Unchanged
442.678	0.22218	0.305812	0.726526	0.467516	0.869097	RSC011000000825	Unchanged
2.3583	1.14459	1.30603	0.876391	0.380817	0.825607	RSC011000000826	Unchanged
15.6393	-0.547529	0.642671	-0.851958	0.394238	0.831901	RSC011000000827	Unchanged
95.5419	0.675507	0.315801	2.13903	0.0324333	0.2608	RSC011000000828	Unchanged
488.727	-0.19539	0.137193	-1.42419	0.15439	0.608939	RSC011000000829	Unchanged
101.717	-0.349225	0.22981	-1.51962	0.128606	0.562008	RSC011000000830	Unchanged
30.9766	0.25669	0.399284	0.642875	0.520305	0.890549	RSC011000000832	Unchanged
470.107	-0.056331	0.212969	-0.264504	0.791392	0.966871	RSC011000000833	Unchanged
0.294948	-1.62705	3.13384	-0.519186	0.603631		RSC011000000834	Unchanged
13.6651	-1.34664	0.726182	-1.85441	0.0636806	0.389717	RSC011000000835	Unchanged
1.35347	-2.02781	2.36554	-0.857229	0.391318		RSC011000000836	Unchanged
0.639044	1.19485	3.10775	0.384475	0.700626		RSC011000000837	Unchanged
4.23933	-0.34639	0.930666	-0.372196	0.709747	0.948183	RSC011000000838	Unchanged
608.284	-0.0317982	0.171585	-0.18532	0.852978	0.975634	RSC011000000839	Unchanged
2634.88	-4.93326	0.254443	-19.3885	9.65589e-84	7.27137e-80	RSC011000000840	Downregulated
11.4005	0.0670362	0.593423	0.112965	0.910058	0.984675	RSC011000000841	Unchanged
322.378	-0.323907	0.269488	-1.20194	0.229389	0.713906	RSC011000000842	Unchanged
242.454	-0.129977	0.303041	-0.428908	0.66799	0.935251	RSC011000000843	Unchanged
544.258	0.369523	0.269085	1.37326	0.169673	0.633793	RSC011000000844	Unchanged
37.7557	0.307426	0.434573	0.707421	0.479305	0.872635	RSC011000000845	Unchanged
38.3677	-0.0223301	0.396032	-0.0563847	0.955035	0.992183	RSC011000000846	Unchanged
23.7973	-2.90693	1.01114	-2.87489			RSC011000000847	Unchanged
76.0951	-0.0674099	0.33714	-0.199946	0.841523	0.974103	RSC011000000848	Unchanged
0.342302	-0.883299	3.14634	-0.280738	0.778911		RSC011000000849	Unchanged
1212.71	0.139177	0.183495	0.758475	0.448167	0.860609	RSC011000000850	Unchanged
0.336242	1.95398	3.13246	0.623785	0.532769		RSC011000000851	Unchanged
1.344	0.667236	2.8348	0.235373	0.813919		RSC011000000852	Unchanged
306.528	-0.171308	0.278594	-0.614901	0.53862	0.896074	RSC011000000853	Unchanged
394.688	1.69733	0.266769	6.36256	1.98419e-10	1.94051e-08	RSC011000000854	Upregulated
0.0983158	-0.428238	3.16075	-0.135486	0.892227		RSC011000000855	Unchanged
0.0805707	-0.428238	3.16075	-0.135486	0.892227		RSC011000000856	Unchanged
4.80926	0.630111	1.36264	0.462418	0.643782	0.926325	RSC011000000857	Unchanged
49.352	-0.332605	0.376529	-0.883346	0.377049	0.823722	RSC011000000858	Unchanged
1206.09	0.0987722	0.194719	0.507254	0.611977	0.917068	RSC011000000859	Unchanged
9.88916	0.39354	0.733745	0.536344	0.591721	0.914699	RSC011000000860	Unchanged
9.08465	0.417548	0.760654	0.548933	0.583051	0.911844	RSC011000000861	Unchanged
25.2391	1.32339	0.563343	2.34918	0.0188149	0.186674	RSC011000000862	Unchanged
94.9398	-0.150547	0.38645	-0.389564	0.696859	0.944001	RSC011000000863	Unchanged
655.565	0.0832003	0.152777	0.544588	0.586037	0.913506	RSC011000000864	Unchanged
3.40322	-0.153087	1.52652	-0.100285	0.920118	0.985976	RSC011000000865	Unchanged
2.50575	1.27544	1.20729	1.05645	0.290763	0.765564	RSC011000000866	Unchanged
1.68413	0.425052	1.4809	0.287022	0.774095		RSC011000000867	Unchanged
299.385	-0.607239	0.2258	-2.68927	0.00716077	0.0959505	RSC011000000868	Unchanged
4.76613	0.148239	1.1168	0.132736	0.894403	0.981317	RSC011000000869	Unchanged
321.765	1.5471	0.228054	6.7839	1.16975e-11	1.37638e-09	RSC011000000870	Upregulated
0.928338	-1.87884	2.96111	-0.634504	0.525752		RSC011000000871	Unchanged
9.66568	0.870155	0.679467	1.28064	0.200319	0.674922	RSC011000000872	Unchanged
470.35	0.0680675	0.13237	0.514223	0.607096	0.916322	RSC011000000873	Unchanged
44.6229	-0.0259634	0.491769	-0.052796	0.957894	0.992216	RSC011000000874	Unchanged
63.7292	-0.182986	0.391585	-0.467296	0.640288	0.925502	RSC011000000875	Unchanged
138.66	0.915519	0.308627	2.96643	0.00301282	0.0485306	RSC011000000876	Unchanged
17.9043	-5.0053	2.95632	-1.69309			RSC011000000877	Unchanged
12.7624	-0.836871	0.610289	-1.37127	0.170291	0.635154	RSC011000000878	Unchanged
0.76649	-3.01237	2.98835	-1.00804	0.313436		RSC011000000879	Unchanged
23.8413	0.245942	0.479529	0.512881	0.608034	0.916515	RSC011000000880	Unchanged
0						RSC011000000881	Unchanged
288.86	0.158175	0.249017	0.635198	0.525299	0.893333	RSC011000000882	Unchanged
55.8483	-0.204916	0.351646	-0.582734	0.560072	0.902892	RSC011000000883	Unchanged
11.0059	-1.48082	1.11745	-1.32518	0.185112	0.653596	RSC011000000884	Unchanged
19.485	-0.530162	0.536685	-0.987847	0.323228	0.788113	RSC011000000885	Unchanged
201.369	0.416415	0.238778	1.74394	0.0811688	0.449201	RSC011000000886	Unchanged
0.196632	-1.00531	3.16075	-0.31806	0.750439		RSC011000000887	Unchanged
10.136	0.924425	0.668987	1.38183	0.167025	0.630465	RSC011000000888	Unchanged
5.50062	-5.85824	2.83344	-2.06754			RSC011000000889	Unchanged
3.34049	-1.30984	1.514	-0.865154	0.386955	0.828814	RSC011000000890	Unchanged
40.76	-0.517637	0.576036	-0.89862	0.368855	0.817353	RSC011000000891	Unchanged
41.1659	-0.255776	0.480367	-0.532458	0.594409	0.914699	RSC011000000892	Unchanged
55.4417	0.522449	0.616679	0.847197	0.396885	0.833286	RSC011000000894	Unchanged
5.36015	3.08415	1.13599	2.71495	0.00662854	0.0907567	RSC011000000895	Unchanged
0.438314	0.545041	3.14471	0.17332	0.8624		RSC011000000896	Unchanged
125.645	-0.0134005	0.218046	-0.0614572	0.950995	0.991138	RSC011000000897	Unchanged
2095.31	0.0221424	0.208613	0.106141	0.91547	0.984704	RSC011000000898	Unchanged
49.4273	-0.0645653	0.326878	-0.197521	0.84342	0.97449	RSC011000000899	Unchanged
29.5522	-0.303692	0.528314	-0.574833	0.565405	0.904467	RSC011000000900	Unchanged
11.5008	0.692914	0.785416	0.882226	0.377655	0.824361	RSC011000000901	Unchanged
8.36193	0.0594636	0.634375	0.0937357	0.925319	0.987737	RSC011000000902	Unchanged
38.8477	-0.0435029	0.375733	-0.115781	0.907826	0.984289	RSC011000000903	Unchanged
59.3846	1.57711	0.435177	3.62407	0.00029	0.00731607	RSC011000000904	Upregulated
43.5057	-0.195395	0.373623	-0.522973	0.600993	0.915617	RSC011000000906	Unchanged
41.7005	0.0219288	0.485902	0.0451301	0.964004	0.993784	RSC011000000907	Unchanged
136.534	0.799851	0.34418	2.32393	0.0201292	0.195458	RSC011000000908	Unchanged
3705.63	-1.57234	0.154967	-10.1463	3.4412e-24	1.91955e-21	RSC011000000909	Downregulated
49.6443	-0.205483	0.306722	-0.669934	0.5029	0.883512	RSC011000000910	Unchanged
2.14645	0.017404	1.27086	0.0136947	0.989074		RSC011000000911	Unchanged
600.021	0.0089977	0.159215	0.0565128	0.954933	0.992183	RSC011000000912	Unchanged
113.809	0.0894158	0.347988	0.256951	0.797217	0.968235	RSC011000000913	Unchanged
121.897	-0.0353388	1.44053	-0.0245318	0.980428	0.996879	RSC011000000914	Unchanged
8.66662	-4.81775	1.27374	-3.78238	0.000155337	0.00443092	RSC011000000915	Downregulated
33.1304	0.319934	0.428243	0.747085	0.455013	0.863271	RSC011000000916	Unchanged
121.327	1.2694	0.400935	3.16609	0.00154502	0.0287277	RSC011000000917	Upregulated
38.142	0.941164	0.427234	2.20293	0.0276	0.236225	RSC011000000918	Unchanged
12.9964	-1.39687	0.572568	-2.43967	0.0147009	0.157489	RSC011000000919	Unchanged
0.994441	-0.219807	1.89882	-0.11576	0.907843		RSC011000000921	Unchanged
48.4704	0.266873	0.294027	0.907649	0.364064	0.81342	RSC011000000922	Unchanged
0						RSC011000000923	Unchanged
0						RSC011000000924	Unchanged
1.68132	1.41712	1.54973	0.914429	0.360492		RSC011000000925	Unchanged
3.06122	0.265582	1.0479	0.253442	0.799927	0.968598	RSC011000000926	Unchanged
22.356	0.265392	0.520424	0.509954	0.610084	0.916702	RSC011000000927	Unchanged
858.976	-0.245004	0.143343	-1.70921	0.0874117	0.467842	RSC011000000928	Unchanged
99.2997	1.18417	0.419108	2.82544	0.00472151	0.0701289	RSC011000000929	Unchanged
10.8193	-5.63474	2.78281	-2.02483			RSC011000000930	Unchanged
37.2569	2.27107	0.767887	2.95755	0.00310091	0.0497898	RSC011000000931	Upregulated
3859.96	-0.0862871	0.114068	-0.75645	0.449379	0.86174	RSC011000000932	Unchanged
788.707	0.139997	0.228556	0.61253	0.540187	0.896613	RSC011000000933	Unchanged
0						RSC011000000935	Unchanged
118.395	-0.242466	0.218477	-1.1098	0.267084	0.744413	RSC011000000936	Unchanged
77.9362	0.616926	0.282823	2.18132	0.02916	0.243718	RSC011000000937	Unchanged
14.7564	0.40992	0.444747	0.921693	0.356689	0.809103	RSC011000000938	Unchanged
53.1022	0.592619	0.296814	1.9966	0.0458683	0.319428	RSC011000000939	Unchanged
53.7995	-0.582124	0.33388	-1.74351	0.0812441	0.449201	RSC011000000940	Unchanged
383.536	0.237523	0.337618	0.703526	0.481728	0.87368	RSC011000000941	Unchanged
131.137	0.879447	0.227808	3.86047	0.000113169	0.00347135	RSC011000000942	Unchanged
115.018	0.126412	0.264664	0.477631	0.632913	0.92281	RSC011000000943	Unchanged
10.4546	0.134101	0.945777	0.14179	0.887246	0.980451	RSC011000000944	Unchanged
8.25282	0.685528	0.677415	1.01198	0.311549	0.78072	RSC011000000945	Unchanged
5.77964	-0.588136	1.02913	-0.57149	0.567668	0.905587	RSC011000000946	Unchanged
4.77955	2.68347	1.0625	2.52562	0.0115494	0.133088	RSC011000000947	Unchanged
49.129	0.0734856	0.333488	0.220354	0.825595	0.973101	RSC011000000948	Unchanged
52.7501	-0.797712	0.34019	-2.3449	0.0190323	0.188458	RSC011000000949	Unchanged
138.933	0.309329	0.331333	0.933589	0.350516	0.805112	RSC011000000950	Unchanged
4.92265	1.09009	1.26825	0.859519	0.390054	0.830881	RSC011000000951	Unchanged
29.0891	0.719864	0.552246	1.30352	0.192396	0.66331	RSC011000000952	Unchanged
0						RSC011000000953	Unchanged
358.72	0.268083	0.214508	1.24976	0.211387	0.691085	RSC011000000954	Unchanged
328.004	-0.213082	0.166935	-1.27643	0.201802	0.67585	RSC011000000955	Unchanged
247.383	0.153401	0.276776	0.554243	0.579412	0.910639	RSC011000000956	Unchanged
1969.29	-0.0396594	0.0832332	-0.476486	0.633728	0.922919	RSC011000000957	Unchanged
89.5535	0.443638	0.282229	1.57191	0.115971	0.535452	RSC011000000958	Unchanged
2.01036	-2.26632	1.66695	-1.35956	0.173969		RSC011000000959	Unchanged
412.994	0.0413601	0.372401	0.111063	0.911566	0.984704	RSC011000000960	Unchanged
84.6288	-0.0138552	0.255402	-0.0542484	0.956737	0.992216	RSC011000000961	Unchanged
0.356924	2.08786	3.12361	0.668413	0.50387		RSC011000000962	Unchanged
2192.93	-0.00381738	0.188363	-0.0202661	0.983831	0.997288	RSC011000000963	Unchanged
166.6	-0.409058	0.269517	-1.51775	0.129078	0.562459	RSC011000000964	Unchanged
1228.56	0.496709	0.346478	1.4336	0.151688	0.605389	RSC011000000965	Unchanged
2.06461	2.70458	1.65569	1.63351	0.102362		RSC011000000966	Unchanged
18.1572	0.246695	0.533871	0.462086	0.644019	0.926504	RSC011000000967	Unchanged
415.819	0.037357	0.214953	0.173792	0.862029	0.976975	RSC011000000968	Unchanged
15.0656	-0.416937	0.536402	-0.777284	0.436991	0.856161	RSC011000000969	Unchanged
32.9859	0.339271	0.479826	0.707071	0.479522	0.872635	RSC011000000970	Unchanged
557.598	-2.31204	0.281684	-8.20792	2.25059e-16	4.1847e-14	RSC011000000971	Downregulated
14.6358	-0.833929	0.70613	-1.18099	0.237608	0.721224	RSC011000000972	Unchanged
13.8139	1.63818	0.710359	2.30613	0.0211034	0.200276	RSC011000000974	Unchanged
220.315	-0.23154	0.217764	-1.06326	0.287663	0.76264	RSC011000000975	Unchanged
66.3201	-0.3135	0.325256	-0.963856	0.335118	0.795495	RSC011000000976	Unchanged
347.589	-0.412472	0.273294	-1.50926	0.131232	0.567628	RSC011000000977	Unchanged
532.051	-0.350238	0.217634	-1.6093	0.107552	0.516749	RSC011000000978	Unchanged
68.3056	0.630543	0.379927	1.65964	0.0969864	0.489768	RSC011000000979	Unchanged
15.5763	-0.893126	0.827628	-1.07914			RSC011000000980	Unchanged
46.0308	-0.107639	0.355217	-0.303023	0.761872	0.960907	RSC011000000981	Unchanged
7.89982	-0.894339	0.796318	-1.12309	0.261398	0.739783	RSC011000000982	Unchanged
2.92206	0.328502	1.15606	0.284156	0.776291	0.96335	RSC011000000983	Unchanged
242.998	0.448153	0.176502	2.53909	0.0111143	0.130266	RSC011000000984	Unchanged
0.913045	0.199569	3.03564	0.065742	0.947583		RSC011000000985	Unchanged
110.287	-1.05451	0.403064	-2.61624	0.0088904	0.112204	RSC011000000986	Unchanged
29.3421	-8.27389	3.02728	-2.73311			RSC011000000987	Unchanged
174.885	0.302102	0.25586	1.18073	0.23771	0.721224	RSC011000000988	Unchanged
26.7438	0.580459	0.541666	1.07162	0.283891	0.76188	RSC011000000989	Unchanged
3.83598	-2.05543	1.49332	-1.37642	0.168692	0.632324	RSC011000000990	Unchanged
135.382	-0.114784	0.277026	-0.414344	0.678622	0.938784	RSC011000000992	Unchanged
212.168	0.037424	0.326591	0.11459	0.90877	0.984361	RSC011000000993	Unchanged
408.123	0.241323	0.130561	1.84835	0.0645522	0.392499	RSC011000000994	Unchanged
8.44015	2.0259	0.876481	2.3114	0.0208108	0.198752	RSC011000000995	Unchanged
40.2577	-0.809218	0.36859	-2.19544	0.0281318	0.238248	RSC011000000996	Unchanged
35.8242	0.863571	0.584651	1.47707	0.139656	0.584106	RSC011000000997	Unchanged
98.7306	0.0510774	0.334947	0.152494	0.878797	0.978763	RSC011000000998	Unchanged
0.0965021	-0.428238	3.16075	-0.135486	0.892227		RSC011000000999	Unchanged
12.6764	0.347582	0.642113	0.54131	0.588294	0.913737	RSC011000001000	Unchanged
65.2984	-0.0392721	0.336253	-0.116793	0.907024	0.983808	RSC011000001001	Unchanged
1.93147	-0.55103	1.69516	-0.325061	0.745135		RSC011000001002	Unchanged
12.005	2.11924	0.939419	2.25591	0.0240764	0.217098	RSC011000001003	Unchanged
77.8234	-0.354595	0.340271	-1.0421	0.297367	0.770172	RSC011000001004	Unchanged
48.1441	1.47225	0.613204	2.40091	0.0163543	0.170223	RSC011000001005	Unchanged
3030.86	0.140277	0.192205	0.729831	0.465493	0.868262	RSC011000001007	Unchanged
193.065	0.187452	0.246753	0.759677	0.447448	0.860007	RSC011000001008	Unchanged
2.12787	0.507235	1.89067	0.268283	0.788481		RSC011000001009	Unchanged
5.64404	-0.303683	0.713611	-0.425559	0.670429	0.936013	RSC011000001010	Unchanged
317.703	1.10554	0.520865	2.1225	0.0337954	0.265931	RSC011000001011	Unchanged
21.6181	-0.628879	0.441837	-1.42333	0.154641	0.608939	RSC011000001012	Unchanged
1.41005	2.19498	1.78484	1.22979	0.218775		RSC011000001013	Unchanged
9.75019	0.587652	0.763399	0.769783	0.441428	0.857296	RSC011000001014	Unchanged
54.8937	-0.265601	0.361164	-0.735403	0.462094	0.867613	RSC011000001015	Unchanged
286.468	0.0524341	0.200258	0.261832	0.793451	0.967246	RSC011000001016	Unchanged
155.153	-0.0087173	0.298015	-0.0292511	0.976664	0.996879	RSC011000001019	Unchanged
16.352	-0.494552	0.509578	-0.970514	0.33179	0.793568	RSC011000001020	Unchanged
63.9833	0.477356	0.32859	1.45274	0.146296	0.597205	RSC011000001021	Unchanged
135.011	-0.230887	0.258089	-0.894601	0.371	0.818701	RSC011000001023	Unchanged
1100.77	-0.128628	0.184595	-0.696812	0.485921	0.874536	RSC011000001024	Unchanged
661.531	-0.107395	0.232503	-0.461907	0.644148	0.926508	RSC011000001025	Unchanged
851.287	-0.142012	0.145653	-0.975002	0.329559	0.791752	RSC011000001026	Unchanged
2.5503	-4.74817	1.68511	-2.81771	0.0048367	0.0715601	RSC011000001027	Unchanged
46.856	0.713909	0.340953	2.09387	0.0362719	0.277413	RSC011000001028	Unchanged
1091.73	0.051803	0.161759	0.320248	0.748781	0.957905	RSC011000001029	Unchanged
55.6048	-0.752377	0.37779	-1.99152	0.0464236	0.321612	RSC011000001030	Unchanged
16.1018	-0.609303	0.674324	-0.903576	0.36622	0.81508	RSC011000001031	Unchanged
13.2537	1.17621	0.773387	1.52086	0.128296	0.561379	RSC011000001032	Unchanged
172.685	-0.0512025	0.206764	-0.247637	0.804415	0.970042	RSC011000001033	Unchanged
25.898	-0.0266208	0.422267	-0.0630426	0.949733	0.990508	RSC011000001034	Unchanged
2.76735	-0.498792	1.2252	-0.407111	0.683927	0.940636	RSC011000001035	Unchanged
54.5464	-0.493465	0.352273	-1.4008	0.161272	0.618992	RSC011000001036	Unchanged
556.857	-0.3203	0.200468	-1.59777	0.110095	0.522272	RSC011000001037	Unchanged
74.4948	-0.40934	0.463188	-0.883745	0.376834	0.823638	RSC011000001038	Unchanged
13.0007	1.26863	0.776126	1.63457	0.10214	0.502559	RSC011000001039	Unchanged
184.084	-2.15007	0.377725	-5.69217	1.25433e-08	1.00486e-06	RSC011000001040	Downregulated
256.288	0.0224442	0.286269	0.0784024	0.937508	0.98956	RSC011000001041	Unchanged
375.08	0.142034	0.163161	0.870518	0.384017	0.827371	RSC011000001042	Unchanged
0.777677	1.66273	2.02818	0.819813	0.412322		RSC011000001043	Unchanged
6.20903	2.00694	0.9588	2.09318	0.0363331	0.277413	RSC011000001044	Unchanged
423.252	-0.152401	0.186261	-0.818213	0.413236	0.84447	RSC011000001045	Unchanged
7307.16	-0.238227	0.274502	-0.86785	0.385476	0.827904	RSC011000001046	Unchanged
41.4004	-0.800767	0.315102	-2.5413	0.0110443	0.12985	RSC011000001047	Unchanged
6.10797	-1.67045	0.994655	-1.67942	0.0930699	0.482745	RSC011000001048	Unchanged
108.146	0.156523	0.316986	0.493786	0.621457	0.919428	RSC011000001049	Unchanged
0.403765	-2.07737	3.10537	-0.66896	0.503521		RSC011000001050	Unchanged
26.755	0.0313902	0.539132	0.0582236	0.953571	0.992183	RSC011000001051	Unchanged
12.9114	-0.0181058	0.565033	-0.0320437	0.974437	0.996334	RSC011000001052	Unchanged
17.9854	-0.244005	0.464148	-0.525706	0.599093	0.915425	RSC011000001053	Unchanged
16.0433	-0.450423	0.646817	-0.696369	0.486198	0.874656	RSC011000001054	Unchanged
28.0567	0.631628	0.48497	1.30241	0.192777	0.66387	RSC011000001055	Unchanged
106.98	-0.131613	0.345851	-0.380547	0.703539	0.945228	RSC011000001056	Unchanged
10.8978	-0.576606	0.706423	-0.816233	0.414367	0.845478	RSC011000001057	Unchanged
44.4837	-1.06391	0.342076	-3.11017	0.00186982	0.0334856	RSC011000001058	Downregulated
12.689	-0.118851	0.888638	-0.133745	0.893604	0.981167	RSC011000001059	Unchanged
14.1525	0.238753	0.497272	0.480125	0.631139	0.922197	RSC011000001060	Unchanged
1.94828	-0.723056	1.34004	-0.539576	0.58949		RSC011000001061	Unchanged
18.82	0.195709	0.702922	0.278422	0.780689	0.964281	RSC011000001062	Unchanged
1.50225	-1.25075	2.02292	-0.61829	0.536384		RSC011000001064	Unchanged
12.177	-1.31205	0.522624	-2.51051	0.0120558	0.137594	RSC011000001065	Unchanged
43.8407	-0.626033	0.49269	-1.27064	0.203856	0.67842	RSC011000001066	Unchanged
6448.41	0.106617	0.339119	0.314395	0.753221	0.959427	RSC011000001067	Unchanged
10.6117	0.329636	0.773224	0.426314	0.669879	0.935951	RSC011000001068	Unchanged
168.633	-0.269292	0.190725	-1.41194	0.157967	0.613022	RSC011000001069	Unchanged
91.5196	0.128164	0.380349	0.336964	0.736144	0.954893	RSC011000001070	Unchanged
417.335	-0.0343926	0.231221	-0.148743	0.881756	0.979095	RSC011000001071	Unchanged
1227.62	0.227949	0.190258	1.1981	0.230876	0.715069	RSC011000001072	Unchanged
89.0169	0.24002	0.479556	0.500504	0.61672	0.918556	RSC011000001073	Unchanged
1573.98	0.172902	0.18035	0.958703	0.337708	0.796062	RSC011000001074	Unchanged
1.66909	-1.47208	1.92661	-0.764078	0.444821		RSC011000001075	Unchanged
1515.88	-0.144492	0.259053	-0.55777	0.577002	0.909821	RSC011000001076	Unchanged
0.16162	1.28237	3.15999	0.405815	0.684878		RSC011000001077	Unchanged
14729.7	0.504696	0.231618	2.179	0.0293315	0.243932	RSC011000001079	Unchanged
9.15716	-2.11617	1.10054	-1.92284	0.0544999	0.355951	RSC011000001081	Unchanged
2.88086	-0.788461	2.13194	-0.369833	0.711507	0.948335	RSC011000001082	Unchanged
15.8919	0.982799	0.621303	1.58184	0.113687	0.529123	RSC011000001083	Unchanged
0.962221	3.48866	3.06356	1.13876	0.254803		RSC011000001084	Unchanged
469.26	0.0667539	0.161899	0.412317	0.680107	0.938969	RSC011000001085	Unchanged
1997.92	-0.231857	0.146692	-1.58056	0.113978	0.529992	RSC011000001086	Unchanged
23.7715	0.219924	0.86596	0.253966	0.799522	0.968598	RSC011000001087	Unchanged
4.44546	1.34634	1.12351	1.19834	0.230786	0.715069	RSC011000001088	Unchanged
22.9846	-0.363918	0.570361	-0.638049	0.523442	0.892953	RSC011000001089	Unchanged
2.57544	0.986785	1.29701	0.760815	0.446768	0.860007	RSC011000001090	Unchanged
187.129	0.266188	0.250581	1.06228	0.288108	0.763269	RSC011000001091	Unchanged
4.82272	-0.167925	1.3468	-0.124684	0.900774	0.982135	RSC011000001092	Unchanged
465.891	-0.0730265	0.270881	-0.269589	0.787477	0.965916	RSC011000001093	Unchanged
70.0725	0.398292	0.286689	1.38928	0.164747	0.625947	RSC011000001094	Unchanged
150.92	0.240423	0.220055	1.09256	0.274588	0.752401	RSC011000001095	Unchanged
24.0286	-0.486841	0.431205	-1.12902	0.258888	0.738747	RSC011000001096	Unchanged
194.681	-1.20832	0.510036	-2.36908	0.0178323	0.179716	RSC011000001097	Unchanged
1157.1	0.0449805	0.18428	0.244088	0.807163	0.97058	RSC011000001098	Unchanged
18.809	-1.23484	0.579184	-2.13203	0.0330042	0.262976	RSC011000001099	Unchanged
1762.63	0.168898	0.321278	0.525708	0.599091	0.915425	RSC011000001100	Unchanged
23.3945	-0.0791578	0.376577	-0.210204	0.833509	0.974079	RSC011000001101	Unchanged
145.814	0.894565	0.372911	2.39887	0.0164459	0.170605	RSC011000001102	Unchanged
21.6061	0.114438	0.610452	0.187464	0.851297	0.975612	RSC011000001103	Unchanged
147.198	-0.660517	0.335199	-1.97052	0.0487788	0.331824	RSC011000001104	Unchanged
1466.26	0.2147	0.170522	1.25908	0.208003	0.685824	RSC011000001105	Unchanged
29.494	0.0971581	0.417061	0.232959	0.815793	0.971344	RSC011000001106	Unchanged
31.0427	0.367367	0.384704	0.954935	0.339611	0.797385	RSC011000001107	Unchanged
7.33341	0.99566	0.879113	1.13257	0.257393	0.737403	RSC011000001108	Unchanged
92.3591	0.484972	0.445383	1.08889	0.276204	0.754176	RSC011000001109	Unchanged
226.55	0.510992	0.154036	3.31735	0.000908757	0.0184957	RSC011000001110	Unchanged
23.4157	-0.875862	0.578876	-1.51304	0.130269	0.565513	RSC011000001111	Unchanged
1440.73	-0.0714935	0.14546	-0.491499	0.623074	0.919602	RSC011000001112	Unchanged
42.0114	-0.695052	0.692371	-1.00387	0.315441	0.782458	RSC011000001113	Unchanged
20.6378	-0.926385	0.44515	-2.08106	0.0374282	0.282985	RSC011000001114	Unchanged
7.17829	-0.515033	0.608655	-0.846182	0.397451	0.833475	RSC011000001115	Unchanged
13.1261	0.837978	0.695814	1.20431	0.228469	0.713006	RSC011000001116	Unchanged
24.9777	-1.18141	0.629505	-1.87673	0.0605557	0.378704	RSC011000001117	Unchanged
25.5205	0.910772	0.445435	2.04468	0.0408865	0.29806	RSC011000001118	Unchanged
796.914	-0.0301041	0.143412	-0.209913	0.833735	0.974079	RSC011000001119	Unchanged
33.6738	0.114417	0.344368	0.332254	0.739698	0.956109	RSC011000001120	Unchanged
85.1074	-1.41066	0.446785	-3.15737	0.001592	0.0294227	RSC011000001121	Downregulated
20.3598	0.143328	0.630833	0.227205	0.820264	0.971898	RSC011000001122	Unchanged
156.746	-0.0212536	0.288919	-0.0735627	0.941358	0.98956	RSC011000001123	Unchanged
378.737	0.0321797	0.158938	0.202467	0.839552	0.974087	RSC011000001124	Unchanged
76.6611	-0.321901	0.388935	-0.827647	0.40787	0.841613	RSC011000001125	Unchanged
350.274	0.0396757	0.203981	0.194507	0.845779	0.97487	RSC011000001126	Unchanged
605.338	-0.0472231	0.138295	-0.341468	0.732752	0.954119	RSC011000001127	Unchanged
787.893	0.101558	0.188004	0.540192	0.589064	0.91375	RSC011000001128	Unchanged
74.8911	-0.230849	0.286281	-0.806374	0.420027	0.84822	RSC011000001129	Unchanged
2143.66	-0.245196	0.303563	-0.807728	0.419247	0.847794	RSC011000001130	Unchanged
148.495	-0.24432	0.32336	-0.755566	0.449909	0.861987	RSC011000001131	Unchanged
153.621	-0.223098	0.250635	-0.890127	0.373397	0.821224	RSC011000001132	Unchanged
2.48518	1.13531	2.59774	0.437038	0.662084	0.932745	RSC011000001133	Unchanged
0.106043	-0.428238	3.16075	-0.135486	0.892227		RSC011000001134	Unchanged
81.3767	-0.159583	0.291484	-0.547485	0.584046	0.912252	RSC011000001135	Unchanged
32.9647	0.515205	0.424823	1.21275	0.225224	0.708607	RSC011000001136	Unchanged
181.042	-0.581297	0.291357	-1.99514	0.0460279	0.320032	RSC011000001138	Unchanged
24.443	0.0425681	0.456823	0.0931829	0.925758	0.987821	RSC011000001139	Unchanged
0.96493	-3.3439	2.80099	-1.19383	0.232545		RSC011000001140	Unchanged
57.9264	1.54946	0.60461	2.56274	0.0103849	0.124726	RSC011000001141	Unchanged
63.7672	0.462645	0.355383	1.30182	0.192977	0.664024	RSC011000001142	Unchanged
2.0314	-1.33933	1.79822	-0.74481	0.456387		RSC011000001143	Unchanged
0						RSC011000001144	Unchanged
603.667	0.631388	0.280519	2.25078	0.0243992	0.219052	RSC011000001145	Unchanged
0.592731	2.79347	3.0864	0.905092	0.365417		RSC011000001146	Unchanged
0.798684	-1.46216	2.05213	-0.712509	0.47615		RSC011000001147	Unchanged
149.344	1.47919	0.282286	5.24003	1.60549e-07	1.02459e-05	RSC011000001148	Upregulated
33.4839	-0.547271	0.463187	-1.18153	0.237391	0.721224	RSC011000001149	Unchanged
5.19989	0.182961	0.958974	0.190788	0.848692	0.975612	RSC011000001150	Unchanged
1.50738	-0.527288	2.04605	-0.25771	0.796631		RSC011000001151	Unchanged
68.5084	0.441099	0.269	1.63977	0.101052	0.500189	RSC011000001152	Unchanged
341.611	0.102547	0.323641	0.316855	0.751354	0.958652	RSC011000001153	Unchanged
48.5481	0.491877	0.400388	1.2285	0.219259	0.701383	RSC011000001154	Unchanged
237.133	0.556372	0.243735	2.28269	0.0224485	0.207549	RSC011000001155	Unchanged
65.6002	-0.0271038	0.284588	-0.0952386	0.924125	0.987715	RSC011000001156	Unchanged
9.6086	-0.180875	0.918679	-0.196886	0.843917	0.97449	RSC011000001157	Unchanged
52.3027	0.134826	0.434814	0.310077	0.756502	0.960843	RSC011000001158	Unchanged
75.611	0.417758	0.283689	1.47259	0.140861	0.585998	RSC011000001159	Unchanged
25.8977	-0.447811	0.4142	-1.08115	0.279632	0.756927	RSC011000001160	Unchanged
875.425	-0.0413259	0.12248	-0.33741	0.735808	0.954795	RSC011000001161	Unchanged
175.592	0.422272	0.310891	1.35826	0.17438	0.639033	RSC011000001162	Unchanged
69.5907	0.241177	0.323633	0.745217	0.456141	0.863271	RSC011000001163	Unchanged
2.2404	0.177886	1.4962	0.118892	0.905361		RSC011000001165	Unchanged
493.145	0.392855	0.18326	2.1437	0.0320569	0.258601	RSC011000001166	Unchanged
10.7966	-0.899836	0.789593	-1.13962	0.254444	0.735003	RSC011000001167	Unchanged
72.1734	0.71939	0.323181	2.22596	0.0260166	0.227283	RSC011000001168	Unchanged
583.347	0.041471	0.201862	0.205442	0.837227	0.974079	RSC011000001169	Unchanged
215.312	-0.260287	0.26273	-0.990702	0.321831	0.787197	RSC011000001170	Unchanged
1.76558	-0.820086	1.63127	-0.502729	0.615155		RSC011000001171	Unchanged
41.9533	-0.0469741	0.338776	-0.138658	0.88972	0.980857	RSC011000001172	Unchanged
0.474074	-1.46743	3.10717	-0.472273	0.636732		RSC011000001173	Unchanged
0.529319	2.64956	3.09263	0.856736	0.391591		RSC011000001174	Unchanged
343.168	0.188392	0.301564	0.624716	0.532157	0.895519	RSC011000001175	Unchanged
30.1932	-0.2404	0.436975	-0.550145	0.58222	0.911592	RSC011000001176	Unchanged
32.9206	0.834303	0.410058	2.0346	0.041891	0.302664	RSC011000001177	Unchanged
58.0104	0.289382	0.314423	0.92036	0.357385	0.809273	RSC011000001178	Unchanged
0						RSC011000001179	Unchanged
1.70859	1.56418	2.28034	0.685943	0.492749		RSC011000001180	Unchanged
69.507	-0.182388	0.327529	-0.556861	0.577623	0.910473	RSC011000001181	Unchanged
8.12042	-0.466009	0.75474	-0.617443	0.536943	0.89565	RSC011000001182	Unchanged
89.6311	0.444266	0.374372	1.1867	0.235347	0.719905	RSC011000001183	Unchanged
0.323241	1.96577	3.13182	0.627677	0.530215		RSC011000001184	Unchanged
4.53368	-0.30917	0.847425	-0.364835	0.715235	0.949841	RSC011000001185	Unchanged
213.442	0.266903	0.238531	1.11894	0.263164	0.740722	RSC011000001186	Unchanged
0.993997	0.419606	2.98004	0.140805	0.888024		RSC011000001187	Unchanged
500.495	-0.00399098	0.241057	-0.0165562	0.986791	0.997839	RSC011000001188	Unchanged
68.761	0.122956	0.267262	0.460058	0.645474	0.926555	RSC011000001189	Unchanged
4.99589	-4.50326	2.61939	-1.7192			RSC011000001190	Unchanged
34.5795	0.745678	0.583321	1.27833	0.201132	0.675156	RSC011000001191	Unchanged
0.0808102	0.725903	3.16075	0.229662	0.818354		RSC011000001192	Unchanged
34.6356	0.264292	0.375019	0.704742	0.480971	0.873602	RSC011000001193	Unchanged
129.613	-0.405096	0.262144	-1.54531	0.12227	0.547418	RSC011000001194	Unchanged
328.92	-1.063	0.244345	-4.35041	1.35883e-05	0.000559161	RSC011000001195	Downregulated
2.05169	0.323184	1.93574	0.166956	0.867405		RSC011000001196	Unchanged
1.47048	-0.16354	1.63426	-0.10007	0.920289		RSC011000001197	Unchanged
585.421	0.682007	0.327321	2.0836	0.0371962	0.281938	RSC011000001199	Unchanged
23.1334	-0.692656	0.903922	-0.766279	0.44351	0.857913	RSC011000001200	Unchanged
2616.71	-0.101325	0.12637	-0.801816	0.422659	0.850029	RSC011000001201	Unchanged
33.5443	-0.476056	0.409336	-1.16299	0.244832	0.726128	RSC011000001202	Unchanged
809.423	1.09802	0.285445	3.84669	0.000119723	0.00364257	RSC011000001203	Upregulated
199.091	-0.687938	0.234607	-2.9323	0.00336465	0.05323	RSC011000001204	Unchanged
5.77266	0.735654	0.788176	0.933363	0.350633	0.805135	RSC011000001205	Unchanged
8.61642	0.320964	0.914372	0.351021	0.725573	0.951969	RSC011000001208	Unchanged
1.43573	-2.60409	1.99739	-1.30375	0.192319		RSC011000001209	Unchanged
0.991296	-0.924159	1.9229	-0.480607	0.630796		RSC011000001210	Unchanged
6.96028	1.10966	1.09355	1.01473	0.310233	0.779689	RSC011000001211	Unchanged
994.936	-2.37771	0.939773	-2.53009			RSC011000001212	Unchanged
4.11495	0.763916	1.08627	0.703249	0.481901	0.87368	RSC011000001213	Unchanged
79.4605	0.828417	0.457983	1.80884	0.0704764	0.413657	RSC011000001214	Unchanged
0.0853917	0.725903	3.16075	0.229662	0.818354		RSC011000001215	Unchanged
28.5883	0.616958	0.783323	0.787617	0.430921	0.852799	RSC011000001216	Unchanged
93.183	0.683701	0.369159	1.85205	0.0640182	0.390672	RSC011000001217	Unchanged
210.527	0.779958	0.242124	3.22131	0.00127604	0.0245693	RSC011000001218	Unchanged
0						RSC011000001220	Unchanged
1.61322	2.89257	1.91814	1.50801	0.131552		RSC011000001221	Unchanged
17.7742	0.778872	0.495154	1.57299	0.115721	0.534873	RSC011000001222	Unchanged
730.123	0.113797	0.123172	0.923885	0.355546	0.807796	RSC011000001223	Unchanged
683.925	0.121458	0.207331	0.585815	0.558	0.902295	RSC011000001224	Unchanged
231.897	-0.179251	0.160592	-1.11619	0.264342	0.741252	RSC011000001225	Unchanged
233.936	-0.222165	0.268897	-0.826209	0.408686	0.842397	RSC011000001226	Unchanged
16.3259	-0.147566	0.591562	-0.249451	0.803012	0.969611	RSC011000001227	Unchanged
17.1983	0.507034	0.490627	1.03344	0.301398	0.773314	RSC011000001228	Unchanged
1362.83	-0.12728	0.12332	-1.03211	0.302023	0.773692	RSC011000001229	Unchanged
41.0038	0.10238	0.401313	0.255113	0.798635	0.968576	RSC011000001230	Unchanged
5.09104	0.0345541	0.845451	0.0408706	0.967399	0.994674	RSC011000001231	Unchanged
674.534	0.0121461	0.235038	0.0516773	0.958786	0.992216	RSC011000001232	Unchanged
143.761	0.276635	0.298661	0.926249	0.354317	0.806463	RSC011000001233	Unchanged
78.5448	0.250127	0.28901	0.865461	0.386786	0.828814	RSC011000001234	Unchanged
0						RSC011000001235	Unchanged
600.878	0.0216873	0.191052	0.113516	0.909622	0.984536	RSC011000001236	Unchanged
0						RSC011000001237	Unchanged
12.5139	0.839712	0.659505	1.27325	0.20293	0.677529	RSC011000001238	Unchanged
67.26	0.705637	0.366833	1.92359	0.0544058	0.355771	RSC011000001239	Unchanged
1031.51	-0.141977	0.321016	-0.442275	0.65829	0.932745	RSC011000001240	Unchanged
6.44869	-1.58296	1.34998	-1.17258			RSC011000001241	Unchanged
42.0952	0.0787324	0.307453	0.25608	0.797889	0.968235	RSC011000001242	Unchanged
0.992277	0.725506	2.55163	0.28433	0.776157		RSC011000001243	Unchanged
63.1106	-0.125062	0.326869	-0.382605	0.702012	0.944947	RSC011000001244	Unchanged
15.6065	-1.47287	0.74623	-1.97375	0.0484101	0.330288	RSC011000001245	Unchanged
47.3831	0.541671	0.38722	1.39887	0.161851	0.6195	RSC011000001246	Unchanged
188.108	6.96799	1.0689	6.51881	7.0867e-11	7.51639e-09	RSC011000001247	Upregulated
1.83703	-2.26989	1.68385	-1.34803	0.177649		RSC011000001248	Unchanged
18.6734	-0.085683	0.619453	-0.13832	0.889987	0.980857	RSC011000001249	Unchanged
983.849	-0.267796	0.180913	-1.48025	0.138807	0.582709	RSC011000001251	Unchanged
81.5899	0.22777	0.444975	0.511871	0.608741	0.916702	RSC011000001252	Unchanged
32.9163	-0.313231	0.37647	-0.832021	0.405397	0.839616	RSC011000001253	Unchanged
654.312	0.629278	0.20568	3.05951	0.00221703	0.0380304	RSC011000001254	Unchanged
312.378	0.0731634	0.185477	0.39446	0.693242	0.943	RSC011000001255	Unchanged
95.2986	-0.477487	0.414534	-1.15186	0.249377	0.730252	RSC011000001256	Unchanged
53.8324	0.520514	0.428267	1.21539	0.224216	0.707659	RSC011000001257	Unchanged
103.39	0.0870031	0.200727	0.433439	0.664696	0.933779	RSC011000001258	Unchanged
9.41954	1.28742	0.9173	1.40349	0.160471	0.617991	RSC011000001259	Unchanged
530.244	0.00329953	0.257113	0.012833	0.989761	0.998512	RSC011000001260	Unchanged
9.70162	-1.68293	0.699739	-2.40508	0.0161687	0.168757	RSC011000001261	Unchanged
126.862	0.62824	0.444803	1.4124	0.157832	0.61293	RSC011000001262	Unchanged
4.08946	2.96357	1.09941	2.6956	0.00702618	0.0946523	RSC011000001263	Unchanged
264.908	-0.129062	0.217593	-0.593136	0.55309	0.90142	RSC011000001264	Unchanged
132.495	0.321333	0.325086	0.988453	0.322931	0.788113	RSC011000001265	Unchanged
19.2042	-0.508072	0.591907	-0.858364	0.390691	0.831357	RSC011000001266	Unchanged
78.6385	3.8208	0.438276	8.71779	2.83673e-18	7.12066e-16	RSC011000001267	Upregulated
207.349	-0.221125	0.262754	-0.841565	0.400032	0.835277	RSC011000001268	Unchanged
3893.04	1.45399	0.256677	5.66466	1.47317e-08	1.14961e-06	RSC011000001269	Upregulated
29.9409	0.106985	0.442476	0.241787	0.808945	0.970722	RSC011000001270	Unchanged
74804.4	0.87442	0.251147	3.4817	0.000498244	0.0114043	RSC011000001271	Unchanged
27.4195	-0.132848	0.424448	-0.312989	0.754289	0.96007	RSC011000001272	Unchanged
80.9883	-2.2746	0.786286	-2.89284			RSC011000001273	Unchanged
225.387	0.144701	0.25503	0.567389	0.57045	0.906855	RSC011000001274	Unchanged
241.704	0.105708	0.300135	0.352202	0.724686	0.951969	RSC011000001275	Unchanged
309.291	0.176315	0.238743	0.738515	0.460202	0.86608	RSC011000001276	Unchanged
5.98266	-0.0613923	0.700866	-0.0875949	0.930199	0.988358	RSC011000001277	Unchanged
30.5148	-0.189818	0.634931	-0.298959	0.764971	0.961769	RSC011000001278	Unchanged
0.728353	-1.10993	2.68137	-0.413941	0.678917		RSC011000001279	Unchanged
6.2961	0.583946	0.832091	0.701782	0.482815	0.87368	RSC011000001280	Unchanged
1.81023	-2.98481	2.15567	-1.38463	0.166165		RSC011000001281	Unchanged
467.21	-0.18213	0.167662	-1.08629	0.277349	0.755307	RSC011000001282	Unchanged
0.830198	2.5561	2.98887	0.855204	0.392438		RSC011000001283	Unchanged
47.6779	-0.429144	0.503796	-0.851822	0.394313	0.831901	RSC011000001284	Unchanged
9.03003	-0.144576	0.764211	-0.189183	0.849949	0.975612	RSC011000001285	Unchanged
2.53027	0.923313	1.41615	0.651987	0.51441	0.888274	RSC011000001286	Unchanged
1839.15	-0.0949352	0.142327	-0.667024	0.504757	0.88397	RSC011000001287	Unchanged
531.172	0.260206	0.212854	1.22246	0.221533	0.703906	RSC011000001288	Unchanged
3.89297	1.23128	1.05394	1.16826	0.242702	0.724858	RSC011000001289	Unchanged
168.243	-0.180834	0.257384	-0.702586	0.482314	0.87368	RSC011000001290	Unchanged
32.8037	-0.416506	0.397666	-1.04738	0.294926	0.768538	RSC011000001291	Unchanged
276.982	-0.163889	0.211522	-0.774806	0.438454	0.856715	RSC011000001292	Unchanged
9.87788	1.82151	0.792056	2.29972	0.0214638	0.202421	RSC011000001293	Unchanged
45.1354	0.1691	0.29909	0.565381	0.571815	0.907585	RSC011000001294	Unchanged
423.819	-1.05702	0.758096	-1.39431			RSC011000001295	Unchanged
30.8904	0.498578	0.550639	0.905455	0.365225	0.814239	RSC011000001296	Unchanged
18.422	-0.770523	0.796858	-0.966951	0.333569	0.794509	RSC011000001297	Unchanged
6.44427	-0.894947	1.07883	-0.829551	0.406793	0.840657	RSC011000001298	Unchanged
215.356	0.0173222	0.314273	0.0551183	0.956044	0.992183	RSC011000001299	Unchanged
0.257643	-1.46225	3.14622	-0.464763	0.642101		RSC011000001300	Unchanged
120.762	-0.330905	0.201624	-1.6412	0.100757	0.499505	RSC011000001301	Unchanged
375.562	0.0888067	0.237372	0.374124	0.708312	0.947442	RSC011000001302	Unchanged
0.242431	1.64913	3.14701	0.52403	0.600258		RSC011000001303	Unchanged
4.06458	-0.0862584	1.288	-0.0669705	0.946605	0.989972	RSC011000001304	Unchanged
69.7377	-0.541619	0.468876	-1.15514	0.248032	0.729326	RSC011000001305	Unchanged
4095.19	-0.152871	0.206293	-0.741041	0.458668	0.865556	RSC011000001306	Unchanged
0.801677	1.01506	2.23763	0.453633	0.650093		RSC011000001307	Unchanged
264.958	-0.0308468	0.231551	-0.133218	0.894021	0.981317	RSC011000001308	Unchanged
5.72732	-1.00421	1.01635	-0.98806	0.323123	0.788113	RSC011000001309	Unchanged
290.872	-0.67309	0.266063	-2.52982	0.0114121	0.132519	RSC011000001310	Unchanged
22.401	0.170654	0.468531	0.364233	0.715684	0.949934	RSC011000001311	Unchanged
26.5652	-0.531526	0.701609	-0.757582	0.448701	0.860768	RSC011000001312	Unchanged
490.122	-0.0855374	0.158278	-0.540426	0.588903	0.913737	RSC011000001313	Unchanged
0.624115	1.16633	3.10935	0.375102	0.707584		RSC011000001314	Unchanged
356.632	-0.166834	0.475574	-0.350805	0.725734	0.951969	RSC011000001315	Unchanged
10.3239	1.98799	0.651378	3.05198	0.00227336	0.038805	RSC011000001316	Upregulated
3180.82	-0.360047	0.353576	-1.0183	0.308535	0.779689	RSC011000001317	Unchanged
2.26725	-0.405535	1.53923	-0.263465	0.792192		RSC011000001318	Unchanged
1078.55	-0.197571	0.287522	-0.687153	0.491987	0.878186	RSC011000001319	Unchanged
1.09074	1.49379	2.95253	0.505936	0.612901		RSC011000001320	Unchanged
93.8832	0.230135	0.354894	0.648461	0.516687	0.889148	RSC011000001321	Unchanged
1.29879	0.396372	2.36974	0.167264	0.867162		RSC011000001322	Unchanged
1898.93	0.302664	0.203205	1.48945	0.136369	0.577784	RSC011000001323	Unchanged
18.2621	0.52742	0.650013	0.811399	0.417137	0.847283	RSC011000001324	Unchanged
60.8513	-0.0938072	0.593837	-0.157968	0.874482	0.977778	RSC011000001325	Unchanged
313.608	0.212572	0.207993	1.02201	0.306774	0.779179	RSC011000001326	Unchanged
1330.19	0.377208	0.234029	1.6118	0.107006	0.514894	RSC011000001327	Unchanged
56.697	-0.197236	0.395656	-0.498503	0.618129	0.919017	RSC011000001328	Unchanged
23.6254	-3.17379	0.748179	-4.24202	2.21515e-05	0.000859854	RSC011000001329	Downregulated
12.4185	0.602011	0.565623	1.06433	0.287178	0.76264	RSC011000001330	Unchanged
2.93391	-0.0427769	1.3503	-0.0316796	0.974728	0.996435	RSC011000001331	Unchanged
42.9166	-1.72282	0.792057	-2.17513	0.0296207	0.245389	RSC011000001332	Unchanged
6.44417	-0.362299	1.28083	-0.282863	0.777282	0.96335	RSC011000001333	Unchanged
44.1018	-0.037093	0.348138	-0.106547	0.915148	0.984704	RSC011000001334	Unchanged
180.265	0.0727285	0.24831	0.292894	0.769603	0.962349	RSC011000001335	Unchanged
20.5519	0.51544	0.49409	1.04321	0.29685	0.770112	RSC011000001336	Unchanged
215.03	0.297832	0.19855	1.50004	0.133605	0.572466	RSC011000001337	Unchanged
1025.93	0.0149319	0.198831	0.0750989	0.940136	0.98956	RSC011000001338	Unchanged
5.28528	-2.7551	0.998917	-2.75809	0.005814	0.0819894	RSC011000001339	Unchanged
67.2073	-4.88915	1.84581	-2.64879			RSC011000001340	Unchanged
1.43425	-3.913	2.63487	-1.48508	0.137522		RSC011000001341	Unchanged
280.528	0.753231	0.231212	3.25775	0.00112299	0.0219939	RSC011000001342	Unchanged
591.504	0.311019	0.159829	1.94595	0.051661	0.343843	RSC011000001343	Unchanged
45.9466	-0.11082	0.293861	-0.377115	0.706088	0.946266	RSC011000001344	Unchanged
39.5853	-0.165241	0.336546	-0.490992	0.623432	0.919848	RSC011000001345	Unchanged
287.962	0.113164	0.242277	0.467084	0.64044	0.925502	RSC011000001346	Unchanged
94.5313	-0.375328	0.368435	-1.01871	0.308341	0.77956	RSC011000001347	Unchanged
1.78577	1.07527	1.42595	0.754076	0.450803		RSC011000001348	Unchanged
18.7985	-1.44672	0.640639	-2.25824	0.0239304	0.216336	RSC011000001349	Unchanged
48.9391	0.253978	0.309664	0.820174	0.412117	0.844185	RSC011000001350	Unchanged
0.901238	0.761478	2.57457	0.295769	0.767406		RSC011000001351	Unchanged
1954.6	0.0908495	0.138274	0.657025	0.511165	0.886613	RSC011000001352	Unchanged
2.66025	1.51807	1.6145	0.940272	0.347078	0.802602	RSC011000001353	Unchanged
20.1207	0.465631	0.656517	0.709244	0.478173	0.871673	RSC011000001354	Unchanged
15.161	0.920568	0.715424	1.28674	0.198183	0.672254	RSC011000001355	Unchanged
0.618638	1.19485	3.10775	0.384475	0.700626		RSC011000001356	Unchanged
0						RSC011000001357	Unchanged
0.0853917	0.725903	3.16075	0.229662	0.818354		RSC011000001358	Unchanged
65.5882	-0.252837	0.339944	-0.743762	0.457021	0.863795	RSC011000001359	Unchanged
149.787	0.123622	0.310619	0.397987	0.69064	0.943	RSC011000001360	Unchanged
0.592913	1.9665	2.76503	0.711203	0.476959		RSC011000001361	Unchanged
49.3303	0.463393	0.387302	1.19647	0.231515	0.715547	RSC011000001362	Unchanged
27.4252	0.731098	0.520228	1.40534	0.15992	0.617894	RSC011000001363	Unchanged
9.38699	1.30726	0.732968	1.78351	0.0745031	0.427475	RSC011000001364	Unchanged
64.0156	0.534767	0.2937	1.82079	0.0686384	0.407314	RSC011000001365	Unchanged
356.094	-0.832472	0.682418	-1.21989			RSC011000001366	Unchanged
23.7984	1.19831	0.691847	1.73204	0.0832656	0.455907	RSC011000001367	Unchanged
29.4152	-0.271015	0.401555	-0.674914	0.499731	0.88266	RSC011000001368	Unchanged
422.479	0.00964512	0.17581	0.0548611	0.956249	0.992183	RSC011000001369	Unchanged
241.651	4.57608	0.402591	11.3666	6.13481e-30	5.77477e-27	RSC011000001370	Upregulated
13.5933	-1.2107	0.616163	-1.96491	0.0494252	0.334408	RSC011000001372	Unchanged
16.0083	0.879657	0.64557	1.36261	0.173007	0.63786	RSC011000001373	Unchanged
44.6709	0.655201	0.894615	0.732383	0.463935	0.868262	RSC011000001374	Unchanged
42.3	-0.254739	0.343368	-0.741881	0.458159	0.865137	RSC011000001375	Unchanged
0.367905	-1.95821	3.11209	-0.629226	0.529201		RSC011000001376	Unchanged
28.4055	0.95089	0.527121	1.80393	0.071242	0.416236	RSC011000001377	Unchanged
678.824	0.0346493	0.166085	0.208624	0.834742	0.974079	RSC011000001378	Unchanged
2.53662	-0.211699	1.864	-0.113573	0.909576	0.984536	RSC011000001379	Unchanged
87.4754	0.906764	0.413911	2.19072	0.0284717	0.23956	RSC011000001380	Unchanged
231.128	0.0450922	0.253558	0.177838	0.85885	0.976458	RSC011000001381	Unchanged
1.87104	0.40518	1.7959	0.225614	0.821502		RSC011000001382	Unchanged
55.8431	-0.939523	0.395799	-2.37374	0.0176089	0.178832	RSC011000001383	Unchanged
0.708037	-1.39608	3.0835	-0.452758	0.650723		RSC011000001384	Unchanged
62.9964	0.373431	0.325484	1.14731	0.251254	0.731801	RSC011000001385	Unchanged
0						RSC011000001386	Unchanged
634.208	-0.0454307	0.167355	-0.271463	0.786035	0.965169	RSC011000001387	Unchanged
127.663	-0.820756	0.324135	-2.53214	0.0113368	0.131849	RSC011000001388	Unchanged
40.2772	-0.0118801	0.374853	-0.0316925	0.974717	0.996435	RSC011000001389	Unchanged
31.6476	0.543999	0.403648	1.34771	0.177753	0.643079	RSC011000001390	Unchanged
1.10492	2.32424	2.03037	1.14474	0.252319		RSC011000001391	Unchanged
264.245	0.282742	0.23993	1.17844	0.238623	0.722206	RSC011000001392	Unchanged
1.72029	-0.743673	1.96135	-0.379164	0.704566		RSC011000001393	Unchanged
1.25428	0.333484	2.13989	0.155842	0.876158		RSC011000001394	Unchanged
10.2874	0.617144	0.600451	1.0278	0.304044	0.775655	RSC011000001395	Unchanged
7.87332	-0.364012	0.717371	-0.507426	0.611856	0.917068	RSC011000001396	Unchanged
62.202	-0.476661	0.415202	-1.14802	0.25096	0.731649	RSC011000001397	Unchanged
48.4237	-0.625423	0.293428	-2.13144	0.0330532	0.262976	RSC011000001398	Unchanged
455.336	-0.0954808	0.305335	-0.312708	0.754502	0.960165	RSC011000001399	Unchanged
1867.34	0.259655	0.120443	2.15583	0.0310968	0.253812	RSC011000001400	Unchanged
33.4256	-3.1685e-05	0.552555	-5.73427e-05	0.999954	0.999995	RSC011000001401	Unchanged
111.999	0.0208041	0.410167	0.050721	0.959548	0.992224	RSC011000001402	Unchanged
180.042	0.248975	0.270985	0.918777	0.358212	0.809712	RSC011000001403	Unchanged
0						RSC011000001405	Unchanged
961.443	0.140099	0.130481	1.07372	0.282949	0.760981	RSC011000001406	Unchanged
5.68092	-0.327696	0.84733	-0.38674	0.698949	0.944001	RSC011000001407	Unchanged
0.182139	-1.00531	3.16075	-0.31806	0.750439		RSC011000001408	Unchanged
9.05112	-1.30801	0.708702	-1.84564	0.0649438	0.394085	RSC011000001410	Unchanged
11.24	-1.75378	0.815923	-2.14944	0.0315995	0.256146	RSC011000001411	Unchanged
994.089	-0.0207587	0.129163	-0.160717	0.872316	0.977499	RSC011000001412	Unchanged
7.08112	-0.120818	0.651779	-0.185367	0.852941	0.975634	RSC011000001413	Unchanged
17.8435	0.74669	0.778489	0.959154	0.337481	0.795805	RSC011000001414	Unchanged
805.917	0.103986	0.224578	0.463027	0.643345	0.926325	RSC011000001415	Unchanged
0						RSC011000001416	Unchanged
30.2318	0.435827	0.393462	1.10767	0.268003	0.745684	RSC011000001417	Unchanged
1.73011	-1.16801	2.29232	-0.509533	0.610379		RSC011000001418	Unchanged
109.097	-0.0863257	0.32468	-0.26588	0.790332	0.966729	RSC011000001419	Unchanged
1340.41	-3.1541	0.286213	-11.0201	3.05635e-28	2.42272e-25	RSC011000001420	Downregulated
666.97	0.00317104	0.207403	0.0152893	0.987801	0.99814	RSC011000001421	Unchanged
0						RSC011000001422	Unchanged
355.953	0.130933	0.131311	0.997124	0.318704	0.784314	RSC011000001424	Unchanged
116.409	0.253795	0.302629	0.838634	0.401675	0.836507	RSC011000001425	Unchanged
46.2367	1.53254	0.418721	3.66006	0.000252153	0.00652988	RSC011000001426	Upregulated
27.6191	-0.106746	0.407149	-0.26218	0.793183	0.967246	RSC011000001427	Unchanged
31.3076	-0.0107933	0.418676	-0.0257797	0.979433	0.996879	RSC011000001428	Unchanged
1912.54	-4.8738	1.20802	-4.03453			RSC011000001429	Unchanged
111.687	-0.325773	0.394619	-0.825538	0.409066	0.842477	RSC011000001430	Unchanged
78.0456	-0.972119	0.623435	-1.55929	0.118927	0.540387	RSC011000001431	Unchanged
16.7043	-0.696049	0.515296	-1.35077	0.176768	0.642138	RSC011000001432	Unchanged
66.841	0.838312	0.419734	1.99724	0.0457987	0.319428	RSC011000001433	Unchanged
9.08125	-0.251632	0.673598	-0.373563	0.708729	0.94772	RSC011000001434	Unchanged
237.147	-0.613922	0.31827	-1.92893	0.053739	0.352203	RSC011000001435	Unchanged
58.6154	0.301753	0.248016	1.21667	0.22373	0.707009	RSC011000001436	Unchanged
15.1405	1.8313	0.834189	2.1953	0.0281418	0.238248	RSC011000001437	Unchanged
1.18268	-2.14644	2.39632	-0.895724	0.3704		RSC011000001438	Unchanged
0.824831	-1.6696	2.60159	-0.641761	0.521029		RSC011000001439	Unchanged
282.365	-1.87586	0.250718	-7.48196	7.3223e-14	1.08119e-11	RSC011000001441	Downregulated
54.0467	0.0779859	0.253752	0.307331	0.758592	0.960847	RSC011000001442	Unchanged
3.18457	-5.06952	3.03626	-1.66966			RSC011000001443	Unchanged
0.0856368	-0.428238	3.16075	-0.135486	0.892227		RSC011000001444	Unchanged
71.4137	0.448913	0.46234	0.970959	0.331569	0.793416	RSC011000001445	Unchanged
4.13696	-0.555262	1.24999	-0.444214	0.656888	0.932413	RSC011000001446	Unchanged
139.037	-0.207154	0.442557	-0.468085	0.639724	0.925502	RSC011000001447	Unchanged
203.104	0.0877305	0.264793	0.331317	0.740405	0.956291	RSC011000001448	Unchanged
0.171274	-1.00531	3.16075	-0.31806	0.750439		RSC011000001449	Unchanged
1.15398	0.334414	1.64047	0.203853	0.838468		RSC011000001450	Unchanged
5.25513	-2.22707	1.46041	-1.52496	0.12727	0.559818	RSC011000001451	Unchanged
1.20758	0.118707	2.85058	0.041643	0.966783		RSC011000001452	Unchanged
188.386	2.01467	0.30368	6.63421	3.26255e-11	3.58666e-09	RSC011000001453	Upregulated
125.201	-0.271963	0.29067	-0.935641	0.349458	0.803974	RSC011000001454	Unchanged
0.170783	1.3155	3.15941	0.416376	0.677135		RSC011000001455	Unchanged
78.088	-1.36682	0.27667	-4.94023	7.80309e-07	4.46853e-05	RSC011000001456	Downregulated
876.139	-0.123842	0.227536	-0.544274	0.586253	0.91356	RSC011000001457	Unchanged
414.37	-0.223997	0.178878	-1.25223	0.210485	0.690658	RSC011000001458	Unchanged
54.3848	0.435236	0.388884	1.11919	0.263058	0.740722	RSC011000001459	Unchanged
2.25332	-0.611025	1.36156	-0.448769	0.653598		RSC011000001460	Unchanged
17.6532	1.31073	0.701648	1.86807	0.0617521	0.382768	RSC011000001461	Unchanged
4.33067	-2.32481	1.15827	-2.00715	0.044734	0.315483	RSC011000001462	Unchanged
0						RSC011000001463	Unchanged
221.158	0.412194	0.190995	2.15814	0.0309169	0.253079	RSC011000001464	Unchanged
5103.83	0.592171	0.270006	2.19318	0.0282944	0.238735	RSC011000001465	Unchanged
0.0856368	-0.428238	3.16075	-0.135486	0.892227		RSC011000001466	Unchanged
1890.54	-0.100289	0.128983	-0.777538	0.436841	0.856138	RSC011000001467	Unchanged
1.94875	-1.51659	1.3047	-1.16241	0.24507		RSC011000001468	Unchanged
192.583	-8.51793	0.781353	-10.9015	1.13348e-27	8.12923e-25	RSC011000001469	Downregulated
549.088	-0.00115037	0.214523	-0.00536245	0.995721	0.9991	RSC011000001470	Unchanged
31.3158	-0.327258	0.43344	-0.755025	0.450234	0.862013	RSC011000001471	Unchanged
114.697	-0.660363	0.68302	-0.966828	0.33363	0.794509	RSC011000001472	Unchanged
397.602	-1.571	0.769791	-2.04081	0.0412695	0.299692	RSC011000001473	Unchanged
686.723	-1.35439	0.259047	-5.22835	1.71034e-07	1.0869e-05	RSC011000001474	Downregulated
42.6856	1.01195	0.435163	2.32544	0.0200483	0.195056	RSC011000001475	Unchanged
96.9946	-0.206352	0.307581	-0.670887	0.502293	0.883431	RSC011000001476	Unchanged
18.1432	0.925401	0.540123	1.71332	0.0866544	0.465371	RSC011000001477	Unchanged
21.0367	-0.799475	0.485771	-1.64579	0.0998075	0.496926	RSC011000001478	Unchanged
714.915	0.0903397	0.135399	0.667213	0.504636	0.88397	RSC011000001479	Unchanged
27.5973	-0.725589	0.655259	-1.10733	0.26815	0.745956	RSC011000001480	Unchanged
55.137	-0.597798	0.404011	-1.47966	0.138965	0.582709	RSC011000001481	Unchanged
17.1281	0.668968	0.699083	0.956921	0.338607	0.796838	RSC011000001482	Unchanged
65.5829	0.122239	0.28688	0.426098	0.670037	0.935951	RSC011000001483	Unchanged
366.311	0.211476	0.17019	1.24259	0.21402	0.693113	RSC011000001484	Unchanged
63.6498	-0.0307849	0.481291	-0.0639632	0.949	0.990086	RSC011000001485	Unchanged
35.3861	-0.147143	0.369846	-0.397849	0.690741	0.943	RSC011000001486	Unchanged
848.194	0.0441879	0.168133	0.262815	0.792693	0.967246	RSC011000001487	Unchanged
19.9407	0.599854	0.457947	1.30988	0.190237	0.660024	RSC011000001488	Unchanged
706.635	0.1678	0.132756	1.26397	0.20624	0.683098	RSC011000001489	Unchanged
133.618	0.105598	0.356881	0.295891	0.767314	0.962081	RSC011000001490	Unchanged
50.7562	0.571856	0.467023	1.22447	0.220774	0.703092	RSC011000001491	Unchanged
46.1518	-0.206152	0.416853	-0.494544	0.620922	0.919428	RSC011000001493	Unchanged
277.537	-0.198351	0.307946	-0.644109	0.519505	0.89043	RSC011000001494	Unchanged
54.4049	-0.59489	0.365994	-1.62541	0.104075	0.50859	RSC011000001495	Unchanged
10.1724	-0.0915753	0.624484	-0.146641	0.883415	0.97927	RSC011000001496	Unchanged
32.1025	0.244506	0.40844	0.598633	0.549417	0.900161	RSC011000001497	Unchanged
431.996	0.246411	0.181649	1.35653	0.174932	0.639623	RSC011000001498	Unchanged
258.077	0.1993	0.168431	1.18328	0.2367	0.720771	RSC011000001499	Unchanged
12.8279	0.258534	0.886621	0.291595	0.770596	0.962349	RSC011000001500	Unchanged
51.4372	1.40528	0.374691	3.75051	0.000176476	0.00487848	RSC011000001501	Upregulated
764.29	0.0318659	0.224495	0.141945	0.887124	0.980451	RSC011000001502	Unchanged
134.393	0.468034	0.30959	1.51179	0.130589	0.566147	RSC011000001503	Unchanged
56.1871	-0.0708367	0.276276	-0.256398	0.797643	0.968235	RSC011000001504	Unchanged
29.8442	-0.304843	0.385538	-0.790697	0.429121	0.852616	RSC011000001505	Unchanged
700.255	-0.173074	0.190021	-0.910817	0.362392	0.812079	RSC011000001507	Unchanged
3.2201	0.587807	1.20251	0.488815	0.624973	0.920339	RSC011000001508	Unchanged
581.168	0.0518092	0.12102	0.428103	0.668576	0.935282	RSC011000001509	Unchanged
612.553	-0.162772	0.231179	-0.704096	0.481373	0.87368	RSC011000001510	Unchanged
18.3063	1.69697	0.750435	2.26131	0.0237398	0.215382	RSC011000001511	Unchanged
9.90146	0.190113	0.87998	0.216043	0.828954	0.973656	RSC011000001512	Unchanged
1555.73	-0.0312515	0.174343	-0.179253	0.857739	0.976041	RSC011000001513	Unchanged
0						RSC011000001514	Unchanged
4331.55	1.56295	0.372603	4.19469	2.73248e-05	0.00103402	RSC011000001515	Upregulated
6.60177	0.44856	1.30773	0.343006	0.731594	0.953821	RSC011000001516	Unchanged
1485.68	0.00517525	0.207952	0.0248867	0.980145	0.996879	RSC011000001517	Unchanged
4.40097	-0.0525574	0.816056	-0.0644042	0.948648	0.989994	RSC011000001518	Unchanged
228.441	-0.268817	0.320288	-0.839297	0.401302	0.836195	RSC011000001519	Unchanged
5.52151	0.610478	0.857297	0.712096	0.476405	0.871391	RSC011000001521	Unchanged
0.70652	-2.01213	2.65515	-0.757824	0.448556		RSC011000001522	Unchanged
11.7919	-1.21517	0.766351	-1.58565	0.112818	0.52728	RSC011000001523	Unchanged
278.62	0.0739567	0.232604	0.317951	0.750522	0.958419	RSC011000001524	Unchanged
46.2825	1.08329	0.342491	3.16299	0.0015616	0.0289646	RSC011000001525	Upregulated
107.867	-0.293994	0.328473	-0.895032	0.37077	0.818649	RSC011000001526	Unchanged
17.1895	-0.190815	0.460837	-0.414062	0.678829	0.938828	RSC011000001527	Unchanged
7.3137	0.0604726	0.858882	0.0704085	0.943869	0.9896	RSC011000001528	Unchanged
67.254	4.31728	0.404393	10.676	1.31882e-26	8.63597e-24	RSC011000001529	Upregulated
537.322	-0.0977122	0.192692	-0.50709	0.612092	0.917068	RSC011000001530	Unchanged
672.176	0.705911	0.359393	1.96418	0.0495096	0.334528	RSC011000001531	Unchanged
1.24068	0.402723	1.86489	0.21595	0.829026		RSC011000001532	Unchanged
989.223	-0.165557	0.196052	-0.844453	0.398416	0.834684	RSC011000001533	Unchanged
645.251	0.403527	0.306847	1.31508	0.188484	0.65805	RSC011000001534	Unchanged
1.3915	4.01783	2.10536	1.90838	0.0563418		RSC011000001535	Unchanged
0.191679	-1.00531	3.16075	-0.31806	0.750439		RSC011000001536	Unchanged
872.409	-0.0106236	0.132609	-0.0801121	0.936148	0.989491	RSC011000001538	Unchanged
368.063	-0.235731	0.2211	-1.06618	0.286344	0.76264	RSC011000001539	Unchanged
1513.93	-0.0222213	0.137024	-0.162171	0.871171	0.977499	RSC011000001540	Unchanged
8.78915	0.599358	0.652769	0.918178	0.358526	0.809712	RSC011000001541	Unchanged
1.41549	0.477497	2.81934	0.169365	0.86551		RSC011000001542	Unchanged
297.165	-0.193718	0.270551	-0.716012	0.473984	0.87072	RSC011000001543	Unchanged
94.9553	0.190794	0.505738	0.377259	0.705981	0.946266	RSC011000001544	Unchanged
61.2204	0.0211321	0.316966	0.0666699	0.946845	0.989994	RSC011000001546	Unchanged
16.0481	1.85375	0.542366	3.41789	0.000631088	0.0136991	RSC011000001547	Upregulated
149.02	0.500274	0.314373	1.59134	0.111534	0.524777	RSC011000001548	Unchanged
164.458	-0.3959	0.437277	-0.905375	0.365267	0.814239	RSC011000001549	Unchanged
203.21	-0.30402	0.2811	-1.08154	0.279459	0.756593	RSC011000001550	Unchanged
200.472	-0.0626237	0.184815	-0.338846	0.734726	0.954741	RSC011000001551	Unchanged
293.998	-0.213323	0.215774	-0.988642	0.322838	0.788113	RSC011000001552	Unchanged
0						RSC011000001553	Unchanged
2388.38	0.130545	0.129289	1.00972	0.312631	0.78072	RSC011000001554	Unchanged
12.6485	1.16193	0.608809	1.90853	0.0563234	0.362206	RSC011000001555	Unchanged
155.384	-0.582911	0.304035	-1.91725	0.0552064	0.358382	RSC011000001556	Unchanged
1.02736	-2.73435	2.44884	-1.11659	0.264169		RSC011000001557	Unchanged
6.19062	-0.844186	1.02761	-0.821501	0.411361	0.843935	RSC011000001558	Unchanged
17.1231	-0.318614	0.450762	-0.706833	0.47967	0.872635	RSC011000001559	Unchanged
1.44019	-3.92205	2.13662	-1.83563	0.0664122		RSC011000001560	Unchanged
111.056	0.204069	0.279013	0.731397	0.464537	0.868262	RSC011000001561	Unchanged
141.833	0.235599	0.379486	0.620838	0.534706	0.89565	RSC011000001562	Unchanged
12.4304	1.59446	0.680594	2.34274	0.0191425	0.189165	RSC011000001563	Unchanged
4.02339	-0.633364	1.11517	-0.567952	0.570067	0.906628	RSC011000001564	Unchanged
718.629	0.0301192	0.217814	0.138279	0.89002	0.980857	RSC011000001565	Unchanged
34.0299	-0.975192	0.551509	-1.76822	0.0770233	0.435127	RSC011000001566	Unchanged
2.93354	-1.6087	1.42202	-1.13128	0.257938	0.737612	RSC011000001567	Unchanged
4.7568	-0.730108	0.918517	-0.794877	0.426685	0.851128	RSC011000001568	Unchanged
2.23676	0.666237	1.59336	0.418135	0.675849		RSC011000001570	Unchanged
23.7503	0.393239	0.492684	0.798157	0.424779	0.850438	RSC011000001571	Unchanged
7.47664	0.0104159	1.11971	0.00930225	0.992578	0.998989	RSC011000001572	Unchanged
2513.39	-2.25369	0.261947	-8.6036	7.7253e-18	1.87663e-15	RSC011000001573	Downregulated
95.4483	-0.464434	0.342463	-1.35616	0.175049	0.639623	RSC011000001574	Unchanged
1.04844	-1.97562	2.52214	-0.783312	0.433444		RSC011000001575	Unchanged
29.7508	0.382711	0.504861	0.758052	0.44842	0.860667	RSC011000001576	Unchanged
4.25591	0.598383	1.07485	0.556715	0.577722	0.910519	RSC011000001577	Unchanged
563.499	-0.0206511	0.163458	-0.126338	0.899464	0.982093	RSC011000001578	Unchanged
30.1299	0.625072	0.576415	1.08441	0.278182	0.755582	RSC011000001579	Unchanged
0.542171	1.85817	2.82095	0.658703	0.510086		RSC011000001580	Unchanged
398.928	-0.939676	0.294185	-3.19417	0.00140234	0.0263645	RSC011000001581	Unchanged
15.3238	0.12126	0.456351	0.265717	0.790457	0.966729	RSC011000001583	Unchanged
69.0109	0.155068	0.306367	0.506153	0.612749	0.917206	RSC011000001584	Unchanged
6.58671	-2.0992	0.715846	-2.93247	0.00336278	0.05323	RSC011000001585	Unchanged
290.627	-0.140661	0.221439	-0.635215	0.525288	0.893333	RSC011000001586	Unchanged
4.96485	1.04196	1.16096	0.897501	0.369452	0.81768	RSC011000001587	Unchanged
536.192	0.079632	0.165471	0.481243	0.630344	0.921773	RSC011000001588	Unchanged
2.20136	1.47989	1.63102	0.907345	0.364224		RSC011000001589	Unchanged
64.0965	-0.4545	0.321504	-1.41367	0.157459	0.612315	RSC011000001590	Unchanged
14.5179	-0.38832	0.586869	-0.66168	0.508176	0.88478	RSC011000001591	Unchanged
74.5738	0.0606448	0.313234	0.193609	0.846482	0.975156	RSC011000001592	Unchanged
270.259	-0.0327569	0.2083	-0.157259	0.875041	0.977778	RSC011000001593	Unchanged
16.7073	0.307379	0.648668	0.473862	0.635598	0.923832	RSC011000001595	Unchanged
59.3297	0.386611	0.390284	0.990587	0.321887	0.787197	RSC011000001596	Unchanged
597.237	-0.0406623	0.207993	-0.195498	0.845003	0.97471	RSC011000001597	Unchanged
429.9	0.229606	0.167679	1.36932	0.170898	0.635543	RSC011000001598	Unchanged
72.8555	0.334485	0.257871	1.2971	0.194597	0.666854	RSC011000001599	Unchanged
2.98258	0.137443	1.05607	0.130145	0.896451	0.981325	RSC011000001600	Unchanged
744.82	-0.0540354	0.166836	-0.323884	0.746026	0.957487	RSC011000001601	Unchanged
390.878	0.113639	0.202624	0.560839	0.574907	0.909527	RSC011000001602	Unchanged
0						RSC011000001603	Unchanged
103.174	-8.45176	1.02057	-8.28143	1.21707e-16	2.43312e-14	RSC011000001604	Downregulated
404.773	-0.264313	0.196422	-1.34564	0.17842	0.644285	RSC011000001605	Unchanged
28.0483	-0.307025	0.562752	-0.545577	0.585357	0.912825	RSC011000001606	Unchanged
216.513	0.14551	0.221222	0.657756	0.510695	0.886613	RSC011000001607	Unchanged
9096.6	-0.106553	0.115934	-0.919087	0.35805	0.809577	RSC011000001608	Unchanged
176.955	0.342893	0.275873	1.24294	0.21389	0.692927	RSC011000001609	Unchanged
8.23034	-0.162555	0.712021	-0.228301	0.819412	0.971822	RSC011000001610	Unchanged
0.57389	2.73409	3.0889	0.885136	0.376083		RSC011000001611	Unchanged
55.2069	-0.226538	0.452971	-0.500115	0.616994	0.918715	RSC011000001612	Unchanged
1068.32	0.18968	0.127101	1.49236	0.135605	0.576122	RSC011000001613	Unchanged
19.645	0.117256	0.708851	0.165418	0.868615	0.97708	RSC011000001614	Unchanged
1.02542	0.182786	2.21865	0.0823865	0.934339		RSC011000001615	Unchanged
99.5815	-0.301646	0.37279	-0.809158	0.418424	0.84737	RSC011000001616	Unchanged
92.557	-3.30011	1.0329	-3.19499			RSC011000001617	Unchanged
18.5777	-0.43422	0.550887	-0.78822	0.430568	0.852799	RSC011000001618	Unchanged
133.588	0.172508	0.228309	0.75559	0.449895	0.861987	RSC011000001619	Unchanged
33.9664	0.653642	0.527935	1.23811	0.215675	0.695564	RSC011000001621	Unchanged
29.4838	-0.269669	0.488137	-0.552446	0.580643	0.910943	RSC011000001622	Unchanged
6.79965	-1.32698	0.89282	-1.48628	0.137206	0.579488	RSC011000001623	Unchanged
578.653	0.0298997	0.141124	0.211867	0.83221	0.973917	RSC011000001624	Unchanged
140.589	0.22974	0.371588	0.618266	0.5364	0.89565	RSC011000001626	Unchanged
38.9605	-0.0107071	0.45097	-0.0237423	0.981058	0.996879	RSC011000001627	Unchanged
114.447	1.48327	0.413915	3.58353	0.000338988	0.00835597	RSC011000001628	Upregulated
2.37509	-0.570899	1.27847	-0.44655	0.6552	0.932413	RSC011000001629	Unchanged
646.124	0.220915	0.306536	0.720682	0.471105	0.869097	RSC011000001630	Unchanged
19.3891	-1.01518	0.520099	-1.9519	0.0509499	0.340593	RSC011000001631	Unchanged
38.3086	1.06714	0.432388	2.46801	0.0135867	0.149474	RSC011000001632	Unchanged
539.328	-0.222314	0.213674	-1.04043	0.298138	0.770218	RSC011000001633	Unchanged
0.197251	0.148834	3.16075	0.0470882	0.962443		RSC011000001634	Unchanged
125.1	-0.239337	0.263666	-0.907729	0.364021	0.81342	RSC011000001635	Unchanged
630.295	-0.0224715	0.238259	-0.0943153	0.924859	0.987737	RSC011000001636	Unchanged
58.0573	-0.327179	0.278851	-1.17331	0.240672	0.722784	RSC011000001637	Unchanged
14.9866	0.272702	0.517906	0.526548	0.598508	0.915425	RSC011000001638	Unchanged
248.378	0.688369	0.232466	2.96116	0.00306482	0.0492629	RSC011000001639	Unchanged
1418.36	0.281332	0.238676	1.17872	0.238511	0.722206	RSC011000001640	Unchanged
2217.94	-0.0360082	0.180836	-0.19912	0.842169	0.974127	RSC011000001642	Unchanged
0						RSC011000001644	Unchanged
48.3235	-0.776892	0.386619	-2.00945	0.0444893	0.314449	RSC011000001645	Unchanged
1.94397	-0.327158	2.63026	-0.124382	0.901012		RSC011000001646	Unchanged
18.1447	0.0621043	0.520963	0.119211	0.905108	0.983396	RSC011000001647	Unchanged
4.84469	0.49559	1.11028	0.446365	0.655334	0.932413	RSC011000001648	Unchanged
168.494	-3.21616	0.861179	-3.7346	0.000188011	0.00513909	RSC011000001649	Downregulated
2.25983	-0.250213	1.89743	-0.131869	0.895088		RSC011000001650	Unchanged
6.80914	0.716334	0.905972	0.79068	0.429131	0.852616	RSC011000001651	Unchanged
303.591	0.0453271	0.168848	0.268449	0.788354	0.965922	RSC011000001652	Unchanged
0.37228	2.14106	3.12015	0.686204	0.492585		RSC011000001653	Unchanged
15.594	-0.394649	0.739033	-0.534008	0.593336	0.914699	RSC011000001654	Unchanged
21.3566	-0.320405	0.653994	-0.48992	0.62419	0.919971	RSC011000001655	Unchanged
652.7	-0.12266	0.120852	-1.01496	0.310126	0.779689	RSC011000001656	Unchanged
67.3946	-0.376132	0.360882	-1.04226	0.297291	0.770172	RSC011000001657	Unchanged
430.614	-0.113169	0.255253	-0.443358	0.657507	0.932745	RSC011000001658	Unchanged
18.1932	0.0430156	0.602765	0.0713638	0.943108	0.9896	RSC011000001659	Unchanged
0.626549	1.11811	2.78302	0.401763	0.687858		RSC011000001660	Unchanged
181.131	-1.09379	0.286279	-3.8207	0.000133075	0.00392383	RSC011000001661	Downregulated
913.506	-0.0377828	0.129298	-0.292214	0.770123	0.962349	RSC011000001662	Unchanged
75.0022	-0.256108	0.298874	-0.856909	0.391495	0.831765	RSC011000001663	Unchanged
713.498	-0.123847	0.194443	-0.636931	0.52417	0.89319	RSC011000001664	Unchanged
280.122	-0.421389	0.215538	-1.95505	0.050577	0.338853	RSC011000001665	Unchanged
1.44663	-1.12881	2.11452	-0.533836	0.593455		RSC011000001666	Unchanged
212.271	0.1996	0.243797	0.818711	0.412952	0.84421	RSC011000001667	Unchanged
559.061	0.120858	0.235947	0.512224	0.608494	0.916702	RSC011000001668	Unchanged
73.9734	0.0709456	0.292204	0.242794	0.808165	0.970635	RSC011000001669	Unchanged
263.094	-0.289309	0.235521	-1.22838	0.219303	0.701383	RSC011000001670	Unchanged
298.58	-0.134921	0.177182	-0.761482	0.446369	0.859672	RSC011000001671	Unchanged
3.69892	-0.853244	1.61806	-0.527326	0.597967	0.915425	RSC011000001672	Unchanged
1623.32	-0.114962	0.2332	-0.492978	0.622028	0.919549	RSC011000001673	Unchanged
6.4073	-6.07812	2.37743	-2.55659			RSC011000001674	Unchanged
73.5646	0.614268	0.305228	2.01249	0.0441681	0.313338	RSC011000001675	Unchanged
11.457	-0.344216	0.62873	-0.547479	0.58405	0.912252	RSC011000001676	Unchanged
33.1524	0.355496	0.445655	0.797694	0.425048	0.850438	RSC011000001677	Unchanged
73.254	-0.824198	0.34349	-2.39948	0.0164182	0.170534	RSC011000001678	Unchanged
230.69	-0.0489451	0.351608	-0.139204	0.889289	0.980857	RSC011000001679	Unchanged
0.508902	0.904811	2.91967	0.309901	0.756636		RSC011000001680	Unchanged
1.12015	0.358181	2.88748	0.124046	0.901279		RSC011000001681	Unchanged
452.24	0.257998	0.272996	0.945061	0.344628	0.80025	RSC011000001682	Unchanged
6.9455	-0.137102	0.858086	-0.159776	0.873057	0.977499	RSC011000001683	Unchanged
74.6224	-0.454031	0.273969	-1.65723	0.0974721	0.490651	RSC011000001684	Unchanged
1.2212	-1.79519	3.04276	-0.589985	0.5552		RSC011000001685	Unchanged
3.59752	1.68898	0.982088	1.71979	0.0854712	0.462186	RSC011000001686	Unchanged
10.7354	0.270446	0.721486	0.374846	0.707775	0.947369	RSC011000001687	Unchanged
0.954384	-3.32262	3.05986	-1.08587	0.277535		RSC011000001688	Unchanged
27.9841	-0.0940712	0.428429	-0.219572	0.826204	0.973286	RSC011000001689	Unchanged
1.35378	3.98318	3.05278	1.30477	0.19197		RSC011000001690	Unchanged
118.016	-1.54972	0.417408	-3.71273	0.000205038	0.00553419	RSC011000001691	Downregulated
2.84687	-0.453016	1.74824	-0.259126	0.795538	0.968153	RSC011000001692	Unchanged
740.251	0.307823	0.170424	1.80622	0.0708845	0.415244	RSC011000001693	Unchanged
0.683127	0.40638	3.09347	0.131367	0.895485		RSC011000001694	Unchanged
0						RSC011000001695	Unchanged
0.26949	1.3155	3.15941	0.416376	0.677135		RSC011000001696	Unchanged
0.248262	1.3155	3.15941	0.416376	0.677135		RSC011000001697	Unchanged
10.0233	0.253014	0.657266	0.38495	0.700275	0.944001	RSC011000001698	Unchanged
251.99	0.948668	0.496064	1.91239	0.0558264	0.360241	RSC011000001699	Unchanged
3.75581	-4.06622	1.92397	-2.11345	0.034562	0.26943	RSC011000001700	Unchanged
159.094	0.379068	0.247055	1.53435	0.124944	0.55428	RSC011000001701	Unchanged
32.3858	0.0319458	0.406423	0.0786023	0.937349	0.98956	RSC011000001702	Unchanged
157.652	0.080958	0.292372	0.2769	0.781857	0.964351	RSC011000001703	Unchanged
6.10288	-0.276501	0.84317	-0.32793	0.742964	0.956906	RSC011000001704	Unchanged
354.54	-0.113141	0.258627	-0.437468	0.661772	0.932745	RSC011000001705	Unchanged
0						RSC011000001706	Unchanged
15.6582	-0.721417	0.62514	-1.15401	0.248496	0.729834	RSC011000001707	Unchanged
45.0742	-6.23256	2.66443	-2.33917			RSC011000001708	Unchanged
0						RSC011000001709	Unchanged
17.3611	-1.10061	0.898917	-1.22438	0.22081	0.703092	RSC011000001710	Unchanged
411.472	-0.152147	0.207632	-0.732771	0.463698	0.868262	RSC011000001711	Unchanged
2.93252	1.53391	1.2294	1.24769	0.212144	0.691482	RSC011000001712	Unchanged
3.9146	1.66865	1.30624	1.27744	0.201446	0.675567	RSC011000001715	Unchanged
948.293	-0.0515131	0.156627	-0.328891	0.742238	0.956906	RSC011000001716	Unchanged
267.819	0.890248	0.278157	3.20052	0.00137181	0.025826	RSC011000001717	Unchanged
0						RSC011000001718	Unchanged
2.02252	2.15967	1.60431	1.34616	0.17825		RSC011000001719	Unchanged
0.589828	2.79016	3.08654	0.903979	0.366007		RSC011000001720	Unchanged
0						RSC011000001721	Unchanged
999.651	0.0776969	0.146709	0.529598	0.59639	0.915373	RSC011000001722	Unchanged
476.598	0.247531	0.217316	1.13904	0.254687	0.735118	RSC011000001723	Unchanged
46.2869	-1.57016	0.455169	-3.44962	0.000561368	0.012507	RSC011000001724	Downregulated
767.633	-0.193712	0.179406	-1.07974	0.280258	0.757159	RSC011000001725	Unchanged
18.5127	1.12297	0.465768	2.41101	0.0159083	0.167247	RSC011000001726	Unchanged
127.422	-0.516164	0.379719	-1.35933	0.174042	0.639033	RSC011000001727	Unchanged
586.736	0.0164317	0.251185	0.0654168	0.947842	0.989994	RSC011000001728	Unchanged
568.107	0.584423	0.212301	2.7528	0.00590872	0.0830917	RSC011000001729	Unchanged
31.484	0.348583	0.518759	0.671956	0.501611	0.883431	RSC011000001730	Unchanged
21.8453	-0.251296	0.463721	-0.541912	0.587879	0.913737	RSC011000001731	Unchanged
8.19309	0.324981	0.722977	0.449504	0.653068	0.931162	RSC011000001732	Unchanged
0						RSC011000001733	Unchanged
736.222	-0.0853604	0.139505	-0.611882	0.540616	0.89672	RSC011000001734	Unchanged
6.47904	0.0936173	0.704417	0.1329	0.894272	0.981317	RSC011000001735	Unchanged
107.314	-2.48834	0.438377	-5.67626	1.37669e-08	1.08556e-06	RSC011000001736	Downregulated
0.404235	2.19309	3.11689	0.703616	0.481672		RSC011000001737	Unchanged
1.95048	0.360654	1.97306	0.182789	0.854964		RSC011000001738	Unchanged
646.554	-0.116713	0.127352	-0.91646	0.359426	0.81038	RSC011000001739	Unchanged
207.246	-0.395925	0.411363	-0.962471	0.335813	0.795608	RSC011000001740	Unchanged
56.0062	0.634767	0.401673	1.58031	0.114036	0.530094	RSC011000001741	Unchanged
62.3711	0.437105	0.353035	1.23813	0.215667	0.695564	RSC011000001742	Unchanged
373.175	0.0296042	0.216814	0.136542	0.891393	0.980929	RSC011000001743	Unchanged
16.1631	0.963851	0.616208	1.56417	0.117779	0.538624	RSC011000001744	Unchanged
138.957	0.122025	0.240698	0.506963	0.612181	0.917068	RSC011000001745	Unchanged
8.34338	-1.17265	0.630152	-1.86091	0.0627572	0.387213	RSC011000001746	Unchanged
2.04404	-0.321105	1.74833	-0.183664	0.854277		RSC011000001747	Unchanged
1.63622	0.525548	1.97275	0.266404	0.789928		RSC011000001748	Unchanged
12.5057	0.638179	0.801975	0.795759	0.426172	0.851128	RSC011000001749	Unchanged
1.57945	3.52365	2.59713	1.35675	0.174861		RSC011000001750	Unchanged
9.58534	0.770319	0.756939	1.01768	0.308832	0.779689	RSC011000001751	Unchanged
22.7639	-1.08118	0.607255	-1.78043	0.0750055	0.428875	RSC011000001752	Unchanged
76.4098	1.80139	0.336321	5.35618	8.49992e-08	5.71506e-06	RSC011000001753	Upregulated
558.065	0.264227	0.154418	1.71112	0.0870592	0.466837	RSC011000001754	Unchanged
157.401	0.0494592	0.240689	0.20549	0.837189	0.974079	RSC011000001755	Unchanged
54.4339	1.31584	0.467748	2.81315	0.00490593	0.0723684	RSC011000001756	Unchanged
79.347	1.20361	0.340777	3.53196	0.000412491	0.00975278	RSC011000001757	Upregulated
531.432	0.436483	0.367345	1.18821	0.23475	0.719092	RSC011000001758	Unchanged
6.11931	-1.40016	0.940016	-1.4895	0.136355	0.577784	RSC011000001759	Unchanged
0						RSC011000001760	Unchanged
11.1647	-6.01113	3.02911	-1.98446			RSC011000001761	Unchanged
203.421	-0.101202	0.20524	-0.493091	0.621948	0.919549	RSC011000001762	Unchanged
98.2202	0.927998	0.314466	2.95103	0.00316714	0.0507077	RSC011000001763	Unchanged
247.613	-0.065527	0.271639	-0.241228	0.809378	0.970777	RSC011000001764	Unchanged
0.482511	-2.34346	3.09219	-0.757864	0.448533		RSC011000001765	Unchanged
115.847	-0.57766	0.337006	-1.7141	0.086511	0.465368	RSC011000001766	Unchanged
19.2506	1.78284	0.5149	3.46249	0.000535204	0.0120352	RSC011000001767	Upregulated
83.894	1.59211	0.344994	4.61488	3.9332e-06	0.000183399	RSC011000001768	Upregulated
159.397	-0.0819342	0.220759	-0.371147	0.710528	0.948333	RSC011000001769	Unchanged
52.945	-0.101328	0.435464	-0.23269	0.816002	0.971344	RSC011000001770	Unchanged
8.62501	-1.8722	1.39626	-1.34087	0.179964	0.64611	RSC011000001771	Unchanged
1.22382	-2.9538	2.75685	-1.07144	0.283973		RSC011000001772	Unchanged
728.282	0.104621	0.318957	0.328011	0.742903	0.956906	RSC011000001773	Unchanged
10.0333	-0.0269883	1.02537	-0.0263207	0.979002	0.996879	RSC011000001774	Unchanged
4.58418	-0.217951	1.11206	-0.195989	0.844619	0.974694	RSC011000001775	Unchanged
11.0009	0.503899	1.16262	0.433415	0.664713	0.933779	RSC011000001776	Unchanged
9.45409	0.61113	0.994488	0.614517	0.538874	0.896092	RSC011000001777	Unchanged
181.905	0.0935342	0.255884	0.365534	0.714713	0.949564	RSC011000001778	Unchanged
19.8961	0.579972	0.546373	1.06149	0.288466	0.763448	RSC011000001779	Unchanged
327.092	-0.184673	0.177195	-1.0422	0.297318	0.770172	RSC011000001780	Unchanged
17.7783	-0.17225	0.45997	-0.374482	0.708046	0.947442	RSC011000001781	Unchanged
36.4755	-0.107224	0.445523	-0.24067	0.809811	0.970851	RSC011000001782	Unchanged
28.7541	-0.634087	0.451038	-1.40584	0.159772	0.617639	RSC011000001783	Unchanged
2.78323	-0.585879	1.33097	-0.440191	0.659799	0.932745	RSC011000001784	Unchanged
0.627808	1.28213	2.74745	0.466664	0.64074		RSC011000001785	Unchanged
13.619	0.176468	0.883266	0.199791	0.841644	0.974103	RSC011000001786	Unchanged
0						RSC011000001787	Unchanged
13.5604	0.490839	0.5862	0.837322	0.402411	0.837231	RSC011000001788	Unchanged
2.41059	1.17949	1.42905	0.825363	0.409166	0.842555	RSC011000001789	Unchanged
48.0712	0.403361	0.460694	0.87555	0.381275	0.826004	RSC011000001790	Unchanged
22.728	0.545605	0.441729	1.23516	0.216771	0.696835	RSC011000001791	Unchanged
45.9975	-0.742713	0.330895	-2.24456	0.0247966	0.220975	RSC011000001792	Unchanged
27.0816	-0.0530107	0.558948	-0.0948401	0.924442	0.987728	RSC011000001793	Unchanged
1.67294	0.947978	1.49881	0.632486	0.527069		RSC011000001794	Unchanged
1.81539	-2.98942	2.18653	-1.3672	0.171562		RSC011000001795	Unchanged
37.5981	0.704807	0.481104	1.46498	0.142927	0.589664	RSC011000001796	Unchanged
10.4857	2.48365	1.12831	2.2012	0.0277216	0.23687	RSC011000001799	Unchanged
483.575	0.0835571	0.189603	0.440695	0.659434	0.932745	RSC011000001800	Unchanged
1.35246	-2.37762	2.35076	-1.01143	0.311812		RSC011000001801	Unchanged
17.9159	-5.13478	0.839939	-6.11328	9.76022e-10	9.01832e-08	RSC011000001802	Downregulated
91.7747	0.380948	0.274426	1.38816	0.165088	0.626137	RSC011000001803	Unchanged
280.954	0.884162	0.346815	2.54937	0.0107917	0.127677	RSC011000001804	Unchanged
156.454	1.41481	0.311306	4.54475	5.50012e-06	0.000248761	RSC011000001805	Upregulated
5.09875	1.00918	1.30741	0.771889	0.44018	0.857296	RSC011000001806	Unchanged
1.66609	-1.25123	2.65921	-0.470526	0.637979		RSC011000001807	Unchanged
850.217	0.1952	0.40082	0.487002	0.626257	0.920339	RSC011000001808	Unchanged
52.9126	-0.228038	0.315123	-0.723647	0.469282	0.869097	RSC011000001809	Unchanged
44.7823	-0.184387	0.320045	-0.576129	0.564528	0.904078	RSC011000001810	Unchanged
10.2341	0.836873	0.931956	0.897974	0.369199	0.817555	RSC011000001811	Unchanged
38.9311	-7.04377	2.2775	-3.09276			RSC011000001813	Unchanged
0.212085	-1.00531	3.16075	-0.31806	0.750439		RSC011000001814	Unchanged
109.906	0.0996745	0.407554	0.244567	0.806791	0.97058	RSC011000001815	Unchanged
0.272005	-0.428235	3.16075	-0.135486	0.892228		RSC011000001817	Unchanged
385.922	-0.108262	0.212275	-0.510011	0.610044	0.916702	RSC011000001818	Unchanged
858.312	1.20025	0.317813	3.77658	0.000158996	0.00451819	RSC011000001819	Upregulated
3.27556	0.00670374	1.01668	0.00659377	0.994739	0.998989	RSC011000001820	Unchanged
2.55122	-1.16662	1.14582	-1.01815	0.308608	0.779689	RSC011000001822	Unchanged
94.6928	0.674169	0.359411	1.87576	0.0606883	0.378879	RSC011000001823	Unchanged
11.9633	0.891555	0.612257	1.45618	0.145343	0.595693	RSC011000001824	Unchanged
6.65337	-1.10827	0.778568	-1.42347	0.154599	0.608939	RSC011000001826	Unchanged
42.0856	-0.119497	0.313673	-0.380962	0.703231	0.945228	RSC011000001827	Unchanged
0.329072	1.93539	3.13349	0.617645	0.536809		RSC011000001828	Unchanged
3.93187	5.52921	1.69109	3.26961	0.00107698	0.0213707	RSC011000001829	Upregulated
672.354	0.150394	0.176055	0.854244	0.39297	0.831901	RSC011000001830	Unchanged
15.7541	-0.585966	0.722994	-0.810472	0.417669	0.84737	RSC011000001831	Unchanged
2770.04	0.343672	0.162226	2.11849	0.0341339	0.267699	RSC011000001832	Unchanged
42.7391	1.21494	0.421254	2.88411	0.00392518	0.0600784	RSC011000001833	Unchanged
1.6186	-2.32257	1.97533	-1.17579	0.239681		RSC011000001834	Unchanged
34.2655	6.53983	1.26109	5.18585			RSC011000001835	Unchanged
64.1749	-0.0718276	0.329756	-0.217821	0.827569	0.973317	RSC011000001836	Unchanged
1957.85	3.12307	0.327501	9.53606	1.48368e-21	5.72966e-19	RSC011000001837	Upregulated
1075.34	0.0310247	0.256238	0.121078	0.90363	0.982711	RSC011000001838	Unchanged
14.2395	0.362079	0.573573	0.63127	0.527864	0.894405	RSC011000001839	Unchanged
19580.6	-0.21847	0.229037	-0.953864	0.340153	0.797811	RSC011000001840	Unchanged
1365.44	-0.764938	0.245374	-3.11743	0.00182433	0.0328664	RSC011000001841	Unchanged
4.84195	1.35782	0.853965	1.59002	0.111831	0.525591	RSC011000001842	Unchanged
346.643	0.00695146	0.226769	0.0306544	0.975545	0.996544	RSC011000001843	Unchanged
5.82868	-0.182419	0.883123	-0.206561	0.836353	0.974079	RSC011000001844	Unchanged
22.1259	-0.160137	0.677287	-0.236439	0.813092	0.970967	RSC011000001845	Unchanged
11.7805	0.741913	0.696291	1.06552	0.28664	0.76264	RSC011000001846	Unchanged
396.773	-0.149651	0.222938	-0.671268	0.50205	0.883431	RSC011000001847	Unchanged
17.2166	-2.34515	0.623957	-3.75851	0.000170931	0.00478515	RSC011000001848	Downregulated
14.4532	0.0570335	0.695819	0.0819661	0.934674	0.989491	RSC011000001849	Unchanged
61.885	0.152471	0.285955	0.533201	0.593895	0.914699	RSC011000001850	Unchanged
102.171	-0.247177	0.324329	-0.762117	0.44599	0.859672	RSC011000001851	Unchanged
34.4777	0.254683	0.474588	0.536641	0.591516	0.914699	RSC011000001852	Unchanged
8.9017	1.57718	0.827629	1.90566	0.056695	0.363612	RSC011000001853	Unchanged
12.9931	0.517625	0.54482	0.950084	0.342069	0.799268	RSC011000001854	Unchanged
9.99215	1.19433	0.850939	1.40355	0.160454	0.617991	RSC011000001855	Unchanged
8.0977	1.6876	0.96211	1.75407	0.0794194	0.44433	RSC011000001856	Unchanged
14.3982	0.156076	0.548919	0.284334	0.776154	0.96335	RSC011000001857	Unchanged
0.166202	1.29427	3.15978	0.409609	0.682093		RSC011000001858	Unchanged
952.502	-0.0845282	0.136648	-0.618586	0.536189	0.89565	RSC011000001859	Unchanged
6.61716	0.641192	0.637632	1.00558	0.314616	0.781869	RSC011000001860	Unchanged
29.3462	0.156906	0.595113	0.263657	0.792044	0.967246	RSC011000001861	Unchanged
1802.66	-0.115666	0.0888329	-1.30207	0.192893	0.663887	RSC011000001862	Unchanged
119.239	-0.678097	0.268432	-2.52615	0.0115321	0.133088	RSC011000001863	Unchanged
362.349	-0.0699652	0.289352	-0.241799	0.808936	0.970722	RSC011000001865	Unchanged
1028.9	0.171009	0.129175	1.32385	0.185552	0.653596	RSC011000001866	Unchanged
111.368	0.276901	0.2827	0.979488	0.327339	0.79031	RSC011000001867	Unchanged
2.03975	-0.256296	1.23887	-0.206879	0.836104		RSC011000001868	Unchanged
557.559	-0.0121344	0.157514	-0.0770366	0.938594	0.98956	RSC011000001869	Unchanged
6.27759	0.0852456	0.910431	0.0936322	0.925401	0.987737	RSC011000001870	Unchanged
951.176	0.0480673	0.139214	0.345277	0.729886	0.953181	RSC011000001871	Unchanged
460.626	-0.210732	0.189271	-1.11339	0.265541	0.742815	RSC011000001872	Unchanged
22.3858	-0.164603	0.444217	-0.370546	0.710976	0.948333	RSC011000001873	Unchanged
196.458	-0.376309	0.184963	-2.03451	0.0418999	0.302664	RSC011000001874	Unchanged
9.37047	-0.308855	0.630492	-0.489864	0.62423	0.919971	RSC011000001875	Unchanged
123.169	-0.0220051	0.227632	-0.0966696	0.922989	0.987229	RSC011000001876	Unchanged
363.914	-0.139355	0.221998	-0.62773	0.530181	0.895229	RSC011000001877	Unchanged
434.258	0.202608	0.173038	1.17089	0.241643	0.72313	RSC011000001878	Unchanged
851.822	-0.0337084	0.258637	-0.130331	0.896305	0.981325	RSC011000001879	Unchanged
36.4084	-0.0609996	0.441923	-0.138032	0.890215	0.980857	RSC011000001880	Unchanged
86.0865	0.172277	0.32274	0.533795	0.593484	0.914699	RSC011000001881	Unchanged
26.6076	-0.234365	0.419436	-0.558763	0.576324	0.909821	RSC011000001882	Unchanged
21.8305	0.181787	0.595321	0.305359	0.760093	0.960847	RSC011000001883	Unchanged
263.443	0.578765	0.242933	2.3824	0.0172001	0.175416	RSC011000001884	Unchanged
616.138	0.0228843	0.182543	0.125364	0.900235	0.982093	RSC011000001885	Unchanged
3.89407	-0.252587	1.03815	-0.243304	0.80777	0.97058	RSC011000001886	Unchanged
126.774	0.126068	0.287128	0.439064	0.660615	0.932745	RSC011000001887	Unchanged
2.60776	0.96605	1.21239	0.796815	0.425559	0.850462	RSC011000001888	Unchanged
2.32023	0.109291	2.24375	0.0487092	0.961151	0.992678	RSC011000001889	Unchanged
64.4354	0.418208	0.32991	1.26764	0.204925	0.68046	RSC011000001890	Unchanged
5.42625	0.723276	0.931122	0.776778	0.43729	0.856217	RSC011000001891	Unchanged
1.86707	0.2372	1.54042	0.153984	0.877622		RSC011000001892	Unchanged
173.149	0.0441055	0.246651	0.178817	0.858081	0.976173	RSC011000001894	Unchanged
2.14304	0.263287	1.92079	0.137072	0.890974		RSC011000001895	Unchanged
0.777749	1.67027	2.61923	0.637692	0.523674		RSC011000001896	Unchanged
0.199064	0.148834	3.16075	0.0470882	0.962443		RSC011000001897	Unchanged
87.6498	0.347873	0.305218	1.13975	0.254389	0.735003	RSC011000001898	Unchanged
1.2225	0.101627	2.43938	0.0416611	0.966769		RSC011000001899	Unchanged
11.1535	0.477687	0.608712	0.78475	0.4326	0.853467	RSC011000001900	Unchanged
13.5976	-0.347025	0.500724	-0.693046	0.488281	0.875789	RSC011000001901	Unchanged
8.78231	0.322142	0.887131	0.363128	0.716509	0.950193	RSC011000001902	Unchanged
1013.74	-0.14021	0.251055	-0.558484	0.576514	0.909821	RSC011000001904	Unchanged
0.575258	0.0182879	3.11618	0.00586869	0.995317		RSC011000001905	Unchanged
99.6363	-0.0975321	0.642105	-0.151894	0.87927	0.978825	RSC011000001906	Unchanged
1.15102	-0.975335	1.70508	-0.572018	0.56731		RSC011000001907	Unchanged
42.2077	-0.0195244	0.401198	-0.0486651	0.961186	0.992678	RSC011000001908	Unchanged
65.8562	0.469621	0.338229	1.38847	0.164994	0.626103	RSC011000001909	Unchanged
0.507719	-0.302728	3.14442	-0.0962748	0.923302		RSC011000001910	Unchanged
3.63511	1.61275	1.59757	1.0095	0.312736	0.78072	RSC011000001911	Unchanged
22.0619	0.291166	0.481378	0.60486	0.545272	0.899731	RSC011000001912	Unchanged
420.485	-0.366322	0.216591	-1.69131	0.0907781	0.476379	RSC011000001913	Unchanged
2.2896	0.753398	1.17117	0.643286	0.520039	0.890549	RSC011000001914	Unchanged
0.267663	0.705302	3.15999	0.223198	0.823382		RSC011000001915	Unchanged
7.13087	1.03441	1.33339	0.775771	0.437884	0.856414	RSC011000001916	Unchanged
0						RSC011000001917	Unchanged
28.7884	-0.50971	0.484734	-1.05153	0.293017	0.767101	RSC011000001918	Unchanged
141.365	1.17267	0.38295	3.0622	0.0021972	0.0378382	RSC011000001919	Upregulated
11.2516	-1.72494	0.88049	-1.95907	0.0501044	0.336678	RSC011000001920	Unchanged
225.721	-0.0194757	0.185938	-0.104743	0.91658	0.984918	RSC011000001921	Unchanged
90.195	-0.369234	0.357479	-1.03288	0.301658	0.773455	RSC011000001922	Unchanged
273.492	0.547744	0.200281	2.73488	0.00624039	0.086392	RSC011000001923	Unchanged
16.3093	0.216882	0.600821	0.360976	0.718117	0.950585	RSC011000001924	Unchanged
111.844	0.589133	0.455803	1.29252	0.196178	0.669271	RSC011000001925	Unchanged
19.3483	0.517057	0.581266	0.889536	0.373715	0.821735	RSC011000001926	Unchanged
0.248262	1.3155	3.15941	0.416376	0.677135		RSC011000001927	Unchanged
18.4209	0.354642	0.546739	0.648649	0.516565	0.889074	RSC011000001928	Unchanged
2.53422	-3.45017	1.81986	-1.89584	0.057981	0.366913	RSC011000001929	Unchanged
8.30253	0.0530205	0.689393	0.0769089	0.938696	0.98956	RSC011000001930	Unchanged
15.1486	-0.302761	0.554288	-0.546215	0.584918	0.912526	RSC011000001931	Unchanged
41.0993	0.354531	0.336098	1.05484	0.291497	0.766317	RSC011000001932	Unchanged
9.28193	-0.739817	1.05528	-0.70106	0.483266	0.87368	RSC011000001933	Unchanged
0						RSC011000001934	Unchanged
30.6247	-1.8745	0.42544	-4.40602	1.05287e-05	0.000441249	RSC011000001935	Downregulated
172.654	-0.254929	0.240928	-1.05811	0.290004	0.765263	RSC011000001936	Unchanged
0						RSC011000001937	Unchanged
32.7395	0.0293526	0.389258	0.0754066	0.939891	0.98956	RSC011000001938	Unchanged
0.289506	-1.60392	3.13555	-0.511526	0.608983		RSC011000001939	Unchanged
50.5304	-0.563412	0.562034	-1.00245	0.316126	0.782821	RSC011000001940	Unchanged
268.962	-0.0136867	0.164002	-0.0834544	0.93349	0.989483	RSC011000001941	Unchanged
34.9871	-0.269961	0.402913	-0.670023	0.502843	0.883512	RSC011000001942	Unchanged
456.927	-0.0101401	0.171112	-0.05926	0.952745	0.991932	RSC011000001943	Unchanged
181.716	0.0271226	0.274675	0.0987443	0.921341	0.986305	RSC011000001944	Unchanged
217.735	-0.0346343	0.161262	-0.21477	0.829947	0.973791	RSC011000001945	Unchanged
64.1555	0.446771	0.273897	1.63116	0.102856	0.504225	RSC011000001946	Unchanged
0						RSC011000001947	Unchanged
306.286	1.77438	0.230271	7.70562	1.30211e-14	2.04281e-12	RSC011000001948	Upregulated
0						RSC011000001949	Unchanged
216.588	0.115127	0.295983	0.388965	0.697302	0.944001	RSC011000001950	Unchanged
0.183953	-1.00531	3.16075	-0.31806	0.750439		RSC011000001951	Unchanged
0.0808102	0.725903	3.16075	0.229662	0.818354		RSC011000001952	Unchanged
146.445	0.0997838	0.207372	0.481182	0.630387	0.921773	RSC011000001953	Unchanged
9.16336	-0.781226	0.813355	-0.960498	0.336805	0.795805	RSC011000001954	Unchanged
7168.35	-0.0859779	0.200811	-0.428154	0.668539	0.935282	RSC011000001955	Unchanged
145.812	-0.0620455	0.285508	-0.217316	0.827962	0.973317	RSC011000001956	Unchanged
551.684	0.0339438	0.144231	0.235343	0.813942	0.970967	RSC011000001957	Unchanged
85.3835	0.063726	0.222474	0.286443	0.774539	0.96335	RSC011000001958	Unchanged
0.892141	-3.23705	2.86538	-1.12971	0.258597		RSC011000001959	Unchanged
0.575263	1.91241	3.1003	0.616847	0.537336		RSC011000001961	Unchanged
40.1963	-1.09732	0.391083	-2.80585	0.0050184	0.0735157	RSC011000001962	Unchanged
50.2171	0.302405	0.385538	0.784371	0.432822	0.853467	RSC011000001963	Unchanged
1.64598	-4.11654	2.98826	-1.37757	0.168335		RSC011000001964	Unchanged
17.2663	-0.0166893	0.633036	-0.026364	0.978967	0.996879	RSC011000001965	Unchanged
60.4093	-0.416928	0.838475	-0.497245	0.619016	0.919253	RSC011000001966	Unchanged
4.8975	0.610928	1.00858	0.605733	0.544692	0.899519	RSC011000001967	Unchanged
1084.38	-0.803274	0.309884	-2.59217	0.00953715	0.118207	RSC011000001968	Unchanged
5.11606	-3.11146	1.35862	-2.29016	0.0220121	0.205169	RSC011000001969	Unchanged
2120.3	-0.0699471	0.341844	-0.204617	0.837871	0.974079	RSC011000001970	Unchanged
3.37634	-3.20948	1.47182	-2.18062	0.0292118	0.24388	RSC011000001971	Unchanged
0.212085	-1.00531	3.16075	-0.31806	0.750439		RSC011000001972	Unchanged
20.9462	-0.397983	0.440346	-0.903796	0.366104	0.814941	RSC011000001973	Unchanged
91.1127	0.426615	0.398225	1.07129	0.284038	0.76188	RSC011000001974	Unchanged
185.797	1.33452	0.429782	3.1051	0.00190214	0.0339728	RSC011000001975	Upregulated
2142.84	0.273809	0.366464	0.747165	0.454964	0.863271	RSC011000001976	Unchanged
10.3101	0.66083	0.779277	0.848004	0.396436	0.832995	RSC011000001977	Unchanged
114.112	0.136663	0.310247	0.440498	0.659576	0.932745	RSC011000001978	Unchanged
0						RSC011000001979	Unchanged
1.04236	-1.13315	1.89137	-0.599114	0.549097		RSC011000001980	Unchanged
36.4289	0.616346	0.331585	1.85879	0.0630575	0.388368	RSC011000001981	Unchanged
1.17035	3.77122	2.65794	1.41885	0.155942		RSC011000001982	Unchanged
1.55126	1.5346	1.80498	0.850207	0.39521		RSC011000001983	Unchanged
156.458	-0.596096	0.848799	-0.702281	0.482504	0.87368	RSC011000001984	Unchanged
37.3622	1.05684	0.434329	2.43327	0.014963	0.159715	RSC011000001985	Unchanged
24.8898	0.0880745	0.765348	0.115078	0.908384	0.984361	RSC011000001986	Unchanged
194.265	0.113891	0.254615	0.447307	0.654653	0.932363	RSC011000001987	Unchanged
23.4523	0.184086	0.497913	0.369715	0.711595	0.948352	RSC011000001988	Unchanged
108.173	0.346246	0.306962	1.12798	0.25933	0.739088	RSC011000001989	Unchanged
84.4358	-0.0444552	0.275455	-0.161388	0.871787	0.977499	RSC011000001990	Unchanged
371.577	0.115843	0.344521	0.336245	0.736686	0.955004	RSC011000001991	Unchanged
294.474	-0.12994	0.207228	-0.62704	0.530633	0.895229	RSC011000001992	Unchanged
5.00483	1.63217	1.14426	1.4264	0.153754	0.608592	RSC011000001993	Unchanged
155.974	-0.0592707	0.277553	-0.213547	0.8309	0.973791	RSC011000001994	Unchanged
1.36585	-1.62754	1.79955	-0.904415	0.365775		RSC011000001995	Unchanged
38.5043	-23.4264	3.02702	-7.73908			RSC011000001996	Unchanged
294.219	0.151668	0.182147	0.832665	0.405034	0.839325	RSC011000001997	Unchanged
313.577	-0.0225438	0.19917	-0.113189	0.909881	0.984674	RSC011000001998	Unchanged
6.85239	-0.55042	0.737213	-0.746623	0.455291	0.863271	RSC011000002001	Unchanged
0.248262	1.3155	3.15941	0.416376	0.677135		RSC011000002002	Unchanged
101.281	0.308036	0.24072	1.27964	0.20067	0.674922	RSC011000002003	Unchanged
0						RSC011000002004	Unchanged
0.0853917	0.725903	3.16075	0.229662	0.818354		RSC011000002005	Unchanged
28.7291	0.839683	0.396383	2.11836	0.0341445	0.267699	RSC011000002006	Unchanged
13.5001	0.679705	0.667011	1.01903	0.308188	0.77956	RSC011000002007	Unchanged
8.68163	2.14581	0.808233	2.65494	0.00793226	0.103615	RSC011000002008	Unchanged
0.85528	-0.323173	1.99313	-0.162144	0.871193		RSC011000002010	Unchanged
11.5472	-0.533557	0.791686	-0.673951	0.500342	0.883119	RSC011000002011	Unchanged
13.4625	-0.258985	0.537304	-0.482009	0.629799	0.921607	RSC011000002012	Unchanged
8.12698	-0.251294	0.730893	-0.343818	0.730983	0.953355	RSC011000002013	Unchanged
19.3378	0.185779	0.79928	0.232433	0.816202	0.971344	RSC011000002014	Unchanged
1.40919	1.10333	1.55851	0.707944	0.47898		RSC011000002015	Unchanged
16.4352	0.433072	0.614271	0.705018	0.480799	0.8735	RSC011000002016	Unchanged
65.6555	-0.0110137	0.430726	-0.0255702	0.9796	0.996879	RSC011000002017	Unchanged
67.7032	-0.127045	0.382971	-0.331736	0.740089	0.956291	RSC011000002018	Unchanged
18.2448	0.987271	0.531691	1.85685	0.0633327	0.388535	RSC011000002019	Unchanged
87.2308	0.861992	0.438426	1.96611	0.0492864	0.334016	RSC011000002020	Unchanged
191.186	0.0281132	0.266601	0.105451	0.916018	0.984704	RSC011000002021	Unchanged
12.7866	-0.605858	0.863371	-0.701735	0.482844	0.87368	RSC011000002022	Unchanged
283.415	0.114827	0.145018	0.791812	0.42847	0.852616	RSC011000002023	Unchanged
2.11109	1.19406	1.62272	0.735838	0.461829		RSC011000002024	Unchanged
253.935	-0.381583	0.257551	-1.48158	0.138452	0.582302	RSC011000002025	Unchanged
308.423	0.28883	0.202707	1.42486	0.154196	0.608901	RSC011000002026	Unchanged
0.328489	-0.428235	3.16075	-0.135486	0.892228		RSC011000002027	Unchanged
16.2137	0.785241	0.661827	1.18647	0.235435	0.719905	RSC011000002028	Unchanged
117.805	0.585669	0.28612	2.04694	0.0406643	0.297153	RSC011000002029	Unchanged
87.8841	0.218608	0.361897	0.604062	0.545803	0.899731	RSC011000002030	Unchanged
33.9759	-0.404216	0.451686	-0.894906	0.370837	0.818649	RSC011000002031	Unchanged
21.4128	2.37132	0.738623	3.21046	0.00132522	0.0252647	RSC011000002032	Upregulated
343.705	0.112108	0.29991	0.373807	0.708548	0.947562	RSC011000002034	Unchanged
167.075	-0.00226698	0.346116	-0.00654978	0.994774	0.998989	RSC011000002035	Unchanged
167.938	-0.00170876	0.235765	-0.00724774	0.994217	0.998989	RSC011000002036	Unchanged
223.844	0.0223131	0.300897	0.074155	0.940887	0.98956	RSC011000002037	Unchanged
1.68992	-0.892709	1.94614	-0.458707	0.646444		RSC011000002038	Unchanged
0.106043	-0.428238	3.16075	-0.135486	0.892227		RSC011000002039	Unchanged
3.3446	4.06042	1.39898	2.90242	0.00370295	0.0575543	RSC011000002040	Unchanged
102.865	-0.776393	0.298306	-2.60268	0.00924992	0.115325	RSC011000002041	Unchanged
3.9126	1.54859	1.25282	1.23608	0.216427	0.696413	RSC011000002042	Unchanged
1660.38	-0.231129	0.112759	-2.04977	0.0403873	0.295565	RSC011000002043	Unchanged
561.082	0.0265288	0.211354	0.125518	0.900113	0.982093	RSC011000002044	Unchanged
0						RSC011000002045	Unchanged
240.662	-0.0996739	0.225744	-0.441535	0.658825	0.932745	RSC011000002047	Unchanged
98.9855	0.304128	0.244616	1.24329	0.213762	0.692807	RSC011000002048	Unchanged
0.241951	-0.428235	3.16075	-0.135486	0.892228		RSC011000002049	Unchanged
103.518	0.347225	0.302632	1.14735	0.251237	0.731801	RSC011000002050	Unchanged
11.1923	0.592608	0.583311	1.01594	0.309658	0.779689	RSC011000002051	Unchanged
19.4695	0.443121	0.439159	1.00902	0.312965	0.78072	RSC011000002052	Unchanged
159.047	-0.101772	0.29165	-0.34895	0.727127	0.952449	RSC011000002053	Unchanged
0.883241	-1.65889	2.29208	-0.723747	0.469221		RSC011000002054	Unchanged
32.1058	0.53561	0.419334	1.27729	0.201501	0.675602	RSC011000002055	Unchanged
15.1749	0.523392	0.570493	0.917438	0.358913	0.809956	RSC011000002056	Unchanged
33.15	-0.180401	0.806092	-0.223797	0.822915	0.972576	RSC011000002057	Unchanged
8.75165	-1.25779	0.750463	-1.67601	0.0937354	0.484118	RSC011000002058	Unchanged
48.3782	0.230553	0.875413	0.263365	0.792269	0.967246	RSC011000002059	Unchanged
0						RSC011000002060	Unchanged
1.91597	-2.94997	1.65883	-1.77834	0.0753473		RSC011000002061	Unchanged
89.1358	0.419766	0.251481	1.66918	0.0950823	0.486166	RSC011000002062	Unchanged
3.0197	-1.46844	1.29689	-1.13228	0.257516	0.737403	RSC011000002063	Unchanged
0.664807	2.98067	3.07915	0.968015	0.333037		RSC011000002064	Unchanged
653.411	-0.149093	0.135979	-1.09644	0.272886	0.750783	RSC011000002065	Unchanged
232.057	0.0383966	0.219228	0.175145	0.860966	0.97658	RSC011000002066	Unchanged
163.431	0.0398496	0.222172	0.179364	0.857652	0.976041	RSC011000002067	Unchanged
81.1294	0.244582	0.337731	0.724193	0.468947	0.869097	RSC011000002068	Unchanged
235.016	2.59604	0.30513	8.50801	1.7695e-17	4.10008e-15	RSC011000002069	Upregulated
1.61443	-3.37871	1.90066	-1.77765	0.0754615		RSC011000002070	Unchanged
1.23487	0.620666	2.39078	0.259608	0.795166		RSC011000002071	Unchanged
48.7909	0.45392	0.394825	1.14968	0.250278	0.730817	RSC011000002072	Unchanged
18.3873	-0.0759673	0.5298	-0.143389	0.885983	0.980335	RSC011000002073	Unchanged
12.2285	-2.47615	0.625595	-3.95807	7.5559e-05	0.0024847	RSC011000002074	Downregulated
0						RSC011000002075	Unchanged
83.6526	-0.0204831	0.326452	-0.0627445	0.94997	0.990574	RSC011000002076	Unchanged
29.9904	0.170703	0.428966	0.397941	0.690674	0.943	RSC011000002077	Unchanged
74.1076	-0.218253	0.442644	-0.493067	0.621965	0.919549	RSC011000002078	Unchanged
178.357	0.175231	0.256452	0.683289	0.494424	0.879143	RSC011000002079	Unchanged
38.0324	3.14972	0.816629	3.85698	0.000114796	0.00351412	RSC011000002080	Upregulated
348.646	-0.128361	0.19961	-0.643058	0.520187	0.890549	RSC011000002081	Unchanged
17.692	1.8663	0.568703	3.28168	0.00103192	0.020585	RSC011000002082	Upregulated
135.402	-0.405269	0.218173	-1.85756	0.0632316	0.388368	RSC011000002083	Unchanged
515.859	0.0763548	0.252438	0.302469	0.762295	0.960907	RSC011000002084	Unchanged
444.96	0.974655	0.236902	4.11417	3.88582e-05	0.00141705	RSC011000002085	Unchanged
4.98005	-1.6305	1.39673	-1.16737	0.24306	0.725615	RSC011000002086	Unchanged
329.845	-0.390105	0.259962	-1.50062	0.133453	0.572466	RSC011000002087	Unchanged
2154.36	0.377681	0.229899	1.64281	0.100422	0.498606	RSC011000002088	Unchanged
29.9292	-0.607768	0.447242	-1.35892	0.174171	0.639033	RSC011000002089	Unchanged
560.29	-0.0357725	0.316838	-0.112905	0.910106	0.984675	RSC011000002090	Unchanged
25.7239	-2.03714	0.473913	-4.29854	1.71926e-05	0.000688663	RSC011000002091	Downregulated
191.32	0.0166124	0.278164	0.0597215	0.952377	0.991772	RSC011000002092	Unchanged
13.4648	-0.179298	0.58646	-0.305729	0.759811	0.960847	RSC011000002093	Unchanged
748.354	0.121903	0.1517	0.803576	0.421642	0.849732	RSC011000002094	Unchanged
1.49779	-0.604336	2.34326	-0.257904	0.796481		RSC011000002095	Unchanged
12.6736	0.037887	0.668683	0.0566591	0.954817	0.992183	RSC011000002096	Unchanged
396.94	-0.214007	0.1819	-1.17651	0.239392	0.722784	RSC011000002097	Unchanged
112.882	-0.178828	0.262147	-0.682165	0.495134	0.879227	RSC011000002098	Unchanged
77.7666	-0.237962	0.316327	-0.752267	0.451891	0.86205	RSC011000002099	Unchanged
[truncated: 28,075 more rows]

## Sheet: Vitamin B12+E.coli_F3 (vs.P0)
baseMean	log2FoldChange	lfcSE	stat	pvalue	padj	gene	Expression
531.073	-0.738505	0.254043	-2.907	0.0036491	0.0431045	RSC011000000001	Unchanged
121.226	-1.18908	0.577872	-2.05768	0.0396208	0.198342	RSC011000000002	Unchanged
51.1652	-0.331096	0.328648	-1.00745	0.31372	0.596982	RSC011000000003	Unchanged
425.29	0.934459	0.180302	5.18274	2.18644e-07	1.86352e-05	RSC011000000005	Unchanged
96.2172	-0.176991	0.27561	-0.642178	0.520758	0.741645	RSC011000000007	Unchanged
0						RSC011000000008	Unchanged
287.359	-0.282889	0.274826	-1.02934	0.303321	0.589573	RSC011000000010	Unchanged
556.8	0.837721	0.261488	3.20367	0.00135689	0.0215598	RSC011000000011	Unchanged
86.6673	0.64017	0.361838	1.76922	0.0768575	0.292113	RSC011000000012	Unchanged
9.22676	0.111274	0.523436	0.212584	0.831652	0.924426	RSC011000000013	Unchanged
26.5009	0.523895	0.420491	1.24591	0.212797	0.499955	RSC011000000015	Unchanged
0.125805	1.3136	3.16075	0.415598	0.677705		RSC011000000016	Unchanged
25375.7	0.328402	0.16096	2.04027	0.0413239	0.203437	RSC011000000017	Unchanged
12.8709	1.0109	1.35477	0.746175	0.455562	0.698085	RSC011000000018	Unchanged
32.1649	-0.327859	0.400015	-0.819618	0.412434	0.671994	RSC011000000019	Unchanged
573.768	1.96021	1.65415	1.18502	0.236008	0.527473	RSC011000000020	Unchanged
3.54901	1.63513	1.00997	1.61899	0.105449	0.346015	RSC011000000022	Unchanged
124.767	1.89186	1.42691	1.32584	0.184892	0.468256	RSC011000000023	Unchanged
75.3391	0.147496	0.222226	0.663719	0.50687	0.732784	RSC011000000024	Unchanged
38.8154	0.485106	0.434397	1.11674	0.264108	0.555499	RSC011000000025	Unchanged
295.75	-0.303034	0.154379	-1.96292	0.0496554	0.227599	RSC011000000026	Unchanged
0.969796	1.61519	1.65884	0.973686	0.330212		RSC011000000027	Unchanged
151.919	-0.150729	0.211884	-0.711376	0.476851	0.713331	RSC011000000028	Unchanged
25.2068	-1.12249	0.501854	-2.23668	0.025307	0.148938	RSC011000000029	Unchanged
69.7134	0.087971	0.315256	0.279046	0.780209	0.897251	RSC011000000030	Unchanged
13.3812	1.01227	0.730064	1.38655	0.16558	0.441229	RSC011000000031	Unchanged
55.2502	0.849726	0.403074	2.10811	0.0350214	0.184311	RSC011000000032	Unchanged
2.15478	0.899298	1.14826	0.783181	0.433521	0.684442	RSC011000000033	Unchanged
22.8651	1.71915	1.17209	1.46674	0.142448	0.408962	RSC011000000034	Unchanged
17.5565	2.29697	0.530761	4.32769	1.5068e-05	0.0006696	RSC011000000035	Upregulated
68.9438	1.56481	0.388232	4.03061	5.56326e-05	0.00190642	RSC011000000036	Upregulated
173.77	0.319702	0.293632	1.08879	0.276248	0.566338	RSC011000000037	Unchanged
92.6887	0.652452	0.404482	1.61305	0.106733	0.348028	RSC011000000038	Unchanged
9361.46	1.95508	1.90756	1.02491	0.305406	0.590734	RSC011000000039	Unchanged
14.1326	-2.57398	0.853789	-3.01477	0.00257172	0.0340845	RSC011000000040	Downregulated
148.569	0.637988	0.337193	1.89206	0.0584835	0.250515	RSC011000000041	Unchanged
3810.99	-0.017874	0.147037	-0.121561	0.903246	0.958557	RSC011000000042	Unchanged
350.187	-0.332267	0.175049	-1.89813	0.0576785	0.248604	RSC011000000043	Unchanged
44.6558	0.241125	0.353277	0.682536	0.4949	0.725085	RSC011000000044	Unchanged
86.082	0.837762	0.665962	1.25797	0.208402	0.494403	RSC011000000045	Unchanged
7.30613	-0.822342	0.716516	-1.14769	0.251095	0.542614	RSC011000000046	Unchanged
37.2649	0.681964	0.460297	1.48157	0.138454	0.402502	RSC011000000047	Unchanged
17.296	2.04167	0.675348	3.02314	0.00250167	0.0333422	RSC011000000048	Upregulated
270.955	0.582087	0.691749	0.841471	0.400084	0.663547	RSC011000000049	Unchanged
59.6359	-0.165218	0.335655	-0.492226	0.62256	0.80785	RSC011000000050	Unchanged
56.7231	1.5968	0.416817	3.83095	0.000127651	0.00363282	RSC011000000051	Upregulated
16.5894	0.110665	0.401044	0.275941	0.782593	0.898487	RSC011000000052	Unchanged
0.777631	2.03219	1.96448	1.03447	0.300917		RSC011000000053	Unchanged
37.3139	-0.448027	0.350307	-1.27895	0.200913	0.487275	RSC011000000054	Unchanged
6590.61	1.94895	1.61463	1.20706	0.22741	0.517252	RSC011000000055	Unchanged
53.0827	2.0303	1.41862	1.43117	0.152381	0.423047	RSC011000000056	Unchanged
169.582	-0.297222	0.257943	-1.15228	0.249207	0.541409	RSC011000000057	Unchanged
99.3027	0.055114	0.219159	0.251479	0.801444	0.909284	RSC011000000058	Unchanged
104.845	1.16439	0.223812	5.20253	1.96597e-07	1.73801e-05	RSC011000000059	Upregulated
6.62884	0.678458	0.757409	0.895762	0.37038	0.641309	RSC011000000060	Unchanged
29.2359	-0.213231	0.394133	-0.541013	0.588499	0.786558	RSC011000000061	Unchanged
365.118	1.30481	0.1451	8.99252	2.41615e-19	2.23092e-16	RSC011000000062	Upregulated
98.5459	0.235125	0.276667	0.849849	0.395409	0.65961	RSC011000000063	Unchanged
1.87768	-0.998891	1.43478	-0.696199	0.486304		RSC011000000064	Unchanged
14.6057	0.607658	0.557908	1.08917	0.276078	0.566193	RSC011000000065	Unchanged
18.5355	0.501759	0.446703	1.12325	0.261331	0.552375	RSC011000000066	Unchanged
11.3809	0.219811	0.618828	0.355206	0.722436	0.867612	RSC011000000067	Unchanged
147.7	-0.417542	0.22131	-1.88668	0.0592035	0.252357	RSC011000000068	Unchanged
53.5581	0.244429	0.392866	0.622171	0.53383	0.750944	RSC011000000069	Unchanged
5263.71	0.320855	0.199059	1.61186	0.106992	0.348532	RSC011000000070	Unchanged
104.861	0.469775	0.233336	2.0133	0.0440832	0.212059	RSC011000000071	Unchanged
2877.76	0.667305	0.16463	4.05337	5.04853e-05	0.00178146	RSC011000000073	Unchanged
176.328	0.815428	0.319843	2.54946	0.0107889	0.0883743	RSC011000000074	Unchanged
108.843	0.367979	0.247701	1.48558	0.13739	0.400655	RSC011000000075	Unchanged
31.8839	-0.183028	0.314193	-0.582534	0.560207	0.768648	RSC011000000076	Unchanged
18.3813	0.152563	0.50583	0.301609	0.76295	0.887229	RSC011000000077	Unchanged
71.1146	-0.495396	0.434177	-1.141	0.25387	0.544148	RSC011000000078	Unchanged
37.67	-0.603571	0.339292	-1.77892	0.0752536	0.288289	RSC011000000079	Unchanged
9.13463	0.125428	1.01854	0.123145	0.901992	0.957898	RSC011000000080	Unchanged
404.306	0.10869	0.134398	0.808717	0.418678	0.676166	RSC011000000082	Unchanged
48.3944	-0.409196	0.275172	-1.48706	0.137	0.400166	RSC011000000083	Unchanged
3.94611	2.05918	1.00492	2.04909	0.0404532	0.200876	RSC011000000086	Unchanged
151.665	-0.621553	0.22221	-2.79714	0.00515579	0.0544401	RSC011000000087	Unchanged
49.3238	0.265884	0.423886	0.627254	0.530493	0.7482	RSC011000000088	Unchanged
0						RSC011000000090	Unchanged
128.414	0.119335	0.21942	0.543868	0.586533	0.78513	RSC011000000091	Unchanged
0						RSC011000000092	Unchanged
44.9928	0.541478	0.329324	1.64421	0.100133	0.336618	RSC011000000093	Unchanged
49.8572	0.151905	0.596871	0.254501	0.799108	0.908417	RSC011000000094	Unchanged
223.283	-0.0800902	0.204409	-0.391813	0.695196	0.852454	RSC011000000095	Unchanged
18.6741	0.799784	0.506208	1.57995	0.114118	0.36106	RSC011000000096	Unchanged
60.3335	-0.143791	0.345424	-0.416275	0.677208	0.841213	RSC011000000097	Unchanged
174.575	0.748457	0.242331	3.08858	0.00201115	0.0282311	RSC011000000098	Unchanged
45.9391	0.353549	0.417012	0.847816	0.396541	0.660504	RSC011000000099	Unchanged
803.687	-0.798045	0.387309	-2.06048	0.0393522	0.197374	RSC011000000100	Unchanged
76.5486	-0.34489	0.245264	-1.4062	0.159664	0.433668	RSC011000000101	Unchanged
0.270977	0.15946	3.05654	0.0521703	0.958393		RSC011000000102	Unchanged
6.34769	-1.17306	0.891914	-1.31522	0.188436	0.47219	RSC011000000103	Unchanged
7502.11	1.75982	1.84651	0.953052	0.340564	0.619004	RSC011000000104	Unchanged
40.6763	1.08365	0.441876	2.45239	0.0141911	0.104528	RSC011000000105	Unchanged
16.7021	2.35544	1.11844	2.106	0.0352043	0.184981	RSC011000000106	Unchanged
4107.17	1.5567	0.251107	6.19936	5.66944e-10	1.0242e-07	RSC011000000107	Upregulated
65.2854	0.875667	0.377927	2.31703	0.0205022	0.13138	RSC011000000108	Unchanged
0						RSC011000000109	Unchanged
34.7519	-0.576295	0.503521	-1.14453	0.252404	0.543177	RSC011000000110	Unchanged
12.0271	0.424177	0.522325	0.812092	0.416739	0.674542	RSC011000000111	Unchanged
14.7717	0.288804	0.458576	0.629785	0.528835	0.747123	RSC011000000112	Unchanged
81.3519	-1.27055	0.61168	-2.07714	0.0377885	0.193141	RSC011000000113	Unchanged
1.85246	0.838315	2.18624	0.38345	0.701386		RSC011000000114	Unchanged
2278.72	-0.148063	0.106544	-1.38969	0.164623	0.439859	RSC011000000115	Unchanged
0.328115	-0.343798	2.88231	-0.119279	0.905055		RSC011000000116	Unchanged
1132.12	0.00503518	0.165787	0.0303714	0.975771	0.990137	RSC011000000117	Unchanged
25.4131	1.53638	0.71636	2.14471	0.0319764	0.17436	RSC011000000118	Unchanged
52.2774	1.2086	0.755426	1.5999	0.109622	0.352573	RSC011000000120	Unchanged
22.1768	0.487232	0.489582	0.995199	0.319639	0.602194	RSC011000000121	Unchanged
477.591	-0.193171	0.134802	-1.43299	0.15186	0.422224	RSC011000000122	Unchanged
129.33	-0.0169317	0.315565	-0.0536552	0.95721	0.982618	RSC011000000123	Unchanged
49214.2	0.688306	0.171362	4.01666	5.90278e-05	0.00200213	RSC011000000124	Unchanged
6.05387	0.997907	1.03793	0.96144	0.336331	0.61589	RSC011000000125	Unchanged
96.486	0.67086	0.315261	2.12795	0.0333413	0.179041	RSC011000000126	Unchanged
32.9624	1.01632	0.453843	2.23938	0.0251315	0.148155	RSC011000000127	Unchanged
27.5993	0.134936	0.381329	0.353856	0.723447	0.868018	RSC011000000128	Unchanged
0.130431	-0.417612	3.16075	-0.132125	0.894886		RSC011000000129	Unchanged
442.617	1.32809	1.64137	0.809134	0.418438	0.676042	RSC011000000130	Unchanged
0						RSC011000000131	Unchanged
10.9287	0.257087	0.556318	0.462122	0.643994	0.820086	RSC011000000132	Unchanged
16.3054	-0.874361	0.689797	-1.26756	0.204954	0.490353	RSC011000000133	Unchanged
80.884	0.0141879	0.433957	0.0326942	0.973918	0.98986	RSC011000000134	Unchanged
6.41939	-4.07857	2.79722	-1.45808			RSC011000000135	Unchanged
0						RSC011000000136	Unchanged
14.8193	0.451305	0.580484	0.777463	0.436886	0.686234	RSC011000000137	Unchanged
45.2931	0.322931	0.403623	0.800081	0.423664	0.679202	RSC011000000138	Unchanged
168.234	1.39309	0.689142	2.02149	0.0432289	0.209406	RSC011000000139	Unchanged
44.8329	0.198221	0.414954	0.477693	0.632868	0.81452	RSC011000000140	Unchanged
114.903	0.0429643	0.314986	0.136401	0.891504	0.952584	RSC011000000141	Unchanged
56.463	-0.617401	0.518863	-1.18991	0.234081	0.525591	RSC011000000142	Unchanged
144.969	0.244064	0.345609	0.706184	0.480074	0.71559	RSC011000000143	Unchanged
114.981	1.05544	0.423682	2.49111	0.0127346	0.0974444	RSC011000000144	Unchanged
0.393372	1.70924	3.14931	0.542735	0.587312		RSC011000000145	Unchanged
0.453962	2.71873	3.11616	0.872462	0.382956		RSC011000000146	Unchanged
16.1211	0.222231	0.425538	0.522234	0.601507	0.794678	RSC011000000147	Unchanged
0.206036	0.736529	3.16075	0.233024	0.815743		RSC011000000148	Unchanged
24.6379	0.496316	0.429215	1.15633	0.247544	0.53992	RSC011000000149	Unchanged
83.2034	-0.404842	0.532254	-0.760619	0.446885	0.691934	RSC011000000150	Unchanged
256.936	-0.19319	0.211635	-0.912842	0.361326	0.635388	RSC011000000151	Unchanged
0						RSC011000000152	Unchanged
0						RSC011000000153	Unchanged
0.30579	-1.39036	3.11097	-0.446923	0.654931		RSC011000000154	Unchanged
0.726259	1.80073	2.34202	0.768878	0.441966		RSC011000000155	Unchanged
0.576297	0.494855	2.5289	0.19568	0.84486		RSC011000000156	Unchanged
18.4252	-0.42771	0.557245	-0.767544	0.442758	0.689833	RSC011000000157	Unchanged
1.11784	0.82843	1.63608	0.50635	0.612611		RSC011000000158	Unchanged
28.8006	-0.358314	0.415162	-0.863071	0.388099	0.65378	RSC011000000159	Unchanged
0						RSC011000000160	Unchanged
676.675	-0.574343	0.163557	-3.51158	0.00044545	0.00950877	RSC011000000161	Unchanged
148.818	-1.48772	0.294769	-5.04706	4.48656e-07	3.46589e-05	RSC011000000162	Downregulated
0						RSC011000000163	Unchanged
0.882092	2.27119	1.71859	1.32154	0.18632		RSC011000000164	Unchanged
202.688	1.27504	0.28261	4.51167	6.43187e-06	0.000343722	RSC011000000165	Upregulated
0						RSC011000000166	Unchanged
1.68124	-0.630176	1.19266	-0.52838	0.597236		RSC011000000168	Unchanged
0.625364	-1.57662	2.42249	-0.650826	0.515159		RSC011000000169	Unchanged
0						RSC011000000170	Unchanged
0						RSC011000000171	Unchanged
208.563	-0.579369	0.92205	-0.628348	0.529776	0.747721	RSC011000000173	Unchanged
5.07892	-0.131537	0.79041	-0.166416	0.86783	0.941655	RSC011000000174	Unchanged
0.517773	2.09643	3.06553	0.683872	0.494056		RSC011000000175	Unchanged
0.526039	1.28262	2.5697	0.499134	0.617685		RSC011000000176	Unchanged
2429.36	-0.111252	0.166581	-0.667853	0.504227	0.731262	RSC011000000177	Unchanged
0.210662	-0.877655	3.14576	-0.278996	0.780248		RSC011000000178	Unchanged
0						RSC011000000179	Unchanged
0.0785184	0.159457	3.16075	0.0504491	0.959764		RSC011000000180	Unchanged
54.3329	1.11544	0.460228	2.42367	0.0153646	0.109618	RSC011000000181	Unchanged
9.27761	-0.280103	0.758996	-0.369044	0.712095	0.862548	RSC011000000182	Unchanged
20.4349	0.121529	0.498582	0.24375	0.807424	0.91237	RSC011000000183	Unchanged
3.88802	1.12331	1.37222	0.81861	0.413009	0.671994	RSC011000000184	Unchanged
0.23898	-1.02925	3.13463	-0.328348	0.742648		RSC011000000185	Unchanged
191.366	0.545111	0.18901	2.88403	0.00392617	0.0453776	RSC011000000186	Unchanged
34.8646	0.315339	0.402512	0.783427	0.433377	0.684295	RSC011000000187	Unchanged
1132.26	-0.47025	0.278561	-1.68814	0.0913848	0.32172	RSC011000000188	Unchanged
731.2	1.22947	0.275487	4.4629	8.08577e-06	0.000409712	RSC011000000189	Upregulated
0.475144	0.128998	2.62542	0.0491343	0.960812		RSC011000000190	Unchanged
11.3519	0.869925	0.532154	1.63472	0.102107	0.339947	RSC011000000191	Unchanged
27.8565	-1.20622	0.514737	-2.34337	0.0191106	0.12574	RSC011000000192	Unchanged
18.8117	-0.221776	0.618211	-0.358738	0.719791	0.86679	RSC011000000194	Unchanged
239.127	-0.316623	0.163233	-1.9397	0.0524166	0.234689	RSC011000000195	Unchanged
63.4131	-0.102928	0.474044	-0.217128	0.828109	0.922217	RSC011000000196	Unchanged
1.38466	-0.384971	1.68597	-0.228338	0.819383		RSC011000000197	Unchanged
12.6748	0.535411	0.607851	0.880825	0.378413	0.646573	RSC011000000198	Unchanged
0						RSC011000000199	Unchanged
29.3394	-0.178212	0.505525	-0.352529	0.724441	0.868452	RSC011000000200	Unchanged
67.1008	-0.147495	0.29794	-0.495049	0.620566	0.806517	RSC011000000201	Unchanged
1.06689	3.25212	1.78476	1.82216	0.068431		RSC011000000202	Unchanged
2.66743	0.514961	0.929089	0.554265	0.579398	0.780494	RSC011000000203	Unchanged
426.652	-0.374756	0.540193	-0.693745	0.487842	0.72077	RSC011000000204	Unchanged
6.42922	-0.580646	1.02082	-0.568806	0.569488	0.774541	RSC011000000205	Unchanged
153.73	0.863817	0.384328	2.2476	0.0246015	0.145871	RSC011000000206	Unchanged
14.7209	-0.0471285	0.71227	-0.0661666	0.947245	0.978386	RSC011000000207	Unchanged
2.10867	1.21176	1.32112	0.917224	0.359025	0.633799	RSC011000000208	Unchanged
164.527	0.1092	0.215502	0.506725	0.612348	0.800852	RSC011000000209	Unchanged
315.09	-0.578861	0.434482	-1.3323	0.182761	0.465126	RSC011000000210	Unchanged
187.937	0.0235965	0.248227	0.0950604	0.924267	0.966972	RSC011000000211	Unchanged
16.0158	0.61131	0.622182	0.982526	0.325841	0.606682	RSC011000000212	Unchanged
62.7509	8.11283	0.938034	8.64877	5.20592e-18	4.12011e-15	RSC011000000213	Upregulated
2.38471	-0.37942	1.26168	-0.300726	0.763623	0.887684	RSC011000000214	Unchanged
3.36703	0.68603	0.972173	0.705666	0.480396	0.715798	RSC011000000215	Unchanged
6.42951	0.196556	0.580271	0.338732	0.734812	0.874476	RSC011000000216	Unchanged
3387.62	-0.299631	0.188956	-1.58572	0.112802	0.358957	RSC011000000217	Unchanged
43.0201	-0.382727	0.258133	-1.48267	0.138161	0.402255	RSC011000000218	Unchanged
158.209	0.329707	0.239804	1.3749	0.169162	0.446125	RSC011000000219	Unchanged
837.177	0.156282	0.147979	1.05611	0.290917	0.579099	RSC011000000220	Unchanged
30.18	-0.198904	0.437963	-0.454157	0.649716	0.823833	RSC011000000221	Unchanged
82.6144	-0.253962	0.370256	-0.685909	0.49277	0.723947	RSC011000000222	Unchanged
752.507	-0.461112	0.176558	-2.61167	0.00901013	0.0786363	RSC011000000223	Unchanged
280.149	0.766114	0.306575	2.49894	0.0124564	0.096023	RSC011000000224	Unchanged
12.435	-0.384653	0.630626	-0.609955	0.541892	0.756529	RSC011000000225	Unchanged
9.78296	-0.30496	0.509591	-0.59844	0.549546	0.762328	RSC011000000226	Unchanged
44.4227	0.864353	0.419523	2.06032	0.039368	0.197374	RSC011000000227	Unchanged
17.5731	0.0375561	0.601029	0.0624864	0.950176	0.97983	RSC011000000228	Unchanged
2.01594	-0.525763	1.90922	-0.275382	0.783023	0.89854	RSC011000000229	Unchanged
0.118082	1.3136	3.16075	0.415598	0.677705		RSC011000000230	Unchanged
18.7752	-0.362867	0.444382	-0.816566	0.414177	0.67236	RSC011000000231	Unchanged
203.452	0.268075	0.308458	0.869079	0.384804	0.651712	RSC011000000232	Unchanged
42.9869	0.714889	0.355952	2.00839	0.0446022	0.213382	RSC011000000233	Unchanged
59.7418	0.185067	0.395816	0.467557	0.640101	0.817528	RSC011000000234	Unchanged
15.2439	0.328427	0.455523	0.720988	0.470917	0.708999	RSC011000000235	Unchanged
52.0256	0.237617	0.295024	0.805418	0.420579	0.67759	RSC011000000236	Unchanged
25.7625	1.38407	0.587223	2.35697	0.0184249	0.122833	RSC011000000237	Unchanged
1028.08	-0.585281	0.186564	-3.13716	0.00170594	0.0252241	RSC011000000239	Unchanged
511.67	0.895707	0.34046	2.63088	0.00851651	0.0757732	RSC011000000240	Unchanged
46.9362	-0.557187	0.291248	-1.9131	0.0557348	0.243831	RSC011000000241	Unchanged
10.1593	1.00492	0.633656	1.5859	0.112761	0.358957	RSC011000000242	Unchanged
78.2521	-0.157087	0.354303	-0.443369	0.657499	0.828227	RSC011000000243	Unchanged
27.873	0.588173	0.487442	1.20665	0.227566	0.517394	RSC011000000244	Unchanged
27.8324	-0.720763	0.370666	-1.94451	0.0518344	0.233134	RSC011000000245	Unchanged
1.04751	-0.632775	1.95915	-0.322985	0.746706		RSC011000000246	Unchanged
4.14932	-0.947624	1.25545	-0.754811	0.450362	0.694242	RSC011000000247	Unchanged
0						RSC011000000248	Unchanged
0.0876793	0.159457	3.16075	0.0504491	0.959764		RSC011000000249	Unchanged
0						RSC011000000250	Unchanged
10.6674	-0.064971	0.631235	-0.102927	0.918021	0.964567	RSC011000000251	Unchanged
145.511	-0.214522	0.372913	-0.57526	0.565116	0.771476	RSC011000000252	Unchanged
438.908	-0.510742	0.129949	-3.93031	8.48351e-05	0.00265758	RSC011000000253	Unchanged
89.2346	0.655788	0.371158	1.76687	0.07725	0.292948	RSC011000000254	Unchanged
198.607	1.3004	0.355887	3.65397	0.000258221	0.00625602	RSC011000000255	Upregulated
345.469	-0.402768	0.144379	-2.78965	0.00527645	0.0551886	RSC011000000256	Unchanged
7.94597	-0.15879	0.843431	-0.188266	0.850668	0.93318	RSC011000000257	Unchanged
9.75245	1.66394	0.692234	2.40372	0.0162291	0.113618	RSC011000000258	Unchanged
334.312	-0.384296	0.177213	-2.16856	0.0301161	0.167803	RSC011000000259	Unchanged
186.587	-0.339297	0.207861	-1.63233	0.102611	0.340874	RSC011000000260	Unchanged
1.54853	-1.02506	1.95087	-0.525435	0.599281		RSC011000000261	Unchanged
4.5646	1.43329	0.86835	1.65059	0.0988222	0.334711	RSC011000000262	Unchanged
0.345639	-1.58384	3.10046	-0.510841	0.609462		RSC011000000263	Unchanged
3.33213	1.65681	0.836758	1.98004	0.0476995	0.221691	RSC011000000264	Unchanged
355.778	-0.378632	0.310411	-1.21978	0.22255	0.511729	RSC011000000265	Unchanged
358.195	0.743691	0.255303	2.91298	0.00357998	0.0425603	RSC011000000266	Unchanged
0.538905	-1.25768	2.56572	-0.490187	0.624002		RSC011000000267	Unchanged
0.210317	-0.877426	3.14577	-0.278922	0.780304		RSC011000000268	Unchanged
126.092	0.546945	0.352814	1.55024	0.121085	0.373758	RSC011000000269	Unchanged
77.3397	0.926814	0.400249	2.3156	0.0205803	0.131568	RSC011000000271	Unchanged
10.6692	-0.0704586	0.99243	-0.070996	0.943401	0.97635	RSC011000000272	Unchanged
47.3486	0.0859749	0.289567	0.296908	0.766536	0.88961	RSC011000000273	Unchanged
5.60038	0.191854	0.854209	0.224598	0.822292	0.918924	RSC011000000274	Unchanged
476.609	-0.521084	0.150927	-3.45256	0.000555285	0.0111701	RSC011000000275	Unchanged
9.02197	-1.99965	1.45849	-1.37105			RSC011000000277	Unchanged
0.245464	-1.06072	3.13233	-0.338635	0.734885		RSC011000000278	Unchanged
5.2125	-0.179251	1.10218	-0.162633	0.870807	0.942796	RSC011000000279	Unchanged
855.828	0.424754	0.27524	1.54322	0.122779	0.376578	RSC011000000280	Unchanged
110.803	-0.538115	0.256557	-2.09744	0.0359543	0.187083	RSC011000000281	Unchanged
61.4836	-0.195756	0.317244	-0.617052	0.5372	0.753296	RSC011000000282	Unchanged
454.361	-0.36995	0.151061	-2.44901	0.0143248	0.105158	RSC011000000283	Unchanged
560.986	-0.0142759	0.277701	-0.0514076	0.959001	0.983483	RSC011000000284	Unchanged
450.829	0.678407	0.210311	3.22573	0.0012565	0.0203143	RSC011000000285	Unchanged
32.5281	0.801235	0.379496	2.11132	0.0347451	0.183555	RSC011000000286	Unchanged
0.607614	0.47476	2.50952	0.189183	0.849949		RSC011000000287	Unchanged
514.365	0.905145	0.291216	3.10815	0.00188262	0.0269685	RSC011000000288	Unchanged
2.04758	1.36053	1.58639	0.857627	0.391099	0.65616	RSC011000000289	Unchanged
0						RSC011000000290	Unchanged
0						RSC011000000291	Unchanged
2.43556	0.694425	1.64962	0.420961	0.673784	0.838523	RSC011000000292	Unchanged
4.24402	-0.199641	0.804469	-0.248165	0.804007	0.910529	RSC011000000293	Unchanged
212.489	-0.142953	0.190955	-0.748621	0.454086	0.696852	RSC011000000294	Unchanged
701.88	-0.267546	0.170902	-1.56549	0.117468	0.366978	RSC011000000295	Unchanged
3.55502	2.4132	0.948565	2.54405	0.0109574	0.0890524	RSC011000000296	Unchanged
132.903	0.873642	0.989547	0.882871	0.377306	0.645664	RSC011000000297	Unchanged
66.1391	0.985048	0.434898	2.26501	0.023512	0.141671	RSC011000000298	Unchanged
24.1423	-0.414897	0.455529	-0.910802	0.3624	0.635864	RSC011000000299	Unchanged
4977.77	2.2145	0.283341	7.81568	5.46685e-15	2.67232e-12	RSC011000000300	Upregulated
416.225	0.0689515	0.103462	0.666445	0.505127	0.731736	RSC011000000301	Unchanged
63.6182	-3.05815	0.467029	-6.54809	5.82778e-11	1.40374e-08	RSC011000000302	Downregulated
2.02017	-0.353338	1.19506	-0.295666	0.767485	0.890506	RSC011000000303	Unchanged
0.485491	2.80374	3.02733	0.926144	0.354371		RSC011000000305	Unchanged
153.053	0.225447	0.314708	0.716368	0.473764	0.711375	RSC011000000306	Unchanged
484.28	-0.487295	0.270412	-1.80205	0.0715376	0.27982	RSC011000000308	Unchanged
1.5334	-3.02605	1.32202	-2.28895	0.022082		RSC011000000309	Unchanged
9.51632	1.24149	0.940605	1.31988	0.186875	0.470657	RSC011000000310	Unchanged
13.0483	-0.534973	0.534261	-1.00133	0.316665	0.599585	RSC011000000311	Unchanged
4.15307	0.264006	0.800173	0.329937	0.741448	0.878322	RSC011000000312	Unchanged
3.36435	-1.67837	1.64377	-1.02105	0.307231	0.592445	RSC011000000313	Unchanged
13.2619	-0.903112	0.511333	-1.76619	0.0773637	0.293157	RSC011000000314	Unchanged
0.744847	-1.0062	2.93099	-0.343298	0.731375		RSC011000000315	Unchanged
11.2331	-1.01834	0.593905	-1.71466	0.0864078	0.312603	RSC011000000316	Unchanged
1.0826	1.46512	1.88413	0.777614	0.436796		RSC011000000317	Unchanged
0						RSC011000000318	Unchanged
0.455782	-1.9689	3.08324	-0.638581	0.523095		RSC011000000319	Unchanged
5.64778	-2.44912	1.11261	-2.20124	0.0277193	0.158423	RSC011000000320	Unchanged
0.270643	-1.23748	3.12029	-0.39659	0.69167		RSC011000000321	Unchanged
55.405	0.179758	0.463405	0.387907	0.698085	0.854106	RSC011000000322	Unchanged
6.16502	-0.153348	0.859141	-0.17849	0.858338	0.936492	RSC011000000323	Unchanged
45.5122	0.317142	0.27245	1.16404	0.244409	0.536815	RSC011000000324	Unchanged
189.282	0.245547	0.171468	1.43203	0.152136	0.422684	RSC011000000325	Unchanged
302.192	-0.406717	0.155833	-2.60995	0.00905566	0.0787985	RSC011000000326	Unchanged
108.256	-0.179504	0.284802	-0.630275	0.528514	0.746868	RSC011000000327	Unchanged
484.033	1.18829	0.802036	1.48159	0.13845	0.402502	RSC011000000328	Unchanged
0.109386	1.3136	3.16075	0.415598	0.677705		RSC011000000329	Unchanged
0.652139	0.121536	2.10874	0.0576345	0.95404		RSC011000000330	Unchanged
8.09914	-0.29366	0.977862	-0.300309	0.763942	0.887882	RSC011000000331	Unchanged
8.92656	1.14029	0.719405	1.58504	0.112957	0.358957	RSC011000000332	Unchanged
30.6292	0.762783	0.391776	1.94699	0.0515364	0.232438	RSC011000000333	Unchanged
170.349	0.822941	0.462402	1.77971	0.0751236	0.287884	RSC011000000335	Unchanged
20.63	-0.22537	0.685497	-0.328768	0.742331	0.878555	RSC011000000336	Unchanged
9.04747	2.40872	0.832064	2.89487	0.00379312	0.0443019	RSC011000000338	Upregulated
58.094	-0.289832	0.321281	-0.902113	0.366997	0.639159	RSC011000000339	Unchanged
2.77732	3.00453	1.54411	1.9458	0.0516783	0.232825	RSC011000000340	Unchanged
11.3325	0.75789	0.697649	1.08635	0.277325	0.567437	RSC011000000341	Unchanged
45.6294	0.0698007	0.349662	0.199623	0.841775	0.929072	RSC011000000342	Unchanged
160.634	-0.319804	0.207578	-1.54064	0.123404	0.377711	RSC011000000343	Unchanged
0.596682	-2.35937	2.34311	-1.00694	0.313965		RSC011000000344	Unchanged
118.342	2.15325	0.835847	2.57613	0.00999144	0.0840905	RSC011000000345	Unchanged
72.8476	-0.229527	0.352988	-0.65024	0.515537	0.738641	RSC011000000346	Unchanged
34.8633	0.509495	0.430617	1.18317	0.23674	0.528107	RSC011000000347	Unchanged
322.112	-0.321064	0.164221	-1.95507	0.0505749	0.22996	RSC011000000348	Unchanged
70.5322	0.103481	0.426754	0.242483	0.808406	0.912706	RSC011000000350	Unchanged
3.80287	-2.11548	1.05926	-1.99713	0.0458113	0.216671	RSC011000000351	Unchanged
31.4443	0.485161	1.10393	0.439484	0.660311	0.830012	RSC011000000352	Unchanged
1263.27	-0.224463	0.234676	-0.956481	0.338829	0.617814	RSC011000000353	Unchanged
147.415	-0.0188663	0.43981	-0.0428965	0.965784	0.986318	RSC011000000354	Unchanged
0.0876793	0.159457	3.16075	0.0504491	0.959764		RSC011000000355	Unchanged
232.692	1.22217	0.251062	4.868	1.12735e-06	7.80687e-05	RSC011000000356	Upregulated
3.22458	0.839502	1.56649	0.535912	0.592019	0.788985	RSC011000000357	Unchanged
1.9172	-0.221448	1.43823	-0.153973	0.877631		RSC011000000358	Unchanged
111.002	0.0467366	0.256656	0.182098	0.855506	0.935364	RSC011000000359	Unchanged
44.1315	0.601009	0.428805	1.40159	0.161038	0.43525	RSC011000000360	Unchanged
75.6542	-0.882259	0.389739	-2.26372	0.0235915	0.141805	RSC011000000361	Unchanged
0.492857	-2.06938	2.48351	-0.833247	0.404705		RSC011000000362	Unchanged
0.130431	-0.417612	3.16075	-0.132125	0.894886		RSC011000000363	Unchanged
143.675	0.464025	0.255413	1.81676	0.0692532	0.274699	RSC011000000364	Unchanged
30.6229	1.55904	0.497123	3.13613	0.00171196	0.0252241	RSC011000000365	Upregulated
550.899	0.350416	0.141742	2.47222	0.0134277	0.101027	RSC011000000367	Unchanged
90.2525	-0.0162647	0.201386	-0.0807637	0.93563	0.973589	RSC011000000368	Unchanged
519.03	0.115332	0.199307	0.578666	0.562814	0.770282	RSC011000000369	Unchanged
92.4507	-0.112764	0.665309	-0.169491	0.865411	0.940593	RSC011000000370	Unchanged
4.12597	0.621401	0.823269	0.754797	0.450371	0.694242	RSC011000000371	Unchanged
1248.75	0.183069	0.191269	0.957128	0.338503	0.617584	RSC011000000372	Unchanged
3.11652	1.58838	1.04421	1.52114	0.128225	0.385022	RSC011000000373	Unchanged
47.1015	0.707851	0.398459	1.77647	0.0756548	0.289066	RSC011000000374	Unchanged
264.145	0.117996	0.19272	0.612265	0.540362	0.755547	RSC011000000375	Unchanged
287.781	-0.028794	0.153018	-0.188173	0.850741	0.93318	RSC011000000376	Unchanged
14.8662	0.36854	0.567489	0.649423	0.516065	0.739078	RSC011000000377	Unchanged
73.3875	0.723605	0.286589	2.52489	0.0115734	0.0921219	RSC011000000378	Unchanged
2.44412	-0.380678	1.62103	-0.234838	0.814335	0.915603	RSC011000000379	Unchanged
30.2961	0.346664	0.373525	0.928088	0.353362	0.629124	RSC011000000380	Unchanged
28.7578	-0.0412661	0.437258	-0.0943747	0.924811	0.967298	RSC011000000381	Unchanged
45.9609	0.196605	0.341075	0.576429	0.564325	0.771099	RSC011000000383	Unchanged
91.1251	0.411153	0.270004	1.52277	0.127816	0.384212	RSC011000000384	Unchanged
310.291	0.0645736	0.1414	0.456673	0.647906	0.822691	RSC011000000385	Unchanged
3.67111	-0.250106	1.0922	-0.228993	0.818874	0.917775	RSC011000000386	Unchanged
30.8837	0.975009	0.40359	2.41584	0.0156988	0.110792	RSC011000000387	Unchanged
23.9766	1.08573	0.404661	2.68307	0.00729504	0.0686543	RSC011000000388	Unchanged
74.393	-0.13438	0.233858	-0.57462	0.565548	0.771645	RSC011000000389	Unchanged
10.7479	0.0858576	0.491925	0.174534	0.861446	0.938896	RSC011000000390	Unchanged
16.5418	0.299563	0.417384	0.717715	0.472933	0.710747	RSC011000000391	Unchanged
297.614	-0.519731	0.172605	-3.01111	0.00260298	0.0342801	RSC011000000392	Unchanged
1111.89	-0.128996	0.265219	-0.486375	0.626701	0.8108	RSC011000000393	Unchanged
2.82515	0.112867	1.39571	0.0808671	0.935548	0.973589	RSC011000000394	Unchanged
26.772	-0.143928	0.424163	-0.339323	0.734366	0.874233	RSC011000000395	Unchanged
1.68375	-2.49688	1.54313	-1.61806	0.10565		RSC011000000396	Unchanged
2496.6	0.115026	0.184078	0.624875	0.532053	0.749447	RSC011000000397	Unchanged
78.8967	-0.749549	0.272965	-2.74595	0.00603363	0.0605549	RSC011000000398	Unchanged
31.8391	0.166633	0.366461	0.454707	0.64932	0.823479	RSC011000000399	Unchanged
610.768	-0.274458	0.690238	-0.397628	0.690904	0.84972	RSC011000000400	Unchanged
89.0838	0.548236	0.370152	1.48111	0.138577	0.402663	RSC011000000401	Unchanged
89.1829	-0.490833	0.383858	-1.27868	0.201008	0.487275	RSC011000000402	Unchanged
21.9597	-0.0787489	0.479804	-0.164127	0.869631	0.942243	RSC011000000403	Unchanged
863.549	0.441311	0.174494	2.52909	0.011436	0.0914698	RSC011000000404	Unchanged
1361	-0.105619	0.171953	-0.614234	0.539061	0.754649	RSC011000000405	Unchanged
1.34137	-2.08195	1.62204	-1.28354	0.199303		RSC011000000406	Unchanged
3.46858	0.06702	0.766889	0.0873921	0.93036	0.970841	RSC011000000407	Unchanged
69.4189	1.82869	1.27063	1.4392	0.150093	0.420391	RSC011000000408	Unchanged
59.3894	-0.237067	0.259935	-0.912022	0.361757	0.635388	RSC011000000409	Unchanged
902.346	0.512761	0.247048	2.07555	0.0379351	0.193608	RSC011000000410	Unchanged
677.925	2.03505	0.37677	5.40132	6.61519e-08	6.62316e-06	RSC011000000411	Upregulated
57.4031	-0.513997	0.317745	-1.61764	0.105741	0.346352	RSC011000000412	Unchanged
709.16	-0.299884	0.138928	-2.15856	0.0308847	0.170612	RSC011000000413	Unchanged
592.545	-0.469069	0.213176	-2.20038	0.0277798	0.15866	RSC011000000414	Unchanged
48.7429	0.468357	0.428679	1.09256	0.274587	0.564876	RSC011000000415	Unchanged
24.9595	1.02162	0.384359	2.65798	0.00786117	0.0721216	RSC011000000417	Unchanged
35.1617	-0.166701	0.293492	-0.567992	0.570041	0.775039	RSC011000000418	Unchanged
20.4811	-0.550561	0.565591	-0.973427	0.330341	0.610777	RSC011000000419	Unchanged
0						RSC011000000420	Unchanged
677.701	-0.4952	0.141703	-3.49464	0.000474703	0.00997417	RSC011000000421	Unchanged
1.41233	-0.184219	1.51423	-0.121659	0.903169		RSC011000000422	Unchanged
2.34539	-1.02983	1.0753	-0.957715	0.338207	0.617584	RSC011000000423	Unchanged
112.592	-0.31583	0.345436	-0.914294	0.360562	0.634938	RSC011000000424	Unchanged
983.838	1.18754	0.274387	4.32796	1.50499e-05	0.0006696	RSC011000000425	Upregulated
2.05901	0.84537	1.37105	0.616584	0.537509	0.75338	RSC011000000426	Unchanged
11.6846	-0.620741	0.666244	-0.931702	0.35149	0.62754	RSC011000000427	Unchanged
27.0462	0.168934	0.39926	0.423118	0.672209	0.837733	RSC011000000428	Unchanged
38.804	0.315202	0.480248	0.656331	0.511611	0.735455	RSC011000000429	Unchanged
0						RSC011000000430	Unchanged
33.3499	0.635221	0.355714	1.78576	0.0741378	0.285871	RSC011000000431	Unchanged
14.9244	0.947846	0.608513	1.55764	0.119318	0.370939	RSC011000000432	Unchanged
738.21	0.284505	0.151397	1.87921	0.0602164	0.25417	RSC011000000433	Unchanged
7.25377	-0.481175	0.619922	-0.776186	0.437639	0.686704	RSC011000000434	Unchanged
241.789	0.394681	0.234186	1.68533	0.0919246	0.32243	RSC011000000435	Unchanged
9.81832	-0.201804	0.77547	-0.260235	0.794683	0.905415	RSC011000000436	Unchanged
37.0239	0.377109	0.572184	0.659069	0.509851	0.734407	RSC011000000437	Unchanged
42.7774	0.051853	0.752611	0.0688975	0.945071	0.977295	RSC011000000438	Unchanged
7.17424	0.888936	0.650415	1.36672	0.171713	0.449711	RSC011000000440	Unchanged
55.2457	0.955021	0.270685	3.52816	0.000418457	0.00906748	RSC011000000441	Unchanged
1683.73	-0.214843	0.162648	-1.32091	0.186532	0.470292	RSC011000000442	Unchanged
24.0527	0.767931	0.401332	1.91346	0.0556896	0.243831	RSC011000000443	Unchanged
4.17201	-0.133122	0.904397	-0.147195	0.882978	0.948756	RSC011000000444	Unchanged
19.4644	-0.153097	0.478573	-0.319904	0.749041	0.880848	RSC011000000445	Unchanged
19.3542	0.64278	0.381163	1.68636	0.0917256	0.322002	RSC011000000446	Unchanged
53.1558	0.766882	0.520318	1.47387	0.140516	0.405417	RSC011000000447	Unchanged
9.92054	2.68263	1.06895	2.50959	0.012087	0.0945344	RSC011000000448	Unchanged
193.07	1.23726	0.404283	3.06037	0.00221064	0.0303392	RSC011000000449	Upregulated
14.0665	0.996203	0.648675	1.53575	0.124599	0.379832	RSC011000000450	Unchanged
0						RSC011000000451	Unchanged
121.192	0.71614	0.229615	3.11887	0.00181547	0.026192	RSC011000000452	Unchanged
6.44331	-0.520952	0.856121	-0.608503	0.542854	0.757184	RSC011000000453	Unchanged
12.1091	-1.18978	0.539133	-2.20684	0.0273252	0.156818	RSC011000000454	Unchanged
923.138	1.252	0.299582	4.17916	2.92591e-05	0.00116671	RSC011000000455	Upregulated
26.0891	-0.759688	0.338272	-2.24579	0.0247172	0.146244	RSC011000000456	Unchanged
223.055	0.230943	0.306944	0.752394	0.451814	0.69501	RSC011000000457	Unchanged
2.36443	-2.36476	1.43926	-1.64304	0.100375	0.336878	RSC011000000458	Unchanged
59.2267	-0.201264	0.271241	-0.742011	0.458081	0.699816	RSC011000000459	Unchanged
70.4309	0.343197	0.34043	1.00813	0.313392	0.596982	RSC011000000460	Unchanged
66.5247	0.399502	0.283242	1.41046	0.158404	0.432257	RSC011000000461	Unchanged
30.9903	0.344329	0.409482	0.840891	0.400409	0.663678	RSC011000000462	Unchanged
12.8535	0.656278	0.516951	1.26952	0.204256	0.489932	RSC011000000463	Unchanged
6.24902	-0.437092	0.642677	-0.680111	0.496434	0.725601	RSC011000000464	Unchanged
14.0697	-0.53874	0.471883	-1.14168	0.253587	0.544025	RSC011000000465	Unchanged
79.0441	1.08809	0.412838	2.63562	0.0083983	0.0750833	RSC011000000467	Unchanged
393.937	-0.380872	0.116419	-3.27156	0.00106957	0.0181021	RSC011000000468	Unchanged
159.51	-0.306707	0.337372	-0.909105	0.363295	0.636513	RSC011000000469	Unchanged
254.255	0.425628	0.269291	1.58055	0.113982	0.36089	RSC011000000471	Unchanged
321.702	-3.68656	0.317593	-11.6078	3.76213e-31	7.81582e-28	RSC011000000472	Downregulated
15.975	-0.539705	0.643099	-0.839225	0.401343	0.664243	RSC011000000473	Unchanged
10.2817	-0.0649478	0.562415	-0.11548	0.908065	0.961273	RSC011000000474	Unchanged
80.1798	-0.133793	0.191429	-0.698918	0.484603	0.718661	RSC011000000475	Unchanged
117.933	-0.586482	0.177296	-3.30793	0.000939891	0.0163914	RSC011000000476	Unchanged
6.79416	1.32861	0.964853	1.37701	0.16851	0.445252	RSC011000000477	Unchanged
133.292	-0.683087	0.248183	-2.75235	0.00591696	0.0598175	RSC011000000478	Unchanged
660.83	-0.134708	0.133849	-1.00642	0.314212	0.597299	RSC011000000479	Unchanged
178.092	-0.204817	0.36491	-0.56128	0.574607	0.778065	RSC011000000480	Unchanged
255.887	-0.385001	0.224674	-1.7136	0.086603	0.312968	RSC011000000481	Unchanged
14.5877	0.058205	0.59286	0.0981768	0.921792	0.966476	RSC011000000482	Unchanged
93.3055	-0.0496267	0.211524	-0.234615	0.814507	0.915603	RSC011000000483	Unchanged
45.0261	0.388552	0.39102	0.993688	0.320375	0.602547	RSC011000000484	Unchanged
35.7153	-0.187401	0.414072	-0.45258	0.650851	0.824414	RSC011000000486	Unchanged
16.1149	0.105462	0.691004	0.152621	0.878697	0.946182	RSC011000000487	Unchanged
167.856	-0.182699	0.1538	-1.1879	0.234872	0.526584	RSC011000000488	Unchanged
2.61183	-1.38728	1.41217	-0.982374	0.325916	0.606682	RSC011000000489	Unchanged
0.551734	-0.273987	2.51338	-0.109012	0.913193		RSC011000000490	Unchanged
537.079	-0.0767165	0.186742	-0.410816	0.681207	0.843893	RSC011000000491	Unchanged
47.0328	-0.902499	0.281869	-3.20184	0.00136555	0.0216353	RSC011000000492	Unchanged
304.425	-0.345702	0.134396	-2.57227	0.0101035	0.0847223	RSC011000000493	Unchanged
60.6103	0.833032	0.315107	2.64365	0.00820184	0.074084	RSC011000000494	Unchanged
202.345	-0.190869	0.168731	-1.1312	0.25797	0.548511	RSC011000000495	Unchanged
768.843	-0.176696	0.134135	-1.3173	0.187738	0.471543	RSC011000000496	Unchanged
12.0929	-1.38019	0.623117	-2.21498	0.0267615	0.15498	RSC011000000497	Unchanged
5.27124	-0.739006	1.09948	-0.67214	0.501494	0.728912	RSC011000000498	Unchanged
30.2565	-0.221445	0.310053	-0.714217	0.475093	0.712254	RSC011000000499	Unchanged
2.53138	-2.50015	1.17426	-2.12912	0.0332442	0.178635	RSC011000000500	Unchanged
86.8868	0.15857	0.300172	0.528262	0.597318	0.791976	RSC011000000501	Unchanged
83.7181	0.132395	0.304563	0.434704	0.663777	0.832225	RSC011000000502	Unchanged
0.87091	0.82602	2.02673	0.407563	0.683594		RSC011000000503	Unchanged
1.33099	1.6969	1.60096	1.05992	0.28918		RSC011000000504	Unchanged
11.5022	0.887191	0.533541	1.66284	0.0963451	0.33036	RSC011000000505	Unchanged
4.33037	-3.35848	3.00898	-1.11615			RSC011000000506	Unchanged
1.3472	1.46398	1.87966	0.778854	0.436066		RSC011000000507	Unchanged
3.10754	-1.7152	2.95904	-0.579648			RSC011000000508	Unchanged
13704	0.125301	0.118438	1.05794	0.290082	0.578866	RSC011000000509	Unchanged
95.7548	1.08544	0.348455	3.11501	0.00183937	0.0264678	RSC011000000510	Upregulated
11.293	-0.790696	0.658942	-1.19995	0.230159	0.52022	RSC011000000511	Unchanged
0.630406	0.725445	1.7187	0.422088	0.672961		RSC011000000512	Unchanged
6.22319	0.589769	0.784315	0.751955	0.452078	0.695054	RSC011000000513	Unchanged
21.0997	-0.123601	0.332173	-0.372098	0.70982	0.860984	RSC011000000514	Unchanged
111.393	-0.471438	0.164274	-2.86982	0.00410703	0.0467207	RSC011000000515	Unchanged
176.415	-0.181208	0.964545	-0.187869	0.850979	0.93318	RSC011000000517	Unchanged
127.157	0.251444	0.16797	1.49696	0.134404	0.395782	RSC011000000518	Unchanged
17.0502	1.51527	0.629007	2.40899	0.0159969	0.112427	RSC011000000519	Unchanged
7.08128	0.248612	0.751838	0.330673	0.740892	0.878005	RSC011000000520	Unchanged
43.4339	0.444673	0.361362	1.23055	0.218492	0.506617	RSC011000000521	Unchanged
147.507	-0.0829974	0.232702	-0.356669	0.72134	0.867258	RSC011000000523	Unchanged
5.90101	0.745844	0.571481	1.30511	0.191856	0.477248	RSC011000000524	Unchanged
2.28196	1.96717	1.13853	1.72782	0.0840208	0.307607	RSC011000000526	Unchanged
38.7951	0.615585	0.769891	0.799574	0.423957	0.679256	RSC011000000527	Unchanged
1.08054	-0.227419	1.35874	-0.167375	0.867075		RSC011000000528	Unchanged
3244.22	0.0930174	0.194642	0.47789	0.632728	0.814432	RSC011000000529	Unchanged
470.958	-0.140249	0.15773	-0.889174	0.373909	0.643777	RSC011000000530	Unchanged
10.8535	0.0864295	0.525841	0.164364	0.869444	0.942243	RSC011000000531	Unchanged
950.005	-0.0178316	0.16709	-0.106719	0.915012	0.963558	RSC011000000532	Unchanged
3.36896	-0.162841	0.804172	-0.202496	0.839529	0.927953	RSC011000000533	Unchanged
122.151	-0.289898	0.247477	-1.17141	0.241432	0.533449	RSC011000000534	Unchanged
170.984	0.206811	0.30302	0.682498	0.494924	0.725085	RSC011000000535	Unchanged
7.71048	0.121425	0.762399	0.159267	0.873459	0.943758	RSC011000000537	Unchanged
521.591	-0.187025	0.216766	-0.862797	0.388249	0.653835	RSC011000000538	Unchanged
6.75678	-0.445487	0.908759	-0.490214	0.623982	0.808693	RSC011000000539	Unchanged
58.6235	0.474177	0.391768	1.21035	0.226145	0.515714	RSC011000000540	Unchanged
31.3558	1.46672	1.61899	0.905947	0.364964	0.637622	RSC011000000541	Unchanged
345.165	-0.257237	0.281703	-0.91315	0.361164	0.635388	RSC011000000542	Unchanged
139.426	-0.413365	0.172816	-2.39194	0.0167596	0.115916	RSC011000000543	Unchanged
828.953	-0.436215	0.146473	-2.97813	0.0029001	0.0371052	RSC011000000544	Unchanged
10.764	-0.274399	0.677477	-0.405032	0.685454	0.846672	RSC011000000545	Unchanged
420.691	-0.304668	0.163714	-1.86098	0.0627473	0.260195	RSC011000000546	Unchanged
33.3109	0.999208	0.364287	2.74291	0.00608967	0.0610022	RSC011000000547	Unchanged
43.6269	0.0476818	0.39039	0.122139	0.902789	0.958339	RSC011000000548	Unchanged
60.853	-0.0867537	0.535971	-0.161863	0.871414	0.942968	RSC011000000549	Unchanged
1001.15	0.0743828	0.192077	0.387256	0.698567	0.854507	RSC011000000550	Unchanged
14.145	0.437178	0.638638	0.684548	0.493629	0.724271	RSC011000000551	Unchanged
2025.07	-0.545781	0.133026	-4.10283	4.08131e-05	0.00152098	RSC011000000552	Unchanged
1834.03	-0.316453	0.135621	-2.33336	0.0196294	0.128139	RSC011000000553	Unchanged
175.422	-0.292642	0.157987	-1.85232	0.0639802	0.262616	RSC011000000554	Unchanged
86.4847	1.79154	1.84262	0.97228	0.330911	0.611286	RSC011000000555	Unchanged
0.149645	1.3136	3.16075	0.415598	0.677705		RSC011000000556	Unchanged
160.813	-0.283687	0.200038	-1.41816	0.156143	0.428941	RSC011000000557	Unchanged
101.199	0.0643983	0.237807	0.2708	0.786545	0.900115	RSC011000000558	Unchanged
458.875	-0.321014	0.159632	-2.01097	0.0443291	0.212504	RSC011000000559	Unchanged
17.2094	-0.802462	0.804974	-0.996879	0.318823	0.601635	RSC011000000560	Unchanged
540.096	0.58845	0.322884	1.82248	0.0683817	0.273132	RSC011000000561	Unchanged
1.14428	1.50277	1.36357	1.10208	0.270426		RSC011000000562	Unchanged
234.408	0.182051	0.363714	0.500532	0.6167	0.803635	RSC011000000563	Unchanged
0.683986	0.245225	2.05772	0.119173	0.905138		RSC011000000564	Unchanged
25.4661	0.124034	0.414483	0.29925	0.764749	0.888505	RSC011000000565	Unchanged
20.6871	-0.273879	0.54876	-0.499087	0.617718	0.804268	RSC011000000566	Unchanged
16.9997	0.405765	0.509136	0.796968	0.42547	0.679933	RSC011000000567	Unchanged
40.4832	1.50605	0.430748	3.49636	0.000471651	0.00994347	RSC011000000569	Upregulated
126.421	0.020861	0.27682	0.0753597	0.939929	0.974952	RSC011000000570	Unchanged
161.61	0.274934	0.214112	1.28406	0.19912	0.48496	RSC011000000571	Unchanged
7.95047	-0.653378	0.549795	-1.1884	0.234675	0.526214	RSC011000000572	Unchanged
165.895	0.622979	0.258134	2.41339	0.0158047	0.111303	RSC011000000574	Unchanged
151.95	0.653295	0.353167	1.84982	0.06434	0.263382	RSC011000000575	Unchanged
12.6029	-0.0305915	0.57675	-0.0530412	0.957699	0.982979	RSC011000000577	Unchanged
3.58607	0.278712	0.761365	0.366068	0.714314	0.864027	RSC011000000578	Unchanged
0						RSC011000000579	Unchanged
25.6407	0.430426	0.487342	0.883212	0.377122	0.645657	RSC011000000580	Unchanged
29.1151	-0.2568	0.416295	-0.616871	0.53732	0.753296	RSC011000000581	Unchanged
1434.9	0.0793836	0.121516	0.653277	0.513578	0.736913	RSC011000000582	Unchanged
1837.14	0.827609	0.251981	3.28441	0.00102197	0.0173672	RSC011000000583	Unchanged
764.035	-0.400979	0.119661	-3.35097	0.000805283	0.0145679	RSC011000000584	Unchanged
53.6724	1.03836	0.424099	2.4484	0.0143492	0.105291	RSC011000000585	Unchanged
41.2373	0.211818	0.567317	0.373367	0.708875	0.860466	RSC011000000586	Unchanged
13.7696	0.402824	0.717472	0.561449	0.574492	0.778065	RSC011000000587	Unchanged
325.259	-0.0969948	0.107457	-0.902636	0.366719	0.639124	RSC011000000588	Unchanged
85.2481	0.162549	0.470819	0.345248	0.729908	0.871172	RSC011000000589	Unchanged
1056.45	0.528829	0.206581	2.55991	0.0104699	0.0864431	RSC011000000590	Unchanged
67.7069	-0.278367	0.358808	-0.775809	0.437862	0.686861	RSC011000000591	Unchanged
648.857	0.168364	0.207002	0.813347	0.416019	0.674034	RSC011000000592	Unchanged
125.596	2.02105	1.28031	1.57856	0.114437	0.361586	RSC011000000594	Unchanged
15.4176	-0.36601	0.51479	-0.710989	0.477091	0.713331	RSC011000000595	Unchanged
112.556	1.62084	1.22128	1.32717	0.184454	0.467749	RSC011000000596	Unchanged
55.2333	0.583617	0.369297	1.58035	0.114028	0.36091	RSC011000000597	Unchanged
21.9845	0.473785	0.465222	1.01841	0.308485	0.593299	RSC011000000598	Unchanged
0.775322	-0.864359	1.96402	-0.440097	0.659867		RSC011000000599	Unchanged
50.2774	-0.482012	0.366818	-1.31404	0.188834	0.472512	RSC011000000600	Unchanged
37.123	-0.135536	0.526794	-0.257284	0.796959	0.906913	RSC011000000601	Unchanged
0.629625	-0.686096	2.43892	-0.281311	0.778472		RSC011000000602	Unchanged
194.23	0.405603	0.272001	1.49118	0.135914	0.398114	RSC011000000603	Unchanged
8250.91	-0.038498	0.134924	-0.285331	0.775391	0.89462	RSC011000000604	Unchanged
11.1168	2.44493	1.37925	1.77265			RSC011000000605	Unchanged
565.656	-0.293794	0.180149	-1.63084	0.102924	0.341165	RSC011000000606	Unchanged
1012.89	-0.259593	0.30397	-0.854011	0.393099	0.657936	RSC011000000607	Unchanged
46.1353	-0.256513	0.339125	-0.756396	0.449412	0.693715	RSC011000000608	Unchanged
681.392	0.0719843	0.166272	0.43293	0.665065	0.833053	RSC011000000609	Unchanged
212.003	0.048489	0.155779	0.311268	0.755597	0.88422	RSC011000000610	Unchanged
316.733	-0.487858	0.164697	-2.96217	0.00305484	0.038318	RSC011000000611	Unchanged
183.924	1.94121	1.83771	1.05632	0.290823	0.579099	RSC011000000612	Unchanged
2801.64	-0.0376081	0.105405	-0.356796	0.721245	0.867258	RSC011000000613	Unchanged
478.395	0.394189	0.345956	1.13942	0.254528	0.545207	RSC011000000614	Unchanged
54.4006	0.570708	0.51188	1.11493	0.264882	0.555881	RSC011000000615	Unchanged
16.6302	0.088145	0.463009	0.190374	0.849016	0.932442	RSC011000000616	Unchanged
15.8133	0.484202	0.500761	0.966931	0.333578	0.613873	RSC011000000617	Unchanged
26.0224	-0.941266	0.418539	-2.24893	0.0245168	0.145475	RSC011000000618	Unchanged
16.9635	0.294785	0.50283	0.586253	0.557706	0.767053	RSC011000000619	Unchanged
27.0502	0.425428	0.413376	1.02916	0.303407	0.589573	RSC011000000620	Unchanged
23.5946	0.0439435	0.512779	0.0856967	0.931708	0.971797	RSC011000000621	Unchanged
11.8269	-0.899363	0.600319	-1.49814	0.134096	0.395395	RSC011000000622	Unchanged
145.842	1.08634	0.258412	4.20391	2.62342e-05	0.00107007	RSC011000000623	Upregulated
79.3479	2.07102	0.483233	4.28575	1.82122e-05	0.000792374	RSC011000000624	Upregulated
16.3598	-0.404137	0.489274	-0.825993	0.408808	0.669683	RSC011000000625	Unchanged
623.592	0.0982018	0.179406	0.547373	0.584122	0.784189	RSC011000000626	Unchanged
379.735	-0.727553	0.132679	-5.48357	4.16826e-08	4.32979e-06	RSC011000000627	Unchanged
60.0983	-0.409173	0.370426	-1.1046	0.269332	0.559964	RSC011000000629	Unchanged
1933.17	0.21357	0.160565	1.33012	0.18348	0.466203	RSC011000000630	Unchanged
30.8522	0.142473	0.47099	0.302496	0.762274	0.887229	RSC011000000631	Unchanged
33.9897	0.0754749	0.377335	0.200021	0.841464	0.928998	RSC011000000632	Unchanged
12.2672	0.130926	0.63135	0.207374	0.835718	0.926226	RSC011000000633	Unchanged
0						RSC011000000634	Unchanged
0.492184	0.125953	2.59855	0.0484705	0.961341		RSC011000000635	Unchanged
17198.2	0.0252259	0.280248	0.0900126	0.928277	0.969524	RSC011000000636	Unchanged
75.8215	0.854888	0.296544	2.88284	0.00394111	0.045487	RSC011000000637	Unchanged
617.537	-0.162919	0.150395	-1.08327	0.278688	0.568473	RSC011000000638	Unchanged
42.7438	0.13092	0.271156	0.482822	0.629222	0.812373	RSC011000000639	Unchanged
267.701	-0.0695142	0.15004	-0.463305	0.643146	0.819589	RSC011000000640	Unchanged
21.2017	0.580911	0.388605	1.49486	0.13495	0.396617	RSC011000000641	Unchanged
166.872	0.361843	0.275053	1.31554	0.188329	0.472029	RSC011000000642	Unchanged
251.9	1.22359	0.254571	4.80649	1.53602e-06	0.000102938	RSC011000000643	Upregulated
14.3128	-0.024649	0.77111	-0.0319656	0.974499	0.989926	RSC011000000644	Unchanged
9.08194	0.394119	0.595486	0.661844	0.508071	0.733402	RSC011000000645	Unchanged
47.1219	1.01729	0.345518	2.94426	0.00323732	0.0398256	RSC011000000646	Upregulated
63.8885	0.823693	0.277448	2.96882	0.00298948	0.037726	RSC011000000647	Unchanged
25.9394	1.0127	0.6051	1.67361	0.0942069	0.326395	RSC011000000648	Unchanged
0.109386	1.3136	3.16075	0.415598	0.677705		RSC011000000649	Unchanged
414.951	-0.0419243	0.111497	-0.376012	0.706908	0.859146	RSC011000000650	Unchanged
0.901343	0.501948	1.68762	0.297429	0.766139		RSC011000000651	Unchanged
3.47228	0.381516	1.12079	0.340399	0.733556	0.873927	RSC011000000652	Unchanged
5.37967	-0.528658	0.83238	-0.635116	0.525353	0.744425	RSC011000000653	Unchanged
507.368	-0.123068	0.167282	-0.73569	0.461919	0.702452	RSC011000000654	Unchanged
15.603	-0.11068	0.556568	-0.198861	0.842371	0.929135	RSC011000000655	Unchanged
0						RSC011000000656	Unchanged
397.264	-0.243334	0.169818	-1.43291	0.151884	0.422224	RSC011000000657	Unchanged
69.3383	1.19992	0.433458	2.76826	0.0056356	0.057901	RSC011000000658	Unchanged
0.210317	-0.877426	3.14577	-0.278922	0.780304		RSC011000000659	Unchanged
167.42	-0.0440489	0.209616	-0.210141	0.833558	0.925247	RSC011000000660	Unchanged
39.8737	-0.0315175	0.427523	-0.0737212	0.941232	0.975282	RSC011000000661	Unchanged
23.9324	-0.322836	0.576074	-0.560406	0.575202	0.778374	RSC011000000662	Unchanged
43.5193	-0.579495	0.506179	-1.14484	0.252274	0.543089	RSC011000000663	Unchanged
2.93735	0.621496	1.37146	0.453165	0.65043	0.82407	RSC011000000664	Unchanged
1.09466	1.96613	1.89536	1.03734	0.299578		RSC011000000665	Unchanged
8411.89	0.298052	0.191458	1.55675	0.11953	0.371257	RSC011000000666	Unchanged
252.851	-0.091412	0.177184	-0.515917	0.605913	0.79714	RSC011000000667	Unchanged
55.536	0.679698	0.407334	1.66865	0.0951865	0.328356	RSC011000000668	Unchanged
3.53277	0.711223	0.827766	0.859208	0.390226	0.655504	RSC011000000669	Unchanged
6.07247	-1.73083	0.908707	-1.90471	0.0568175	0.246688	RSC011000000670	Unchanged
13.8541	-0.619916	0.709332	-0.873944	0.382148	0.649956	RSC011000000671	Unchanged
22.1907	0.228581	0.456088	0.501176	0.616247	0.803283	RSC011000000672	Unchanged
0						RSC011000000673	Unchanged
120.158	-0.507891	0.209728	-2.42166	0.0154496	0.109873	RSC011000000674	Unchanged
10201.8	0.179613	0.374482	0.47963	0.63149	0.813847	RSC011000000676	Unchanged
0						RSC011000000677	Unchanged
1.07058	-1.68013	1.88737	-0.890198	0.373359		RSC011000000678	Unchanged
2.71515	0.00586024	1.32228	0.00443191	0.996464	0.998438	RSC011000000679	Unchanged
163.61	0.637055	0.370506	1.71942	0.0855382	0.310639	RSC011000000681	Unchanged
183.297	-0.100325	0.246468	-0.407053	0.683969	0.84602	RSC011000000682	Unchanged
133.21	1.24657	0.410392	3.0375	0.00238548	0.0322856	RSC011000000683	Upregulated
2914.56	0.451748	0.161038	2.80523	0.0050281	0.0535546	RSC011000000684	Unchanged
0.160462	-0.417612	3.16075	-0.132125	0.894886		RSC011000000685	Unchanged
168.57	1.22168	0.304774	4.00847	6.11129e-05	0.00205191	RSC011000000686	Upregulated
749.772	-0.264293	0.12741	-2.07435	0.0380465	0.193729	RSC011000000687	Unchanged
5.56709	0.34359	0.855838	0.401467	0.688077	0.848006	RSC011000000688	Unchanged
14.8503	-0.591122	0.423334	-1.39635	0.16261	0.437518	RSC011000000689	Unchanged
274.613	-0.142759	0.206029	-0.692906	0.488369	0.721177	RSC011000000690	Unchanged
78.8774	0.208038	0.360315	0.57738	0.563683	0.770763	RSC011000000692	Unchanged
0						RSC011000000693	Unchanged
10.8833	0.180628	0.59257	0.304821	0.760502	0.886596	RSC011000000694	Unchanged
2.65838	0.11957	1.28343	0.0931646	0.925773	0.96806	RSC011000000695	Unchanged
653.132	-0.371378	0.16251	-2.28526	0.0222975	0.137253	RSC011000000696	Unchanged
14.1212	0.858683	0.485523	1.76857	0.0769653	0.292113	RSC011000000697	Unchanged
0						RSC011000000698	Unchanged
0.140212	-0.417612	3.16075	-0.132125	0.894886		RSC011000000699	Unchanged
166.068	0.673485	0.212373	3.17123	0.00151794	0.0233603	RSC011000000700	Unchanged
172.902	0.256918	0.135938	1.88997	0.0587619	0.2514	RSC011000000701	Unchanged
16.5607	-0.135357	0.536258	-0.252411	0.800724	0.909143	RSC011000000702	Unchanged
0.518061	2.88387	2.97452	0.969524	0.332284		RSC011000000703	Unchanged
4.1445	1.01127	1.04033	0.97207	0.331016	0.611411	RSC011000000704	Unchanged
24.1414	1.36345	0.532448	2.56073	0.0104453	0.0863256	RSC011000000705	Unchanged
2.90185	-3.36015	1.71564	-1.95855	0.050166	0.229244	RSC011000000706	Unchanged
1.3259	1.7448	1.38763	1.2574	0.208609		RSC011000000707	Unchanged
5.25187	1.42464	1.07403	1.32644	0.184692	0.46821	RSC011000000708	Unchanged
55.7713	0.00421442	0.338729	0.0124419	0.990073	0.99667	RSC011000000709	Unchanged
586.937	-0.302446	0.178615	-1.69329	0.0904012	0.319743	RSC011000000710	Unchanged
41.4537	0.214774	0.335397	0.640359	0.521939	0.742543	RSC011000000712	Unchanged
26.0884	0.145817	0.408344	0.357094	0.721021	0.867258	RSC011000000713	Unchanged
91.272	0.582702	0.381398	1.52781	0.126561	0.382792	RSC011000000714	Unchanged
924.511	-0.318243	0.124139	-2.5636	0.0103593	0.0859571	RSC011000000715	Unchanged
7.48036	0.58458	0.701422	0.833421	0.404607	0.666706	RSC011000000716	Unchanged
14.7293	0.291899	0.565592	0.516096	0.605788	0.79714	RSC011000000717	Unchanged
22.8097	0.290013	0.382746	0.757716	0.448621	0.693203	RSC011000000718	Unchanged
0						RSC011000000719	Unchanged
29.1459	-0.323328	0.392196	-0.824404	0.40971	0.670421	RSC011000000720	Unchanged
21.5504	0.526431	0.613202	0.858496	0.390619	0.655766	RSC011000000721	Unchanged
3.50925	-0.588643	0.903802	-0.651296	0.514855	0.738009	RSC011000000722	Unchanged
6.6323	-0.866698	1.14339	-0.75801	0.448445	0.693059	RSC011000000723	Unchanged
178.555	0.261362	0.377682	0.692014	0.488928	0.721443	RSC011000000724	Unchanged
37.9425	1.05343	0.473225	2.22607	0.0260098	0.151945	RSC011000000725	Unchanged
31.9847	0.414584	0.487057	0.851201	0.394658	0.659298	RSC011000000726	Unchanged
5.32966	0.48613	0.97785	0.497142	0.619089	0.805232	RSC011000000727	Unchanged
0						RSC011000000728	Unchanged
824.306	1.03129	0.265431	3.88532	0.000102197	0.00307144	RSC011000000729	Upregulated
129.3	-0.356276	0.246736	-1.44396	0.148751	0.41909	RSC011000000730	Unchanged
27.6857	-0.735372	0.473667	-1.55251	0.120541	0.373071	RSC011000000731	Unchanged
147.095	0.730965	0.359929	2.03086	0.0422693	0.206319	RSC011000000732	Unchanged
64.5266	0.026448	0.262752	0.100657	0.919822	0.96552	RSC011000000733	Unchanged
39.8156	-0.332313	0.746734	-0.445022	0.656304	0.827914	RSC011000000734	Unchanged
0.109386	1.3136	3.16075	0.415598	0.677705		RSC011000000735	Unchanged
113.122	-0.40307	0.240756	-1.67418	0.0940943	0.326277	RSC011000000736	Unchanged
97.3749	-0.0645919	0.313478	-0.206049	0.836752	0.926883	RSC011000000737	Unchanged
386.984	-0.450976	0.387562	-1.16362	0.244577	0.536954	RSC011000000738	Unchanged
66.9673	0.102611	0.455636	0.225205	0.82182	0.918924	RSC011000000739	Unchanged
703.534	-2.22057	0.262939	-8.44519	3.03543e-17	2.10203e-14	RSC011000000740	Downregulated
376.588	0.627637	0.301071	2.08468	0.0370982	0.190648	RSC011000000741	Unchanged
32.1493	0.740385	0.527324	1.40404	0.160306	0.434561	RSC011000000742	Unchanged
21.9861	1.65433	0.611834	2.70389	0.00685335	0.0655744	RSC011000000743	Unchanged
18.4383	0.917581	0.578893	1.58506	0.112953	0.358957	RSC011000000744	Unchanged
51.9696	-0.0987311	0.308518	-0.320017	0.748955	0.880848	RSC011000000745	Unchanged
2828.39	-0.284916	0.244744	-1.16414	0.244367	0.536815	RSC011000000746	Unchanged
73.4165	1.15175	0.617857	1.8641	0.0623081	0.258955	RSC011000000747	Unchanged
0.648761	1.73179	2.3966	0.722604	0.469923		RSC011000000748	Unchanged
9.02543	0.419415	0.522895	0.802103	0.422494	0.678466	RSC011000000749	Unchanged
0						RSC011000000750	Unchanged
38.918	0.518847	0.371557	1.39641	0.16259	0.437518	RSC011000000751	Unchanged
15.897	1.23436	0.638877	1.93208	0.05335	0.237702	RSC011000000752	Unchanged
932.454	-0.4131	0.14406	-2.86755	0.00413667	0.0469293	RSC011000000754	Unchanged
36.0413	-1.25129	0.506671	-2.46964	0.013525	0.101495	RSC011000000755	Unchanged
0						RSC011000000756	Unchanged
7.98361	0.0948869	0.567048	0.167335	0.867106	0.941217	RSC011000000757	Unchanged
97.1584	0.0510192	0.214843	0.237472	0.812291	0.914405	RSC011000000758	Unchanged
2.58926	1.11719	0.921296	1.21262	0.225274	0.514929	RSC011000000759	Unchanged
0.29929	1.89067	3.16075	0.598172	0.549725		RSC011000000760	Unchanged
205.131	-0.0478209	0.255577	-0.18711	0.851574	0.933586	RSC011000000761	Unchanged
4.76764	0.568906	0.739478	0.769336	0.441694	0.689263	RSC011000000762	Unchanged
3.88397	0.744738	0.86243	0.863535	0.387843	0.653743	RSC011000000763	Unchanged
1407.11	0.194759	0.202734	0.960659	0.336723	0.61627	RSC011000000764	Unchanged
1.19847	1.88143	1.90057	0.989931	0.322208		RSC011000000765	Unchanged
0						RSC011000000766	Unchanged
1.23517	-2.6803	1.5069	-1.77868	0.0752925		RSC011000000767	Unchanged
26.3079	0.539532	0.452903	1.19127	0.233546	0.524788	RSC011000000768	Unchanged
13.9385	-1.00193	0.778036	-1.28776	0.197828	0.483373	RSC011000000769	Unchanged
874.725	-0.365843	0.153166	-2.38854	0.0169155	0.116587	RSC011000000770	Unchanged
4.40582	1.31747	1.34388	0.980353	0.326912	0.607596	RSC011000000771	Unchanged
98.9101	-0.177756	0.271467	-0.6548	0.512596	0.735886	RSC011000000772	Unchanged
18.1063	6.8494	1.07057	6.3979	1.57526e-10	3.2726e-08	RSC011000000773	Upregulated
4.54821	0.252875	1.32469	0.190893	0.848609	0.932304	RSC011000000774	Unchanged
0						RSC011000000775	Unchanged
24.529	0.257009	0.421223	0.61015	0.541763	0.756456	RSC011000000776	Unchanged
0.59756	1.47948	2.51236	0.588882	0.55594		RSC011000000778	Unchanged
15.2827	-0.520033	0.805419	-0.645668	0.518494	0.740515	RSC011000000779	Unchanged
55.8315	-0.208798	0.353713	-0.590303	0.554987	0.765913	RSC011000000780	Unchanged
4.23829	-0.436629	0.717231	-0.60877	0.542677	0.757063	RSC011000000781	Unchanged
29.7102	0.0737313	0.512455	0.143879	0.885596	0.950006	RSC011000000782	Unchanged
173.489	-0.17454	0.145437	-1.20011	0.230098	0.520161	RSC011000000783	Unchanged
584.717	-0.475877	0.171721	-2.77123	0.00558453	0.0574349	RSC011000000784	Unchanged
121.394	-0.159886	0.191045	-0.836904	0.402646	0.664943	RSC011000000785	Unchanged
472.407	-0.838657	0.372594	-2.25086	0.0243942	0.145004	RSC011000000786	Unchanged
394.499	0.284827	0.236944	1.20208	0.229332	0.519277	RSC011000000787	Unchanged
3.15475	1.02264	0.866451	1.18026	0.237895	0.529219	RSC011000000788	Unchanged
63.5895	0.642794	0.463407	1.38711	0.165409	0.441006	RSC011000000789	Unchanged
567.96	0.0497553	0.259877	0.191457	0.848167	0.932064	RSC011000000790	Unchanged
414.857	-0.465711	0.164348	-2.83369	0.0046014	0.0505789	RSC011000000791	Unchanged
10.3978	-0.228316	0.474926	-0.48074	0.630701	0.813398	RSC011000000792	Unchanged
944.153	-0.121169	0.13243	-0.914962	0.360212	0.634938	RSC011000000793	Unchanged
11.0368	-1.23849	0.507389	-2.44091	0.0146505	0.106747	RSC011000000794	Unchanged
0.760073	-1.84354	1.94743	-0.946652	0.343816		RSC011000000795	Unchanged
698.986	0.943516	0.308858	3.05485	0.00225171	0.0308011	RSC011000000796	Unchanged
219.176	0.130926	0.228024	0.574177	0.565848	0.771817	RSC011000000797	Unchanged
73.2375	0.834795	0.416261	2.00546	0.0449135	0.214439	RSC011000000798	Unchanged
62.4839	-0.706207	1.36035	-0.519137	0.603665	0.795768	RSC011000000799	Unchanged
12.0716	0.368132	0.507525	0.725348	0.468239	0.706567	RSC011000000800	Unchanged
1530.65	0.551599	0.236578	2.33157	0.0197232	0.128498	RSC011000000801	Unchanged
0.322976	1.31361	2.87026	0.457661	0.647196		RSC011000000802	Unchanged
13.2032	0.00849965	0.488008	0.017417	0.986104	0.99465	RSC011000000803	Unchanged
0.125805	1.3136	3.16075	0.415598	0.677705		RSC011000000804	Unchanged
1.61736	1.00153	1.37845	0.72656	0.467495		RSC011000000805	Unchanged
2.09022	2.61818	1.55244	1.68649	0.0917021	0.322002	RSC011000000806	Unchanged
14.2244	4.47596	0.702067	6.37541	1.82475e-10	3.74411e-08	RSC011000000807	Upregulated
3047.23	2.14026	1.51309	1.41449	0.157217	0.430679	RSC011000000808	Unchanged
1.18606	1.00929	1.52527	0.66171	0.508157		RSC011000000809	Unchanged
297.56	-0.117286	0.378065	-0.310228	0.756387	0.884488	RSC011000000810	Unchanged
19.067	1.27636	0.504069	2.5321	0.011338	0.0909307	RSC011000000811	Unchanged
12.0319	-0.342972	0.63678	-0.538604	0.59016	0.787844	RSC011000000812	Unchanged
3.01714	1.0085	1.00149	1.00699	0.313939	0.596988	RSC011000000813	Unchanged
1.52468	-3.02179	1.76927	-1.70793	0.0876484		RSC011000000814	Unchanged
13.9859	-0.769718	0.620673	-1.24013	0.214926	0.503463	RSC011000000816	Unchanged
12.454	2.87809	2.26472	1.27083	0.203788	0.489919	RSC011000000817	Unchanged
1.01218	-0.154021	1.52035	-0.101306	0.919307		RSC011000000818	Unchanged
6.09856	-1.09141	0.661794	-1.64916	0.0991143	0.335228	RSC011000000819	Unchanged
90.8268	0.739814	0.327568	2.25851	0.0239142	0.142917	RSC011000000820	Unchanged
7.35538	-2.27527	1.11133	-2.04734	0.040625	0.201368	RSC011000000821	Unchanged
716.321	-0.319659	0.188191	-1.69859	0.0893962	0.318492	RSC011000000822	Unchanged
32.6272	0.302481	0.395784	0.764257	0.444714	0.690869	RSC011000000823	Unchanged
124.677	0.0091475	1.13151	0.00808436	0.99355	0.997812	RSC011000000824	Unchanged
432.408	0.669896	0.315776	2.12143	0.0338856	0.180854	RSC011000000825	Unchanged
1.90288	1.1426	1.21225	0.942544	0.345914		RSC011000000826	Unchanged
17.021	0.319274	0.551922	0.578477	0.562942	0.770367	RSC011000000827	Unchanged
102.809	1.27355	0.313491	4.06246	4.85582e-05	0.00172444	RSC011000000828	Upregulated
392.201	-0.252222	0.130507	-1.93263	0.0532817	0.237538	RSC011000000829	Unchanged
85.5039	-0.251532	0.338009	-0.744158	0.456781	0.698907	RSC011000000830	Unchanged
33.1345	0.89473	0.393246	2.27524	0.0228914	0.139208	RSC011000000832	Unchanged
310.331	-0.771014	0.24619	-3.13178	0.00173747	0.0254646	RSC011000000833	Unchanged
0.240692	-1.03814	3.13397	-0.331254	0.740452		RSC011000000834	Unchanged
15.6489	-0.086855	0.555744	-0.156286	0.875808	0.945067	RSC011000000835	Unchanged
1.14738	-1.80007	1.91864	-0.938201	0.348141		RSC011000000836	Unchanged
0.591724	1.39169	2.47527	0.562238	0.573954		RSC011000000837	Unchanged
5.19547	0.753279	0.733726	1.02665	0.304586	0.590124	RSC011000000838	Unchanged
469.571	-0.202068	0.140178	-1.44151	0.14944	0.419636	RSC011000000839	Unchanged
2083.07	-14.1278	0.942799	-14.9849	9.21522e-51	3.82892e-47	RSC011000000840	Downregulated
9.82759	0.212346	0.566005	0.375166	0.707537	0.859533	RSC011000000841	Unchanged
254.243	-0.438533	0.260224	-1.68521	0.0919475	0.32243	RSC011000000842	Unchanged
281.964	0.784784	0.198192	3.95972	7.50379e-05	0.00242632	RSC011000000843	Unchanged
497.373	0.643523	0.390769	1.64681	0.0995963	0.335838	RSC011000000844	Unchanged
26.7381	-0.0862964	0.384721	-0.224309	0.822517	0.91903	RSC011000000845	Unchanged
34.0628	0.204983	0.327229	0.626419	0.53104	0.748464	RSC011000000846	Unchanged
71.1648	1.66152	1.21564	1.36678	0.171694	0.449711	RSC011000000847	Unchanged
58.6748	-0.229506	0.355259	-0.646023	0.518264	0.740439	RSC011000000848	Unchanged
0.210317	-0.877426	3.14577	-0.278922	0.780304		RSC011000000849	Unchanged
824.564	-0.419005	0.156899	-2.67054	0.0075729	0.0705107	RSC011000000850	Unchanged
0						RSC011000000851	Unchanged
0.829311	-0.0851817	2.40774	-0.0353782	0.971778		RSC011000000852	Unchanged
260.468	-0.0516857	0.271867	-0.190114	0.84922	0.932468	RSC011000000853	Unchanged
553.827	2.65137	0.280162	9.46369	2.97254e-21	3.52883e-18	RSC011000000854	Upregulated
0.583451	2.27371	2.97985	0.763028	0.445447		RSC011000000855	Unchanged
0.0652155	0.159457	3.16075	0.0504491	0.959764		RSC011000000856	Unchanged
3.88572	0.615402	1.01519	0.606193	0.544387	0.757891	RSC011000000857	Unchanged
50.8749	0.332889	0.391538	0.850209	0.395209	0.659541	RSC011000000858	Unchanged
1004.41	0.151148	0.149543	1.01073	0.312147	0.595817	RSC011000000859	Unchanged
6.75788	-0.0827452	0.551224	-0.150112	0.880676	0.947316	RSC011000000860	Unchanged
5.8004	-0.255804	0.593936	-0.430693	0.666692	0.834198	RSC011000000861	Unchanged
19.3959	1.19717	0.436305	2.74389	0.00607154	0.0608618	RSC011000000862	Unchanged
81.5509	-0.000208171	0.407105	-0.000511345	0.999592	0.999772	RSC011000000863	Unchanged
462.846	-0.359522	0.134326	-2.6765	0.00743959	0.0696071	RSC011000000864	Unchanged
2.91969	0.0104504	1.10482	0.00945891	0.992453	0.997675	RSC011000000865	Unchanged
2.49177	1.66796	1.08869	1.53208	0.125502	0.380913	RSC011000000866	Unchanged
0.723953	-1.78713	1.69173	-1.05639	0.290789		RSC011000000867	Unchanged
253.686	-0.47789	0.245522	-1.94642	0.051604	0.232617	RSC011000000868	Unchanged
4.62781	0.591984	0.72045	0.821686	0.411256	0.67115	RSC011000000869	Unchanged
140.892	0.148245	0.319734	0.46365	0.642899	0.8194	RSC011000000870	Unchanged
1.47316	0.439302	1.85031	0.237421	0.81233		RSC011000000871	Unchanged
16.1422	2.25254	0.749321	3.00611	0.00264616	0.0347662	RSC011000000872	Upregulated
365.533	-0.0752278	0.139227	-0.540326	0.588972	0.786811	RSC011000000873	Unchanged
43.2967	0.422727	0.46215	0.914696	0.360351	0.634938	RSC011000000874	Unchanged
50.5136	-0.274191	0.371311	-0.738439	0.460247	0.700936	RSC011000000875	Unchanged
76.1788	-0.0774474	0.385873	-0.200707	0.840928	0.928529	RSC011000000876	Unchanged
78.3969	2.1849	2.41863	0.90336	0.366335	0.638898	RSC011000000877	Unchanged
19.2535	0.924442	0.547408	1.68876	0.0912651	0.321498	RSC011000000878	Unchanged
0.893433	-1.2662	1.92234	-0.658677	0.510103		RSC011000000879	Unchanged
21.3767	0.486412	0.372319	1.30644	0.191403	0.4765	RSC011000000880	Unchanged
0						RSC011000000881	Unchanged
262.349	0.436045	0.247953	1.75858	0.0786489	0.296271	RSC011000000882	Unchanged
43.0261	-0.395976	0.386737	-1.02389	0.305887	0.59122	RSC011000000883	Unchanged
12.911	-0.0930195	0.893203	-0.104142	0.917057	0.964102	RSC011000000884	Unchanged
20.928	0.28843	0.466671	0.618059	0.536537	0.752764	RSC011000000885	Unchanged
182.373	0.667706	0.269372	2.47875	0.0131844	0.0997759	RSC011000000886	Unchanged
0.160462	-0.417612	3.16075	-0.132125	0.894886		RSC011000000887	Unchanged
7.57571	0.70922	0.606416	1.16953	0.242191	0.534274	RSC011000000888	Unchanged
21.0566	1.88932	2.54846	0.741358	0.458476	0.700044	RSC011000000889	Unchanged
3.27793	-0.531575	1.01761	-0.522376	0.601408	0.794611	RSC011000000890	Unchanged
36.3916	-0.213869	0.48184	-0.443858	0.657145	0.828188	RSC011000000891	Unchanged
45.8072	0.58053	0.560972	1.03486	0.300732	0.587312	RSC011000000892	Unchanged
50.006	0.752968	0.44652	1.6863	0.0917377	0.322002	RSC011000000894	Unchanged
1.50632	1.15835	1.92628	0.601343	0.547612		RSC011000000895	Unchanged
0.447914	0.736537	2.6364	0.279373	0.779959		RSC011000000896	Unchanged
116.73	0.335817	0.258902	1.29708	0.194604	0.480568	RSC011000000897	Unchanged
1637.98	-0.107758	0.168457	-0.639674	0.522385	0.742819	RSC011000000898	Unchanged
51.7468	0.590774	0.450634	1.31098	0.189863	0.474247	RSC011000000899	Unchanged
18.3584	-1.41206	0.574601	-2.45746	0.0139923	0.10405	RSC011000000900	Unchanged
8.19257	0.366473	0.796401	0.460161	0.645401	0.820938	RSC011000000901	Unchanged
8.16869	0.508209	0.541131	0.93916	0.347649	0.625045	RSC011000000902	Unchanged
41.4612	0.659087	0.402756	1.63644	0.101747	0.339458	RSC011000000903	Unchanged
27.5246	0.328183	0.445732	0.736277	0.461562	0.702037	RSC011000000904	Unchanged
36.0204	-0.159214	0.410969	-0.387412	0.698452	0.854482	RSC011000000906	Unchanged
33.6831	-0.00559429	0.740105	-0.00755877	0.993969	0.997967	RSC011000000907	Unchanged
105.225	0.664426	0.396762	1.67462	0.0940083	0.326254	RSC011000000908	Unchanged
2947.05	-1.7345	0.236657	-7.32918	2.31558e-13	8.36629e-11	RSC011000000909	Downregulated
52.4903	0.49491	0.466285	1.06139	0.288513	0.577444	RSC011000000910	Unchanged
1.71655	-0.0228226	1.09501	-0.0208424	0.983371		RSC011000000911	Unchanged
412.312	-0.541898	0.208252	-2.60213	0.0092647	0.0798754	RSC011000000912	Unchanged
151.46	1.23911	0.348166	3.55897	0.000372306	0.00831684	RSC011000000913	Upregulated
76.9227	-0.944314	1.3551	-0.696858	0.485892	0.719359	RSC011000000914	Unchanged
18.5695	0.770914	0.995643	0.774288	0.438761	0.687295	RSC011000000915	Unchanged
20.8132	-0.449654	0.464272	-0.968516	0.332787	0.613184	RSC011000000916	Unchanged
59.5413	0.0701537	0.485082	0.144622	0.885009	0.949944	RSC011000000917	Unchanged
24.8676	0.41778	0.425039	0.982921	0.325646	0.606549	RSC011000000918	Unchanged
14.0187	-0.278871	0.430114	-0.648366	0.516748	0.739611	RSC011000000919	Unchanged
0.849658	-0.171644	1.73869	-0.0987204	0.92136		RSC011000000921	Unchanged
33.4696	-0.206836	0.343844	-0.601539	0.547481	0.760415	RSC011000000922	Unchanged
0						RSC011000000923	Unchanged
0						RSC011000000924	Unchanged
0.629838	-0.546409	2.09777	-0.260471	0.7945		RSC011000000925	Unchanged
4.21736	1.43975	0.765884	1.87986	0.0601273	0.25417	RSC011000000926	Unchanged
27.3985	1.203	0.46441	2.59038	0.00958698	0.0817499	RSC011000000927	Unchanged
834.723	0.257094	0.191221	1.34449	0.178791	0.459538	RSC011000000928	Unchanged
76.7144	1.06397	0.449504	2.36699	0.0179332	0.120962	RSC011000000929	Unchanged
35.5274	1.64631	1.60252	1.02733	0.304267	0.590124	RSC011000000930	Unchanged
16.4982	1.08831	1.09731	0.991799	0.321296	0.603066	RSC011000000931	Unchanged
3232.24	-0.0127781	0.0982169	-0.130101	0.896487	0.954749	RSC011000000932	Unchanged
719.42	0.430165	0.20547	2.09356	0.0362989	0.188351	RSC011000000933	Unchanged
0						RSC011000000935	Unchanged
117.05	0.300981	0.271287	1.10946	0.267233	0.558013	RSC011000000936	Unchanged
46.024	-0.259637	0.362183	-0.716866	0.473456	0.711352	RSC011000000937	Unchanged
8.45111	-0.66337	0.529734	-1.25227	0.210471	0.496865	RSC011000000938	Unchanged
40.1621	0.401484	0.274715	1.46145	0.143891	0.411047	RSC011000000939	Unchanged
54.0672	0.0671291	0.297979	0.225281	0.821761	0.918924	RSC011000000940	Unchanged
172.088	-2.34433	0.304514	-7.6986	1.3756e-14	6.53215e-12	RSC011000000941	Downregulated
80.7584	0.182798	0.216404	0.844705	0.398275	0.662397	RSC011000000942	Unchanged
98.1847	0.249602	0.199788	1.24933	0.211543	0.498148	RSC011000000943	Unchanged
14.049	1.28452	0.652501	1.96861	0.0489979	0.225455	RSC011000000944	Unchanged
6.66061	0.660972	0.67597	0.977812	0.328167	0.608696	RSC011000000945	Unchanged
4.27342	-1.01658	1.01258	-1.00395	0.315402	0.598404	RSC011000000946	Unchanged
1.29966	0.539059	1.587	0.339671	0.734104		RSC011000000947	Unchanged
56.6682	0.92858	0.451462	2.05683	0.0397028	0.198574	RSC011000000948	Unchanged
65.0556	0.463275	0.374615	1.23667	0.21621	0.504818	RSC011000000949	Unchanged
155.484	1.04246	0.299853	3.47658	0.000507844	0.0104719	RSC011000000950	Upregulated
4.49895	1.31617	0.829467	1.58676	0.112567	0.35867	RSC011000000951	Unchanged
19.5759	0.23212	0.580787	0.399664	0.689404	0.848583	RSC011000000952	Unchanged
0.125805	1.3136	3.16075	0.415598	0.677705		RSC011000000953	Unchanged
277.325	0.118886	0.179514	0.662263	0.507803	0.733311	RSC011000000954	Unchanged
295.321	0.0758579	0.133193	0.569533	0.568995	0.77407	RSC011000000955	Unchanged
177.104	-0.233676	0.307591	-0.759698	0.447435	0.692335	RSC011000000956	Unchanged
1601.67	-0.052692	0.0984168	-0.535396	0.592376	0.788985	RSC011000000957	Unchanged
56.1274	-0.305194	0.230663	-1.32312	0.185797	0.469149	RSC011000000958	Unchanged
1.70759	-1.96182	1.40644	-1.39488	0.163051		RSC011000000959	Unchanged
362.452	0.240906	0.307079	0.784511	0.432741	0.68414	RSC011000000960	Unchanged
66.4685	-0.13526	0.303311	-0.445943	0.655638	0.827568	RSC011000000961	Unchanged
0.816445	3.53708	2.68986	1.31497	0.18852		RSC011000000962	Unchanged
1638.7	-0.274303	0.15058	-1.82164	0.0685092	0.273576	RSC011000000963	Unchanged
220.89	0.879916	0.311892	2.82122	0.00478418	0.0519015	RSC011000000964	Unchanged
981.277	0.446285	0.326284	1.36778	0.17138	0.449336	RSC011000000965	Unchanged
1.10289	1.98023	2.28921	0.865028	0.387023		RSC011000000966	Unchanged
24.7803	1.39605	0.461296	3.02637	0.0024751	0.0331174	RSC011000000967	Upregulated
308.686	-0.249083	0.236058	-1.05518	0.291344	0.579411	RSC011000000968	Unchanged
13.4168	-0.147948	0.657923	-0.224872	0.822079	0.918924	RSC011000000969	Unchanged
28.4387	0.481285	0.516487	0.931844	0.351417	0.62754	RSC011000000970	Unchanged
393.819	-4.70609	0.302395	-15.5627	1.30453e-54	1.08407e-50	RSC011000000971	Downregulated
18.5655	0.520861	0.375378	1.38756	0.16527	0.440896	RSC011000000972	Unchanged
11.8662	1.72593	0.728217	2.37007	0.0177845	0.12035	RSC011000000974	Unchanged
157.504	-0.680506	0.256934	-2.64856	0.00808357	0.0733346	RSC011000000975	Unchanged
64.9294	0.213087	0.356964	0.596941	0.550547	0.763211	RSC011000000976	Unchanged
331.203	0.0645944	0.370309	0.174434	0.861525	0.93892	RSC011000000977	Unchanged
464.314	-0.139829	0.19881	-0.703329	0.481851	0.716568	RSC011000000978	Unchanged
40.5103	-0.23003	0.542305	-0.424171	0.671441	0.837413	RSC011000000979	Unchanged
13.159	-0.766492	0.759732	-1.0089			RSC011000000980	Unchanged
48.7286	0.572525	0.324436	1.76468	0.0776177	0.293784	RSC011000000981	Unchanged
7.96223	-0.151549	0.721043	-0.21018	0.833527	0.925247	RSC011000000982	Unchanged
1.06439	-3.19291	1.69787	-1.88054	0.0600346		RSC011000000983	Unchanged
173.043	0.0844196	0.211533	0.399084	0.689831	0.848881	RSC011000000984	Unchanged
1.18191	1.23705	2.20605	0.560755	0.574965		RSC011000000985	Unchanged
88.7148	-1.13144	0.399473	-2.83234	0.0046209	0.0506927	RSC011000000986	Unchanged
118.792	1.99083	1.89413	1.05105	0.293234	0.580712	RSC011000000987	Unchanged
149.836	0.42656	0.209772	2.03344	0.0420076	0.205428	RSC011000000988	Unchanged
23.421	0.74439	0.512169	1.45341	0.146111	0.415673	RSC011000000989	Unchanged
3.70185	-1.1324	1.17672	-0.962335	0.335881	0.615735	RSC011000000990	Unchanged
114.01	-0.0274544	0.199807	-0.137405	0.890711	0.952491	RSC011000000992	Unchanged
178.656	0.126471	0.324383	0.389883	0.696623	0.853322	RSC011000000993	Unchanged
273.789	-0.330632	0.166859	-1.98151	0.0475343	0.221294	RSC011000000994	Unchanged
3.43689	0.605606	0.954855	0.634238	0.525925	0.744728	RSC011000000995	Unchanged
34.7141	-0.589143	0.421942	-1.39627	0.162634	0.437518	RSC011000000996	Unchanged
28.6933	0.819323	0.583211	1.40485	0.160066	0.434139	RSC011000000997	Unchanged
64.6084	-0.661607	0.303515	-2.17982	0.0292711	0.164298	RSC011000000998	Unchanged
0.0785184	0.159457	3.16075	0.0504491	0.959764		RSC011000000999	Unchanged
11.2667	0.585458	0.613352	0.954522	0.33982	0.618598	RSC011000001000	Unchanged
46.343	-0.478105	0.376056	-1.27137	0.203598	0.489919	RSC011000001001	Unchanged
1.86362	-0.03257	1.89407	-0.0171958	0.98628		RSC011000001002	Unchanged
10.5117	2.24551	0.867235	2.58927	0.00961794	0.0818485	RSC011000001003	Unchanged
81.2978	0.354854	0.30989	1.1451	0.252169	0.543028	RSC011000001004	Unchanged
27.8359	0.742777	0.682789	1.08786	0.276658	0.566847	RSC011000001005	Unchanged
2135.23	-0.299563	0.13193	-2.27062	0.0231697	0.140131	RSC011000001007	Unchanged
158.205	0.194572	0.258581	0.75246	0.451774	0.69501	RSC011000001008	Unchanged
1.21837	-0.515191	1.85265	-0.278083	0.780949		RSC011000001009	Unchanged
6.35934	0.574237	0.617146	0.930472	0.352127	0.627934	RSC011000001010	Unchanged
131.06	-0.752789	0.926336	-0.812652	0.416418	0.674416	RSC011000001011	Unchanged
25.8769	0.503905	0.421051	1.19678	0.231392	0.521739	RSC011000001012	Unchanged
1.09881	2.09378	1.65745	1.26325	0.206498		RSC011000001013	Unchanged
9.95592	1.09015	0.709066	1.53744	0.124185	0.379263	RSC011000001014	Unchanged
54.8212	0.297421	0.3108	0.956953	0.338591	0.617647	RSC011000001015	Unchanged
241.604	0.137875	0.178765	0.77126	0.440553	0.688415	RSC011000001016	Unchanged
138.062	0.232661	0.241109	0.964962	0.334564	0.61489	RSC011000001019	Unchanged
13.6471	-0.442159	0.434602	-1.01739	0.308968	0.59374	RSC011000001020	Unchanged
50.3902	0.38219	0.278031	1.37463	0.169246	0.446273	RSC011000001021	Unchanged
111.196	-0.212474	0.217371	-0.97747	0.328337	0.608696	RSC011000001023	Unchanged
845.053	-0.323516	0.156108	-2.07238	0.03823	0.194482	RSC011000001024	Unchanged
513.345	-0.266256	0.188171	-1.41496	0.157079	0.430517	RSC011000001025	Unchanged
763.4	0.126611	0.127581	0.992391	0.321007	0.603029	RSC011000001026	Unchanged
3.17959	-0.900143	0.970326	-0.927671	0.353578	0.62924	RSC011000001027	Unchanged
44.6015	1.0465	0.363005	2.88288	0.00394059	0.045487	RSC011000001028	Upregulated
811.112	-0.231163	0.156067	-1.48118	0.138558	0.402663	RSC011000001029	Unchanged
76.0361	0.738194	0.413396	1.78568	0.0741507	0.285871	RSC011000001030	Unchanged
15.6192	-0.0365834	0.653007	-0.056023	0.955324	0.981854	RSC011000001031	Unchanged
9.14773	0.824342	0.619746	1.33013	0.183476	0.466203	RSC011000001032	Unchanged
121.458	-0.526933	0.237557	-2.21814	0.0265454	0.154099	RSC011000001033	Unchanged
20.9073	-0.0673761	0.435247	-0.1548	0.876979	0.945533	RSC011000001034	Unchanged
2.58166	-0.0387335	0.854319	-0.0453385	0.963838	0.985757	RSC011000001035	Unchanged
59.4068	0.346595	0.316029	1.09672	0.272765	0.563009	RSC011000001036	Unchanged
650.949	0.657691	0.198981	3.3053	0.000948744	0.0164766	RSC011000001037	Unchanged
55.02	-0.771522	0.380509	-2.0276	0.0426007	0.20719	RSC011000001038	Unchanged
10.6531	1.27773	0.697201	1.83266	0.0668534	0.269685	RSC011000001039	Unchanged
158.705	-1.77794	0.433983	-4.0968	4.18909e-05	0.00154032	RSC011000001040	Downregulated
193.345	-0.218495	0.276862	-0.789184	0.430005	0.681935	RSC011000001041	Unchanged
302.214	0.10819	0.16707	0.647573	0.517261	0.739795	RSC011000001042	Unchanged
0.143734	-0.417612	3.16075	-0.132125	0.894886		RSC011000001043	Unchanged
3.70987	1.40616	0.916003	1.5351	0.124759	0.380038	RSC011000001044	Unchanged
365.63	0.0134284	0.15825	0.0848556	0.932376	0.971968	RSC011000001045	Unchanged
5330.47	-0.62146	0.333279	-1.86469	0.0622253	0.258675	RSC011000001046	Unchanged
47.2351	0.247243	0.342664	0.721533	0.470582	0.708815	RSC011000001047	Unchanged
5.7114	-1.00722	0.625972	-1.60904	0.107607	0.349578	RSC011000001048	Unchanged
102.246	0.533031	0.321367	1.65864	0.0971893	0.331878	RSC011000001049	Unchanged
0.551915	-0.340861	2.55823	-0.133241	0.894003		RSC011000001050	Unchanged
22.7256	0.144003	0.443567	0.324649	0.745447	0.879986	RSC011000001051	Unchanged
8.39525	-0.761036	0.576068	-1.32109	0.186473	0.470213	RSC011000001052	Unchanged
19.8645	0.569721	0.540702	1.05367	0.292035	0.579882	RSC011000001053	Unchanged
19.3027	0.619343	0.427062	1.45024	0.146991	0.416634	RSC011000001054	Unchanged
20.2287	0.326499	0.505208	0.646267	0.518107	0.740343	RSC011000001055	Unchanged
82.0961	-0.3252	0.344122	-0.945015	0.344651	0.622912	RSC011000001056	Unchanged
13.6618	0.645529	0.65842	0.980422	0.326878	0.607596	RSC011000001057	Unchanged
47.1759	-0.129024	0.272129	-0.474126	0.63541	0.815372	RSC011000001058	Unchanged
12.1055	0.298759	0.875576	0.341214	0.732942	0.873664	RSC011000001059	Unchanged
10.0722	-0.134993	0.698399	-0.19329	0.846732	0.931112	RSC011000001060	Unchanged
3.712	1.44079	0.918416	1.56877	0.116701	0.365336	RSC011000001061	Unchanged
10.2703	-1.18412	0.588268	-2.01289	0.0441259	0.212202	RSC011000001062	Unchanged
1.95193	0.326264	1.37318	0.237598	0.812193		RSC011000001064	Unchanged
8.77984	-2.04476	0.659944	-3.09838	0.00194583	0.0276171	RSC011000001065	Downregulated
40.3268	-0.236862	0.381149	-0.621443	0.534308	0.751248	RSC011000001066	Unchanged
5415.41	0.183217	0.296231	0.618492	0.536251	0.752617	RSC011000001067	Unchanged
6.31665	-0.659309	0.720979	-0.914463	0.360474	0.634938	RSC011000001068	Unchanged
137.424	-0.275918	0.161139	-1.7123	0.0868414	0.313489	RSC011000001069	Unchanged
71.5249	0.00471127	0.291311	0.0161726	0.987097	0.994901	RSC011000001070	Unchanged
335.467	-0.0806727	0.183911	-0.438651	0.660915	0.830642	RSC011000001071	Unchanged
730.778	-0.780416	0.163479	-4.77379	1.80794e-06	0.000116918	RSC011000001072	Unchanged
80.2731	0.494181	0.371441	1.33044	0.183372	0.466142	RSC011000001073	Unchanged
986.72	-0.661536	0.225518	-2.9334	0.00335268	0.0405543	RSC011000001074	Unchanged
1.28348	-1.96313	1.55735	-1.26056	0.207467		RSC011000001075	Unchanged
1765.99	0.777412	0.267225	2.90921	0.00362344	0.042954	RSC011000001076	Unchanged
0						RSC011000001077	Unchanged
13545.4	0.785366	0.324671	2.41896	0.0155648	0.110203	RSC011000001079	Unchanged
7.99514	-1.68598	0.6734	-2.50369	0.0122907	0.0951443	RSC011000001081	Unchanged
4.4106	0.974195	1.29056	0.754865	0.45033	0.694242	RSC011000001082	Unchanged
8.87087	0.0491304	0.654384	0.0750788	0.940152	0.974952	RSC011000001083	Unchanged
0						RSC011000001084	Unchanged
353.737	-0.167877	0.142282	-1.1799	0.238042	0.529219	RSC011000001085	Unchanged
2022.47	0.371609	0.157251	2.36316	0.0181201	0.121679	RSC011000001086	Unchanged
13.2243	-1.05285	0.854537	-1.23207	0.217924	0.506239	RSC011000001087	Unchanged
3.53774	1.30186	0.881079	1.47757	0.139522	0.404244	RSC011000001088	Unchanged
16.3825	-0.894917	0.821144	-1.08984	0.275783	0.566145	RSC011000001089	Unchanged
0.962696	-1.44587	1.71909	-0.841067	0.400311		RSC011000001090	Unchanged
132.866	-0.131987	0.231412	-0.570354	0.568437	0.773618	RSC011000001091	Unchanged
3.15062	-0.950581	1.60797	-0.591169	0.554407	0.765505	RSC011000001092	Unchanged
429.29	0.264096	0.205964	1.28224	0.199757	0.485812	RSC011000001093	Unchanged
52.6295	0.168125	0.334472	0.502656	0.615206	0.802757	RSC011000001094	Unchanged
108.409	-0.126731	0.295662	-0.428633	0.66819	0.835185	RSC011000001095	Unchanged
32.7456	0.886039	0.469524	1.8871	0.0591469	0.252357	RSC011000001096	Unchanged
411.081	1.43941	0.796211	1.80783	0.0706327	0.277521	RSC011000001097	Unchanged
914.467	-0.049947	0.160198	-0.311784	0.755205	0.88422	RSC011000001098	Unchanged
23.8158	0.285896	0.435846	0.655956	0.511852	0.735517	RSC011000001099	Unchanged
1459.55	0.197723	0.390071	0.506889	0.612233	0.800847	RSC011000001100	Unchanged
22.1284	0.312317	0.459477	0.679723	0.49668	0.725674	RSC011000001101	Unchanged
127.382	1.04029	0.426327	2.44012	0.0146825	0.106934	RSC011000001102	Unchanged
14.2728	-0.560679	0.513164	-1.09259	0.274574	0.564876	RSC011000001103	Unchanged
143.972	-0.0658803	0.272462	-0.241796	0.808938	0.912941	RSC011000001104	Unchanged
1010.73	-0.281341	0.156087	-1.80246	0.0714725	0.279723	RSC011000001105	Unchanged
21.0222	-0.320026	0.419303	-0.763234	0.445324	0.690869	RSC011000001106	Unchanged
19.1225	-0.450746	0.455574	-0.989402	0.322467	0.603587	RSC011000001107	Unchanged
4.87187	0.523518	0.955051	0.548157	0.583584	0.783898	RSC011000001108	Unchanged
76.8106	0.52769	0.492106	1.07231	0.283582	0.572746	RSC011000001109	Unchanged
154.012	0.0211125	0.186125	0.113432	0.909688	0.961821	RSC011000001110	Unchanged
25.1181	0.0489577	0.616305	0.0794375	0.936685	0.973916	RSC011000001111	Unchanged
1477.99	0.53642	0.19697	2.72335	0.00646226	0.0634768	RSC011000001112	Unchanged
39.7772	-0.203196	0.641304	-0.316848	0.751359	0.88207	RSC011000001113	Unchanged
26.1139	0.43409	0.392783	1.10516	0.269089	0.559591	RSC011000001114	Unchanged
7.88788	0.36117	0.507507	0.711655	0.476679	0.71328	RSC011000001115	Unchanged
7.99449	0.131762	0.802538	0.164182	0.869588	0.942243	RSC011000001116	Unchanged
58.9364	1.65959	0.608865	2.72571	0.00641629	0.0631746	RSC011000001117	Unchanged
39.6691	2.15282	0.473637	4.5453	5.48581e-06	0.000302904	RSC011000001118	Upregulated
596.641	-0.29855	0.134224	-2.22426	0.0261306	0.152543	RSC011000001119	Unchanged
29.3028	0.285772	0.352004	0.811844	0.416881	0.674698	RSC011000001120	Unchanged
70.9409	-1.30464	0.509088	-2.56269	0.0103863	0.0860952	RSC011000001121	Unchanged
13.3739	-0.509937	0.560718	-0.909437	0.36312	0.636441	RSC011000001122	Unchanged
120.554	-0.192752	0.33041	-0.583373	0.559643	0.768191	RSC011000001123	Unchanged
269.026	-0.397804	0.142556	-2.79052	0.00526235	0.0551104	RSC011000001124	Unchanged
59.7645	-0.472085	0.476551	-0.99063	0.321866	0.603227	RSC011000001125	Unchanged
275.879	-0.0651769	0.138532	-0.470484	0.638009	0.815984	RSC011000001126	Unchanged
493.513	-0.0527531	0.123405	-0.427481	0.669029	0.835533	RSC011000001127	Unchanged
581.25	-0.198124	0.182621	-1.08489	0.277969	0.567999	RSC011000001128	Unchanged
88.9482	0.75579	0.221291	3.41537	0.000636946	0.012295	RSC011000001129	Unchanged
1871.08	-0.0435329	0.25178	-0.172901	0.86273	0.939128	RSC011000001130	Unchanged
174.565	0.725684	0.314339	2.3086	0.0209657	0.132794	RSC011000001131	Unchanged
152.928	0.33553	0.250186	1.34112	0.179882	0.46108	RSC011000001132	Unchanged
1.59795	0.587483	2.22207	0.264385	0.791483		RSC011000001133	Unchanged
0.0876793	0.159457	3.16075	0.0504491	0.959764		RSC011000001134	Unchanged
83.8452	0.476341	0.330037	1.4433	0.148937	0.419147	RSC011000001135	Unchanged
27.2939	0.561005	0.397071	1.41286	0.157698	0.431196	RSC011000001136	Unchanged
169.388	-0.134881	0.330066	-0.408649	0.682798	0.845068	RSC011000001138	Unchanged
21.4689	0.24917	0.556902	0.447422	0.65457	0.827052	RSC011000001139	Unchanged
0.79108	-2.75804	2.20193	-1.25256	0.210367		RSC011000001140	Unchanged
19.3798	-0.716485	0.51518	-1.39075	0.164302	0.439584	RSC011000001141	Unchanged
55.7568	0.631706	0.385287	1.63957	0.101094	0.337997	RSC011000001142	Unchanged
1.66993	-1.2372	1.41981	-0.871387	0.383543		RSC011000001143	Unchanged
0						RSC011000001144	Unchanged
537.794	0.830507	0.213072	3.89778	9.70801e-05	0.00293358	RSC011000001145	Unchanged
0						RSC011000001146	Unchanged
0.885672	-0.260165	1.58968	-0.163658	0.87		RSC011000001147	Unchanged
125.299	1.53196	0.28937	5.29411	1.19597e-07	1.11669e-05	RSC011000001148	Upregulated
40.4354	0.576881	0.415648	1.38791	0.165166	0.44069	RSC011000001149	Unchanged
5.01338	0.607224	0.716507	0.847478	0.396728	0.660606	RSC011000001150	Unchanged
0.962957	-1.51021	2.31617	-0.652029	0.514382		RSC011000001151	Unchanged
67.9263	0.890048	0.255866	3.47858	0.000504086	0.0104073	RSC011000001152	Unchanged
460.709	1.27683	0.237555	5.37488	7.66346e-08	7.49216e-06	RSC011000001153	Upregulated
42.265	0.648081	0.389524	1.66378	0.096157	0.329884	RSC011000001154	Unchanged
284.129	1.39049	0.269765	5.15444	2.54385e-07	2.10342e-05	RSC011000001155	Upregulated
52.2482	-0.0949504	0.389232	-0.243943	0.807275	0.91237	RSC011000001156	Unchanged
8.88888	0.173407	0.888085	0.195259	0.84519	0.930455	RSC011000001157	Unchanged
48.7347	0.47678	0.356088	1.33894	0.180591	0.462114	RSC011000001158	Unchanged
55.7884	0.160119	0.337556	0.474349	0.635251	0.815372	RSC011000001159	Unchanged
31.1964	0.62619	0.401103	1.56117	0.118483	0.369108	RSC011000001160	Unchanged
867.969	0.477568	0.111545	4.2814	1.85721e-05	0.000802202	RSC011000001161	Unchanged
159.672	0.680529	0.335395	2.02903	0.0424549	0.207042	RSC011000001162	Unchanged
73.7687	0.874104	0.464673	1.88111	0.0599563	0.254008	RSC011000001163	Unchanged
0.868564	-2.90966	1.77377	-1.64038	0.100926		RSC011000001165	Unchanged
325.86	-0.196717	0.155407	-1.26582	0.205578	0.490811	RSC011000001166	Unchanged
7.31789	-1.93113	0.684957	-2.81934	0.00481218	0.0521032	RSC011000001167	Unchanged
67.4321	1.01378	0.290338	3.49172	0.000479921	0.0100168	RSC011000001168	Upregulated
430.7	-0.259943	0.169701	-1.53177	0.125579	0.38107	RSC011000001169	Unchanged
210.812	0.261738	0.169179	1.54711	0.121837	0.374987	RSC011000001170	Unchanged
0.912093	-2.97052	2.23518	-1.32899	0.183853		RSC011000001171	Unchanged
37.9794	0.237325	0.30962	0.766503	0.443377	0.690126	RSC011000001172	Unchanged
1.62268	2.04527	2.11326	0.967825	0.333132		RSC011000001173	Unchanged
0.361969	2.38948	3.14273	0.760318	0.447065		RSC011000001174	Unchanged
294.061	0.318564	0.264313	1.20525	0.228106	0.518007	RSC011000001175	Unchanged
27.3159	0.0629106	0.387807	0.162221	0.871131	0.942968	RSC011000001176	Unchanged
25.3696	0.714004	0.390291	1.82941	0.0673377	0.270719	RSC011000001177	Unchanged
43.8261	0.0715687	0.388266	0.184329	0.853755	0.934871	RSC011000001178	Unchanged
0						RSC011000001179	Unchanged
3.23611	3.00898	1.47963	2.03361	0.0419909	0.205428	RSC011000001180	Unchanged
73.8926	0.526534	0.339241	1.55209	0.12064	0.373138	RSC011000001181	Unchanged
10.0432	0.692292	0.703067	0.984673	0.324785	0.605827	RSC011000001182	Unchanged
113.244	1.40461	0.419584	3.34762	0.000815074	0.0147085	RSC011000001183	Upregulated
0						RSC011000001184	Unchanged
4.01643	-0.0407497	0.676534	-0.060233	0.95197	0.980585	RSC011000001185	Unchanged
130.325	-0.625812	0.261248	-2.39547	0.0165992	0.115189	RSC011000001186	Unchanged
0.348541	-1.59291	3.1	-0.51384	0.607364		RSC011000001187	Unchanged
403.291	-0.041708	0.206019	-0.202447	0.839567	0.927953	RSC011000001188	Unchanged
49.7936	-0.220571	0.380288	-0.58001	0.561908	0.769775	RSC011000001189	Unchanged
19.9068	2.02512	2.07302	0.976892	0.328623	0.609127	RSC011000001190	Unchanged
27.9965	0.727452	0.541798	1.34266	0.179381	0.460435	RSC011000001191	Unchanged
0						RSC011000001192	Unchanged
27.9195	0.220755	0.588365	0.3752	0.707512	0.859533	RSC011000001193	Unchanged
160.326	0.728277	0.315832	2.3059	0.0211161	0.13331	RSC011000001194	Unchanged
238.754	-1.67631	0.269025	-6.23107	4.6327e-10	8.65118e-08	RSC011000001195	Downregulated
1.01324	-1.54135	2.27414	-0.677771	0.497917		RSC011000001196	Unchanged
1.27841	0.0555605	1.62976	0.0340912	0.972804		RSC011000001197	Unchanged
448.936	0.530158	0.30973	1.71168	0.0869559	0.313678	RSC011000001199	Unchanged
25.4467	0.239614	0.848656	0.282345	0.777679	0.895624	RSC011000001200	Unchanged
2042.65	-0.240265	0.119268	-2.0145	0.0439571	0.211542	RSC011000001201	Unchanged
30.0138	-0.178746	0.421915	-0.423655	0.671817	0.837538	RSC011000001202	Unchanged
439.097	0.118526	0.367651	0.322387	0.74716	0.880296	RSC011000001203	Unchanged
174.962	-0.418488	0.252515	-1.65728	0.0974623	0.33221	RSC011000001204	Unchanged
4.04084	0.321217	0.872556	0.368133	0.712774	0.86293	RSC011000001205	Unchanged
6.71721	0.183736	0.684131	0.268568	0.788262	0.901402	RSC011000001208	Unchanged
2.41175	0.378751	1.42366	0.266041	0.790208	0.902691	RSC011000001209	Unchanged
2.0606	1.55302	1.16443	1.33372	0.182296	0.464402	RSC011000001210	Unchanged
2.79182	-0.869369	1.35944	-0.639507	0.522493	0.742843	RSC011000001211	Unchanged
2606.52	1.5039	0.979973	1.53464	0.124873	0.380177	RSC011000001212	Unchanged
4.30709	1.31788	0.820462	1.60627	0.108215	0.350798	RSC011000001213	Unchanged
46.9474	0.0137905	0.480612	0.0286936	0.977109	0.990768	RSC011000001214	Unchanged
0						RSC011000001215	Unchanged
12.4251	-1.52601	0.716733	-2.12912	0.033244	0.178635	RSC011000001216	Unchanged
90.8359	1.07622	0.33569	3.206	0.00134592	0.0214264	RSC011000001217	Upregulated
189.014	0.990501	0.23845	4.15392	3.26824e-05	0.00127807	RSC011000001218	Unchanged
0						RSC011000001220	Unchanged
1.71725	3.30704	1.77005	1.86833	0.0617164		RSC011000001221	Unchanged
14.1333	0.705377	0.566812	1.24446	0.213329	0.500852	RSC011000001222	Unchanged
525.171	-0.260495	0.0972616	-2.6783	0.00739979	0.0693307	RSC011000001223	Unchanged
568.423	0.167822	0.151323	1.10903	0.267415	0.55807	RSC011000001224	Unchanged
212.687	0.160505	0.161892	0.991437	0.321472	0.603101	RSC011000001225	Unchanged
186.553	-0.29695	0.18578	-1.5984	0.109955	0.353199	RSC011000001226	Unchanged
13.119	-0.19708	0.636417	-0.309671	0.756811	0.884488	RSC011000001227	Unchanged
15.8833	0.796333	0.439558	1.81167	0.0700375	0.27649	RSC011000001228	Unchanged
1025.06	-0.38787	0.122757	-3.15965	0.00157958	0.0239532	RSC011000001229	Unchanged
38.028	0.443466	0.443149	1.00071	0.316965	0.599585	RSC011000001230	Unchanged
3.71393	-0.303149	0.80606	-0.376087	0.706852	0.85914	RSC011000001231	Unchanged
530.892	-0.095842	0.233845	-0.409853	0.681914	0.84439	RSC011000001232	Unchanged
120.423	0.344195	0.281947	1.22078	0.222169	0.51142	RSC011000001233	Unchanged
54.1263	-0.240449	0.309524	-0.776835	0.437256	0.686429	RSC011000001234	Unchanged
0						RSC011000001235	Unchanged
439.444	-0.315	0.157403	-2.00123	0.0453676	0.215554	RSC011000001236	Unchanged
0						RSC011000001237	Unchanged
9.03631	0.548147	0.670059	0.818058	0.413324	0.671994	RSC011000001238	Unchanged
38.8661	-0.200335	0.41716	-0.480235	0.63106	0.813602	RSC011000001239	Unchanged
815.952	-0.240478	0.230125	-1.04498	0.29603	0.583179	RSC011000001240	Unchanged
24.6365	2.39498	1.78621	1.34082	0.17998	0.461189	RSC011000001241	Unchanged
27.0785	-0.683933	0.402359	-1.69981	0.0891667	0.318172	RSC011000001242	Unchanged
0.536837	-0.217848	2.52231	-0.0863686	0.931173		RSC011000001243	Unchanged
77.347	0.902386	0.378431	2.38455	0.0171001	0.117294	RSC011000001244	Unchanged
16.913	-0.318644	0.714632	-0.445885	0.65568	0.827568	RSC011000001245	Unchanged
43.5104	0.817117	0.422697	1.93311	0.0532232	0.237404	RSC011000001246	Unchanged
4.73695	1.51695	1.21656	1.24691	0.21243	0.499445	RSC011000001247	Unchanged
2.7514	0.266048	1.29665	0.205181	0.837431	0.927255	RSC011000001248	Unchanged
20.2916	0.662883	0.642265	1.0321	0.302024	0.588384	RSC011000001249	Unchanged
821.381	-0.197862	0.192253	-1.02917	0.303398	0.589573	RSC011000001251	Unchanged
77.7575	0.616841	0.481018	1.28237	0.199714	0.485812	RSC011000001252	Unchanged
41.3753	0.841103	0.28002	3.00373	0.00266694	0.0349287	RSC011000001253	Unchanged
470.896	0.314412	0.231576	1.3577	0.174558	0.453347	RSC011000001254	Unchanged
234.776	-0.167073	0.163289	-1.02317	0.306226	0.591319	RSC011000001255	Unchanged
85.3937	-0.175383	0.337574	-0.51954	0.603384	0.795656	RSC011000001256	Unchanged
29.3681	-0.674728	0.467984	-1.44178	0.149366	0.419634	RSC011000001257	Unchanged
79.7549	-0.0717586	0.258747	-0.277331	0.781526	0.898292	RSC011000001258	Unchanged
6.66164	1.0024	1.00285	0.999556	0.317525	0.600235	RSC011000001259	Unchanged
382.767	-0.374893	0.172878	-2.16854	0.0301177	0.167803	RSC011000001260	Unchanged
20.0612	1.19854	0.52074	2.3016	0.0213576	0.134003	RSC011000001261	Unchanged
141.998	1.31617	0.467929	2.81276	0.00491182	0.0528378	RSC011000001262	Unchanged
1.73624	1.83015	1.4019	1.30548	0.191728		RSC011000001263	Unchanged
190.478	-0.540585	0.299974	-1.80211	0.0715285	0.27982	RSC011000001264	Unchanged
105.077	0.246813	0.291721	0.846059	0.39752	0.661472	RSC011000001265	Unchanged
25.1739	0.770967	0.361268	2.13406	0.0328378	0.177139	RSC011000001266	Unchanged
5.84878	-1.34484	0.840324	-1.60038	0.109513	0.352527	RSC011000001267	Unchanged
182.512	0.0052046	0.185309	0.028086	0.977594	0.991001	RSC011000001268	Unchanged
2559.64	1.00844	0.241896	4.1689	3.06079e-05	0.00121699	RSC011000001269	Upregulated
23.9763	0.0469643	0.511128	0.0918838	0.92679	0.968955	RSC011000001270	Unchanged
38634	-0.335836	0.357158	-0.9403	0.347064	0.624669	RSC011000001271	Unchanged
17.0506	-1.12806	0.716856	-1.57362	0.115575	0.363334	RSC011000001272	Unchanged
181.67	1.21724	1.17177	1.0388	0.298896	0.585903	RSC011000001273	Unchanged
145.607	-0.587639	0.180402	-3.25739	0.00112442	0.0188196	RSC011000001274	Unchanged
184.382	-0.0893513	0.187158	-0.477412	0.633069	0.814618	RSC011000001275	Unchanged
344.74	0.930342	0.257924	3.60704	0.000309704	0.00718894	RSC011000001276	Unchanged
6.41347	0.628966	0.536159	1.1731	0.240757	0.532736	RSC011000001277	Unchanged
22.4781	-0.510938	0.918359	-0.556359	0.577965	0.780023	RSC011000001278	Unchanged
2.23987	2.31398	1.18136	1.95874	0.0501438	0.229205	RSC011000001279	Unchanged
4.35761	0.100722	0.805499	0.125043	0.90049	0.956914	RSC011000001280	Unchanged
2.59414	-0.105831	1.30299	-0.0812215	0.935266	0.973454	RSC011000001281	Unchanged
347.944	-0.479626	0.215813	-2.22242	0.026255	0.152947	RSC011000001282	Unchanged
1.07736	3.24833	2.22274	1.46141	0.143904		RSC011000001283	Unchanged
43.4444	-0.0797266	0.545937	-0.146036	0.883893	0.949503	RSC011000001284	Unchanged
7.56008	-0.0836093	0.861885	-0.0970075	0.92272	0.966476	RSC011000001285	Unchanged
1.18684	-0.52104	1.62605	-0.320432	0.748641		RSC011000001286	Unchanged
1331.95	-0.481182	0.119911	-4.01284	5.99932e-05	0.0020266	RSC011000001287	Unchanged
359.429	-0.284932	0.172556	-1.65124	0.0986891	0.334601	RSC011000001288	Unchanged
1.56656	-0.573795	1.09282	-0.525061	0.599541		RSC011000001289	Unchanged
171.212	0.425662	0.352622	1.20713	0.227381	0.517252	RSC011000001290	Unchanged
29.4704	-0.115318	0.443446	-0.26005	0.794826	0.905415	RSC011000001291	Unchanged
238.324	-0.00828575	0.199286	-0.0415772	0.966836	0.986846	RSC011000001292	Unchanged
9.86634	2.18607	0.665828	3.28324	0.00102623	0.0174218	RSC011000001293	Upregulated
34.6282	-0.0188669	0.370335	-0.0509456	0.959369	0.983574	RSC011000001294	Unchanged
468.647	0.0127287	0.887001	0.0143503	0.988551	0.995649	RSC011000001295	Unchanged
20.0642	-0.118714	0.570398	-0.208125	0.835131	0.925961	RSC011000001296	Unchanged
22.5593	0.453929	0.66503	0.682569	0.494879	0.725085	RSC011000001297	Unchanged
3.67203	-3.72871	1.26193	-2.95476	0.00312914	0.0390437	RSC011000001298	Downregulated
181.482	0.103078	0.209937	0.490997	0.623428	0.808283	RSC011000001299	Unchanged
0.865262	1.64789	2.34569	0.702518	0.482356		RSC011000001300	Unchanged
105.247	-0.124052	0.260653	-0.475926	0.634127	0.814791	RSC011000001301	Unchanged
270.657	-0.286874	0.216664	-1.32405	0.185488	0.469083	RSC011000001302	Unchanged
0.25161	1.89067	3.16075	0.598172	0.549725		RSC011000001303	Unchanged
3.24366	-0.174391	1.16887	-0.149196	0.881399	0.947777	RSC011000001304	Unchanged
59.6082	-0.393942	0.45266	-0.870282	0.384146	0.651712	RSC011000001305	Unchanged
3701.02	0.139279	0.208745	0.667222	0.50463	0.731495	RSC011000001306	Unchanged
0.48545	0.230877	2.59118	0.0891012	0.929002		RSC011000001307	Unchanged
215.771	-0.0386871	0.152407	-0.25384	0.799619	0.908571	RSC011000001308	Unchanged
8.97546	0.931544	0.91794	1.01482	0.310192	0.594486	RSC011000001309	Unchanged
278.725	-0.136923	0.287377	-0.476459	0.633748	0.814791	RSC011000001310	Unchanged
23.7021	0.815103	0.487115	1.67333	0.0942627	0.32652	RSC011000001311	Unchanged
55.8789	1.74941	0.854662	2.0469	0.0406676	0.201519	RSC011000001312	Unchanged
348.79	-0.526391	0.165642	-3.17789	0.00148352	0.0230431	RSC011000001313	Unchanged
1.36841	2.9694	2.13309	1.39206	0.163903		RSC011000001314	Unchanged
419.67	0.790251	0.755719	1.04569	0.295702	0.582982	RSC011000001315	Unchanged
3.45264	0.109497	0.79096	0.138435	0.889896	0.951926	RSC011000001316	Unchanged
3068.84	0.142526	0.446423	0.319261	0.749528	0.880863	RSC011000001317	Unchanged
1.04797	-3.17297	1.83133	-1.73261	0.0831657		RSC011000001318	Unchanged
1075.26	0.360373	0.216843	1.6619	0.096532	0.330635	RSC011000001319	Unchanged
0.772603	1.20348	1.79178	0.671666	0.501796		RSC011000001320	Unchanged
90.191	0.641327	0.394873	1.62414	0.104346	0.343652	RSC011000001321	Unchanged
1.58243	1.30485	1.35597	0.962301	0.335899		RSC011000001322	Unchanged
1333.63	-0.121303	0.212117	-0.571869	0.567411	0.772845	RSC011000001323	Unchanged
14.6005	0.465396	0.703804	0.661258	0.508447	0.733477	RSC011000001324	Unchanged
28.7537	-3.06993	0.652428	-4.70539	2.53379e-06	0.000154255	RSC011000001325	Downregulated
241.864	0.0544275	0.151689	0.35881	0.719737	0.86679	RSC011000001326	Unchanged
940.514	-0.0163869	0.212474	-0.0771243	0.938525	0.974725	RSC011000001327	Unchanged
50.9555	0.0805123	0.397097	0.202752	0.839329	0.927953	RSC011000001328	Unchanged
30.2266	-0.40944	0.400452	-1.02244	0.306571	0.591567	RSC011000001329	Unchanged
9.60494	0.491535	0.559084	0.879178	0.379305	0.647138	RSC011000001330	Unchanged
3.16815	0.684424	1.43656	0.476434	0.633765	0.814791	RSC011000001331	Unchanged
131.718	1.9671	1.02174	1.92525	0.0541987	0.239889	RSC011000001332	Unchanged
5.65604	-0.132881	0.992996	-0.133818	0.893546	0.953455	RSC011000001333	Unchanged
41.0921	0.321721	0.329851	0.97535	0.329387	0.609826	RSC011000001334	Unchanged
150.287	0.128501	0.163692	0.785014	0.432445	0.683836	RSC011000001335	Unchanged
12.3226	-0.34742	0.509969	-0.681257	0.495709	0.725426	RSC011000001336	Unchanged
143.442	-0.284489	0.139889	-2.03368	0.0419843	0.205428	RSC011000001337	Unchanged
994.539	0.469974	0.180893	2.59807	0.0093749	0.0804808	RSC011000001338	Unchanged
10.8035	0.885538	0.686754	1.28945	0.19724	0.483018	RSC011000001339	Unchanged
330.77	2.39293	1.79346	1.33426	0.18212	0.464096	RSC011000001340	Unchanged
1.1832	-3.33502	2.17849	-1.53088	0.125798		RSC011000001341	Unchanged
245.259	0.906213	0.223152	4.06097	4.88682e-05	0.00172806	RSC011000001342	Unchanged
377.053	-0.417534	0.136581	-3.05703	0.00223538	0.0306282	RSC011000001343	Unchanged
38.7034	-0.0076959	0.334413	-0.0230132	0.98164	0.993052	RSC011000001344	Unchanged
26.6368	-0.816135	0.327193	-2.49436	0.0126186	0.0970035	RSC011000001345	Unchanged
208.082	-0.247603	0.193271	-1.28112	0.200153	0.486266	RSC011000001346	Unchanged
71.2042	-0.661764	0.378514	-1.74832	0.0804085	0.299597	RSC011000001347	Unchanged
8.71891	4.16326	1.37772	3.02186			RSC011000001348	Unchanged
25.8215	0.362993	0.484879	0.748626	0.454083	0.696852	RSC011000001349	Unchanged
34.9397	-0.128535	0.308536	-0.416595	0.676975	0.841213	RSC011000001350	Unchanged
0.703294	0.722954	2.41596	0.29924	0.764757		RSC011000001351	Unchanged
1326.98	-0.480842	0.171859	-2.79788	0.00514395	0.0543845	RSC011000001352	Unchanged
1.61972	0.896887	1.87091	0.479386	0.631664		RSC011000001353	Unchanged
13.9646	0.0443325	0.795461	0.0557318	0.955555	0.981966	RSC011000001354	Unchanged
7.99139	-0.206087	0.690669	-0.298387	0.765408	0.88903	RSC011000001355	Unchanged
0.157785	-0.417612	3.16075	-0.132125	0.894886		RSC011000001356	Unchanged
0						RSC011000001357	Unchanged
0						RSC011000001358	Unchanged
56.0805	-0.113057	0.365075	-0.309681	0.756804	0.884488	RSC011000001359	Unchanged
156.848	0.750662	0.323843	2.31798	0.0204503	0.131179	RSC011000001360	Unchanged
0.228164	0.736529	3.16075	0.233024	0.815743		RSC011000001361	Unchanged
33.3302	-0.0631149	0.36331	-0.173722	0.862084	0.93909	RSC011000001362	Unchanged
17.5783	0.118198	0.602315	0.196239	0.844423	0.93023	RSC011000001363	Unchanged
3.81677	-0.470896	0.852591	-0.552312	0.580735	0.781354	RSC011000001364	Unchanged
46.8313	0.254127	0.382964	0.663579	0.50696	0.732794	RSC011000001365	Unchanged
376.548	0.0371907	0.796447	0.0466957	0.962756	0.985405	RSC011000001366	Unchanged
19.4882	1.20147	0.72506	1.65706	0.0975072	0.33221	RSC011000001367	Unchanged
41.6919	1.11396	0.344593	3.23267	0.00122639	0.0200515	RSC011000001368	Upregulated
336.847	-0.0595526	0.122089	-0.48778	0.625705	0.80998	RSC011000001369	Unchanged
40.3346	2.03316	0.634341	3.20516	0.00134988	0.0214689	RSC011000001370	Upregulated
15.2821	-0.0182615	0.548333	-0.0333037	0.973432	0.98986	RSC011000001372	Unchanged
9.68951	0.149736	0.508023	0.294742	0.768191	0.890788	RSC011000001373	Unchanged
31.2996	0.263206	0.908489	0.289719	0.772031	0.892909	RSC011000001374	Unchanged
37.5359	-0.0078435	0.362391	-0.0216437	0.982732	0.993492	RSC011000001375	Unchanged
0.410059	-0.794645	2.68554	-0.295898	0.767308		RSC011000001376	Unchanged
15.1866	-0.111814	0.70448	-0.158719	0.873891	0.943918	RSC011000001377	Unchanged
607.914	0.286882	0.170062	1.68692	0.0916186	0.322002	RSC011000001378	Unchanged
1.99558	-0.331301	1.20116	-0.275816	0.782689	0.898487	RSC011000001379	Unchanged
34.9236	-1.31715	0.483135	-2.72625	0.0064059	0.0631673	RSC011000001380	Unchanged
171.617	-0.239233	0.192034	-1.24578	0.212845	0.499983	RSC011000001381	Unchanged
0.64579	-2.48382	1.9116	-1.29934	0.193828		RSC011000001382	Unchanged
43.3615	-1.17319	0.496062	-2.365	0.0180299	0.121268	RSC011000001383	Unchanged
0.445873	-1.94054	3.08436	-0.629155	0.529248		RSC011000001384	Unchanged
55.5092	0.561097	0.423358	1.32535	0.185056	0.468427	RSC011000001385	Unchanged
0						RSC011000001386	Unchanged
529.086	0.0173785	0.176059	0.0987083	0.92137	0.966191	RSC011000001387	Unchanged
178.647	0.748289	0.310702	2.40838	0.0160235	0.112558	RSC011000001388	Unchanged
40.6748	0.538549	0.417569	1.28972	0.197146	0.482985	RSC011000001389	Unchanged
24.2759	0.389555	0.492372	0.79118	0.428839	0.681321	RSC011000001390	Unchanged
0.366595	0.736532	3.16075	0.233025	0.815742		RSC011000001391	Unchanged
220.619	0.335881	0.223797	1.50083	0.1334	0.393803	RSC011000001392	Unchanged
2.56137	0.909948	1.09641	0.829932	0.406577	0.668231	RSC011000001393	Unchanged
1.68958	1.46779	1.1797	1.24421	0.213423		RSC011000001394	Unchanged
13.5441	1.62844	0.552403	2.94793	0.00319911	0.0394592	RSC011000001395	Upregulated
8.73054	0.496293	0.734515	0.675674	0.499248	0.727291	RSC011000001396	Unchanged
78.5894	0.730201	0.323389	2.25797	0.0239478	0.143067	RSC011000001397	Unchanged
38.4444	-0.729221	0.373495	-1.95243	0.0508876	0.230901	RSC011000001398	Unchanged
397.17	0.0955713	0.204453	0.467448	0.640179	0.817564	RSC011000001399	Unchanged
1545.41	0.29469	0.110106	2.67641	0.0074415	0.0696071	RSC011000001400	Unchanged
30.7146	0.324632	0.4617	0.703124	0.481979	0.716694	RSC011000001401	Unchanged
67.5044	-1.04644	0.459767	-2.27602	0.0228448	0.139077	RSC011000001402	Unchanged
125.824	-0.194498	0.326958	-0.594872	0.551929	0.764096	RSC011000001403	Unchanged
0						RSC011000001405	Unchanged
756.48	0.0343231	0.113386	0.30271	0.762111	0.887229	RSC011000001406	Unchanged
7.24607	0.849306	0.696082	1.22012	0.222418	0.5115	RSC011000001407	Unchanged
0.148624	-0.417612	3.16075	-0.132125	0.894886		RSC011000001408	Unchanged
10.8831	0.0824123	0.575562	0.143186	0.886144	0.950402	RSC011000001410	Unchanged
23.6714	1.22812	0.67203	1.82747	0.0676288	0.271561	RSC011000001411	Unchanged
773.901	-0.165606	0.138522	-1.19552	0.231883	0.522568	RSC011000001412	Unchanged
4.36248	-1.21057	0.763561	-1.58542	0.11287	0.358957	RSC011000001413	Unchanged
13.2628	0.517441	0.678851	0.76223	0.445923	0.69139	RSC011000001414	Unchanged
651.614	0.0743329	0.174835	0.42516	0.67072	0.836827	RSC011000001415	Unchanged
0						RSC011000001416	Unchanged
31.7959	1.02304	0.442511	2.31189	0.0207836	0.13218	RSC011000001417	Unchanged
1.93502	-0.00918013	1.46329	-0.00627362	0.994994		RSC011000001418	Unchanged
109.057	0.462765	0.404484	1.14409	0.252587	0.543222	RSC011000001419	Unchanged
992.053	-6.83901	0.553034	-12.3663	3.97525e-35	9.43838e-32	RSC011000001420	Downregulated
462.322	-0.51414	0.226552	-2.26941	0.0232432	0.140473	RSC011000001421	Unchanged
0						RSC011000001422	Unchanged
283.672	0.0633913	0.124992	0.507161	0.612042	0.800829	RSC011000001424	Unchanged
128.446	0.973783	0.323168	3.01324	0.00258471	0.0342021	RSC011000001425	Unchanged
34.1879	1.34452	0.564856	2.38029	0.0172988	0.118091	RSC011000001426	Unchanged
31.8007	0.775275	0.382854	2.02499	0.0428683	0.208142	RSC011000001427	Unchanged
25.8221	0.0147789	0.418462	0.0353171	0.971827	0.989311	RSC011000001428	Unchanged
5551.01	1.4263	1.24349	1.14701	0.251377	0.542614	RSC011000001429	Unchanged
97.7285	-0.110221	0.411353	-0.267948	0.78874	0.901696	RSC011000001430	Unchanged
68.7263	-0.683367	0.510287	-1.33918	0.180512	0.461981	RSC011000001431	Unchanged
14.9904	-0.404796	0.482808	-0.83842	0.401795	0.664536	RSC011000001432	Unchanged
44.6016	0.358798	0.472271	0.759729	0.447416	0.692335	RSC011000001433	Unchanged
8.92647	0.290082	0.590598	0.491166	0.623309	0.808283	RSC011000001434	Unchanged
155.212	-1.62695	0.2658	-6.12095	9.30187e-10	1.59378e-07	RSC011000001435	Downregulated
52.6405	0.529498	0.3315	1.59728	0.110204	0.353588	RSC011000001436	Unchanged
12.1185	1.79074	0.84511	2.11895	0.0340949	0.181214	RSC011000001437	Unchanged
2.03344	0.699607	1.19859	0.583692	0.559428	0.7681	RSC011000001438	Unchanged
1.32681	0.531306	1.41592	0.375236	0.707485		RSC011000001439	Unchanged
309.03	-0.504899	0.258197	-1.95548	0.0505265	0.22988	RSC011000001441	Unchanged
38.7377	-0.319773	0.272175	-1.17488	0.240044	0.531724	RSC011000001442	Unchanged
8.59103	1.2106	1.51579	0.79866	0.424488	0.679256	RSC011000001443	Unchanged
0.0701058	0.159457	3.16075	0.0504491	0.959764		RSC011000001444	Unchanged
53.9348	0.247066	0.508755	0.485627	0.627231	0.811055	RSC011000001445	Unchanged
3.18714	-0.777186	1.0189	-0.762771	0.4456	0.69104	RSC011000001446	Unchanged
161.619	0.730035	0.684186	1.06701	0.285966	0.57523	RSC011000001447	Unchanged
145.632	-0.299479	0.254413	-1.17714	0.23914	0.530783	RSC011000001448	Unchanged
0.140212	-0.417612	3.16075	-0.132125	0.894886		RSC011000001449	Unchanged
1.9652	1.82529	1.13609	1.60665	0.108132	0.350663	RSC011000001450	Unchanged
7.37456	0.0955877	2.19568	0.0435345	0.965275	0.986222	RSC011000001451	Unchanged
0.47111	-2.0142	3.08149	-0.653644	0.513341		RSC011000001452	Unchanged
109.291	1.37109	0.351701	3.89846	9.68054e-05	0.00293061	RSC011000001453	Upregulated
138.581	0.561912	0.297444	1.88914	0.0588737	0.251578	RSC011000001454	Unchanged
0						RSC011000001455	Unchanged
135.247	0.961025	0.265034	3.62604	0.000287801	0.00682348	RSC011000001456	Unchanged
844.596	0.337168	0.248914	1.35456	0.175559	0.454767	RSC011000001457	Unchanged
323.678	-0.368722	0.166483	-2.21478	0.0267752	0.15498	RSC011000001458	Unchanged
47.9117	0.618026	0.358272	1.72502	0.0845234	0.308548	RSC011000001459	Unchanged
2.41501	0.212472	1.35191	0.157164	0.875116	0.944689	RSC011000001460	Unchanged
11.6295	0.855512	0.699982	1.22219	0.221635	0.510908	RSC011000001461	Unchanged
4.97982	-0.53239	0.95838	-0.55551	0.578546	0.780112	RSC011000001462	Unchanged
0						RSC011000001463	Unchanged
219.408	0.871992	0.206447	4.22381	2.4021e-05	0.000998071	RSC011000001464	Unchanged
3369.29	0.0361691	0.283597	0.127537	0.898516	0.955845	RSC011000001465	Unchanged
0.0701058	0.159457	3.16075	0.0504491	0.959764		RSC011000001466	Unchanged
1528.28	-0.133034	0.116288	-1.14401	0.252621	0.543222	RSC011000001467	Unchanged
2.88492	0.52139	0.872263	0.597745	0.55001	0.762718	RSC011000001468	Unchanged
185.821	-2.44927	0.511162	-4.79157	1.65479e-06	0.000109138	RSC011000001469	Downregulated
406.088	-0.302707	0.165433	-1.82978	0.0672823	0.270601	RSC011000001470	Unchanged
32.8267	0.378029	0.414325	0.912397	0.36156	0.635388	RSC011000001471	Unchanged
110.799	-0.113656	0.888062	-0.127983	0.898163	0.955664	RSC011000001472	Unchanged
605.289	0.579429	0.743223	0.779617	0.435616	0.685707	RSC011000001473	Unchanged
493.666	-2.16519	0.242018	-8.94639	3.67313e-19	3.05237e-16	RSC011000001474	Downregulated
24.2866	0.148518	0.479408	0.309794	0.756718	0.884488	RSC011000001475	Unchanged
73.5729	-0.444206	0.280272	-1.58491	0.112986	0.358982	RSC011000001476	Unchanged
18.2387	1.35748	0.482903	2.81107	0.00493768	0.052892	RSC011000001477	Unchanged
18.7055	-0.476474	0.596756	-0.79844	0.424615	0.679256	RSC011000001478	Unchanged
616.747	0.239578	0.140218	1.7086	0.0875242	0.314873	RSC011000001479	Unchanged
20.692	-1.08639	0.654236	-1.66055	0.0968044	0.331047	RSC011000001480	Unchanged
93.414	1.28027	0.241092	5.31029	1.09453e-07	1.04547e-05	RSC011000001481	Upregulated
10.4968	-0.0734944	0.645388	-0.113876	0.909336	0.961703	RSC011000001482	Unchanged
50.4025	-0.0372182	0.280911	-0.132491	0.894596	0.953677	RSC011000001483	Unchanged
238.068	-0.481175	0.142665	-3.37275	0.000744222	0.0138821	RSC011000001484	Unchanged
59.1357	0.319365	0.432758	0.737976	0.460529	0.701236	RSC011000001485	Unchanged
29.2627	-0.116629	0.344114	-0.338925	0.734667	0.874465	RSC011000001486	Unchanged
624.562	-0.268539	0.146235	-1.83635	0.0663059	0.26865	RSC011000001487	Unchanged
15.3967	0.466383	0.590952	0.789206	0.429991	0.681935	RSC011000001488	Unchanged
489.337	-0.319511	0.121165	-2.63699	0.00836457	0.0749833	RSC011000001489	Unchanged
117.801	0.301078	0.315514	0.954247	0.339959	0.618725	RSC011000001490	Unchanged
42.192	0.609311	0.532017	1.14529	0.252091	0.543028	RSC011000001491	Unchanged
43.4592	0.206512	0.460935	0.448029	0.654132	0.82668	RSC011000001493	Unchanged
275.189	0.348011	0.272899	1.27524	0.202225	0.488584	RSC011000001494	Unchanged
56.188	0.145592	0.594548	0.244878	0.806551	0.911965	RSC011000001495	Unchanged
10.2929	0.512739	0.715854	0.716261	0.47383	0.711375	RSC011000001496	Unchanged
29.0074	0.504247	0.396834	1.27067	0.203845	0.489919	RSC011000001497	Unchanged
285.193	-0.381858	0.171357	-2.22843	0.0258516	0.151233	RSC011000001498	Unchanged
203.693	0.103715	0.149243	0.694939	0.487093	0.719983	RSC011000001499	Unchanged
13.553	0.875086	0.599548	1.45958	0.144407	0.412166	RSC011000001500	Unchanged
26.66	0.412094	0.498632	0.826449	0.40855	0.66937	RSC011000001501	Unchanged
650.915	0.148621	0.184562	0.805259	0.42067	0.677606	RSC011000001502	Unchanged
158.233	1.28053	0.320249	3.99855	6.37312e-05	0.0021142	RSC011000001503	Upregulated
52.5981	0.299476	0.324337	0.92335	0.355825	0.630918	RSC011000001504	Unchanged
35.0272	0.676725	0.328377	2.06082	0.0393204	0.197326	RSC011000001505	Unchanged
571.249	-0.177215	0.178238	-0.994256	0.320098	0.602531	RSC011000001507	Unchanged
3.18793	1.02619	0.948141	1.08232	0.279112	0.568625	RSC011000001508	Unchanged
435.235	-0.205945	0.117397	-1.75426	0.0793864	0.297565	RSC011000001509	Unchanged
807.029	1.03804	0.22973	4.51853	6.22702e-06	0.000337111	RSC011000001510	Upregulated
9.17526	0.678431	0.940609	0.721267	0.470745	0.708905	RSC011000001511	Unchanged
6.36705	-0.58218	0.563391	-1.03335	0.30144	0.587744	RSC011000001512	Unchanged
1335.29	0.108419	0.117301	0.92428	0.35534	0.630703	RSC011000001513	Unchanged
0						RSC011000001514	Unchanged
6855.92	2.73464	0.43949	6.22231	4.89898e-10	8.94737e-08	RSC011000001515	Upregulated
4.54356	-0.0400681	1.27535	-0.0314173	0.974937	0.990068	RSC011000001516	Unchanged
1067.05	-0.391519	0.283028	-1.38332	0.166566	0.442577	RSC011000001517	Unchanged
5.69977	1.06311	0.753083	1.41168	0.158044	0.431736	RSC011000001518	Unchanged
226.665	0.29045	0.300107	0.967819	0.333135	0.613349	RSC011000001519	Unchanged
2.4931	-1.28261	0.936199	-1.37002	0.170682	0.448215	RSC011000001521	Unchanged
1.05459	0.386142	1.4654	0.263506	0.792161		RSC011000001522	Unchanged
17.229	0.632641	0.598365	1.05728	0.290383	0.579024	RSC011000001523	Unchanged
194.104	-0.411246	0.287382	-1.43101	0.152428	0.423047	RSC011000001524	Unchanged
42.4612	1.32671	0.452802	2.92999	0.00338968	0.0408828	RSC011000001525	Upregulated
93.2323	-0.115785	0.2626	-0.440919	0.659272	0.829542	RSC011000001526	Unchanged
11.7585	-0.82097	0.495413	-1.65714	0.0974902	0.33221	RSC011000001527	Unchanged
6.15977	0.157832	1.13124	0.139521	0.889038	0.951621	RSC011000001528	Unchanged
138.736	5.69486	0.424374	13.4194	4.65212e-41	1.28864e-37	RSC011000001529	Upregulated
422.018	-0.217268	0.200623	-1.08297	0.278822	0.568473	RSC011000001530	Unchanged
413.857	-0.0264526	0.681797	-0.0387984	0.969051	0.988075	RSC011000001531	Unchanged
0.81084	-0.177408	1.78533	-0.0993695	0.920845		RSC011000001532	Unchanged
849.005	-0.0163802	0.181633	-0.0901826	0.928142	0.969524	RSC011000001533	Unchanged
481.083	0.163732	0.31414	0.521206	0.602223	0.79519	RSC011000001534	Unchanged
0.656313	3.24989	3.09128	1.05131	0.293118		RSC011000001535	Unchanged
0.275867	0.159461	3.03659	0.052513	0.95812		RSC011000001536	Unchanged
710.561	-0.0187645	0.102136	-0.183721	0.854232	0.934947	RSC011000001538	Unchanged
302.337	-0.215444	0.169722	-1.2694	0.2043	0.489959	RSC011000001539	Unchanged
1073.78	-0.468575	0.12949	-3.61862	0.000296181	0.00694292	RSC011000001540	Unchanged
6.37655	0.31302	0.578447	0.541139	0.588412	0.786505	RSC011000001541	Unchanged
0.984268	0.0744562	2.32711	0.0319951	0.974476		RSC011000001542	Unchanged
232.705	-0.325217	0.197673	-1.64523	0.099922	0.336311	RSC011000001543	Unchanged
43.0309	-2.41721	0.632683	-3.82056	0.000133148	0.00373175	RSC011000001544	Downregulated
55.0952	0.283717	0.284158	0.998447	0.318062	0.600773	RSC011000001546	Unchanged
4.64827	-0.655691	0.750833	-0.873285	0.382508	0.650228	RSC011000001547	Unchanged
114.44	0.346861	0.337151	1.0288	0.303573	0.58969	RSC011000001548	Unchanged
238.165	1.08538	0.479789	2.2622	0.0236852	0.142014	RSC011000001549	Unchanged
253.543	0.819945	0.24289	3.37579	0.000736033	0.0137757	RSC011000001550	Unchanged
159.692	-0.137363	0.187303	-0.733376	0.463329	0.703189	RSC011000001551	Unchanged
226.219	-0.404524	0.206622	-1.9578	0.0502536	0.229499	RSC011000001552	Unchanged
0.472328	2.76968	3.11659	0.888691	0.374169		RSC011000001553	Unchanged
1679.57	-0.317212	0.123555	-2.56737	0.0102473	0.0854544	RSC011000001554	Unchanged
11.1687	1.31409	0.703861	1.86698	0.0619044	0.257828	RSC011000001555	Unchanged
173.663	0.35628	0.289844	1.22921	0.218993	0.507288	RSC011000001556	Unchanged
0.769107	-2.72283	2.26679	-1.20118	0.229681		RSC011000001557	Unchanged
7.91535	0.520022	0.81478	0.638236	0.52332	0.743138	RSC011000001558	Unchanged
11.1568	-1.19074	0.701761	-1.69678	0.0897378	0.319086	RSC011000001559	Unchanged
1.30043	-2.75113	1.56428	-1.75872	0.0786253		RSC011000001560	Unchanged
132.184	1.09494	0.271532	4.03246	5.51965e-05	0.00189931	RSC011000001561	Upregulated
88.8965	-0.583883	0.429045	-1.36089	0.173549	0.452149	RSC011000001562	Unchanged
7.24575	0.920143	0.825178	1.11508	0.264815	0.555881	RSC011000001563	Unchanged
4.6968	0.44686	0.913048	0.489415	0.624548	0.809229	RSC011000001564	Unchanged
494.16	-0.513546	0.267483	-1.91992	0.0548679	0.241949	RSC011000001565	Unchanged
31.8325	-0.45358	0.435423	-1.0417	0.297552	0.584659	RSC011000001566	Unchanged
6.32411	1.30823	0.757171	1.72778	0.0840274	0.307607	RSC011000001567	Unchanged
6.68678	0.787376	0.616015	1.27818	0.201187	0.487353	RSC011000001568	Unchanged
3.45106	1.91914	1.03503	1.8542	0.0637105	0.262161	RSC011000001570	Unchanged
22.6259	0.769431	0.397079	1.93773	0.0526564	0.235451	RSC011000001571	Unchanged
5.03807	-0.609339	0.946029	-0.644102	0.519509	0.741183	RSC011000001572	Unchanged
2143.33	-1.92114	0.271761	-7.06921	1.55817e-12	4.79569e-10	RSC011000001573	Downregulated
90.5708	0.00410965	0.323864	0.0126894	0.989876	0.996531	RSC011000001574	Unchanged
0.922701	-1.38881	2.3249	-0.597361	0.550266		RSC011000001575	Unchanged
27.7227	0.71481	0.434679	1.64446	0.100082	0.336577	RSC011000001576	Unchanged
2.90153	0.077245	1.10727	0.0697615	0.944384	0.976827	RSC011000001577	Unchanged
377.227	-0.670685	0.136703	-4.90614	9.28843e-07	6.65404e-05	RSC011000001578	Unchanged
20.3155	0.136127	0.558881	0.243571	0.807563	0.91242	RSC011000001579	Unchanged
0.179491	0.736529	3.16075	0.233024	0.815743		RSC011000001580	Unchanged
591.34	0.814083	0.254928	3.19339	0.00140613	0.0220754	RSC011000001581	Unchanged
9.27206	-0.869492	0.593255	-1.46563	0.142749	0.409244	RSC011000001583	Unchanged
64.553	0.50011	0.324313	1.54206	0.123059	0.377093	RSC011000001584	Unchanged
8.47635	-0.063535	0.536354	-0.118457	0.905705	0.959818	RSC011000001585	Unchanged
228.149	-0.266781	0.218915	-1.21865	0.222978	0.512005	RSC011000001586	Unchanged
2.53951	-0.113239	1.17074	-0.096724	0.922946	0.966476	RSC011000001587	Unchanged
383.129	-0.319417	0.156649	-2.03906	0.0414441	0.203848	RSC011000001588	Unchanged
0.903831	-0.07323	2.30218	-0.031809	0.974624		RSC011000001589	Unchanged
62.3666	0.0860228	0.310314	0.277212	0.781617	0.898292	RSC011000001590	Unchanged
16.7893	0.575176	0.538874	1.06737	0.285806	0.57523	RSC011000001591	Unchanged
79.9	0.743152	0.237174	3.13336	0.00172815	0.0253648	RSC011000001592	Unchanged
186.002	-0.581947	0.226062	-2.57428	0.0100448	0.0844003	RSC011000001593	Unchanged
18.7711	1.05603	0.854553	1.23577	0.216542	0.504818	RSC011000001595	Unchanged
39.2002	-0.202616	0.414138	-0.489247	0.624667	0.809271	RSC011000001596	Unchanged
417.938	-0.535289	0.211585	-2.5299	0.0114094	0.0913413	RSC011000001597	Unchanged
290.094	-0.331831	0.160888	-2.06249	0.0391608	0.197228	RSC011000001598	Unchanged
46.8863	-0.34957	0.273382	-1.27869	0.201008	0.487275	RSC011000001599	Unchanged
4.92171	1.70905	0.691819	2.47037	0.0134972	0.101412	RSC011000001600	Unchanged
626.928	0.0348095	0.149109	0.23345	0.815412	0.916181	RSC011000001601	Unchanged
312.793	0.0576418	0.261262	0.220629	0.825381	0.920684	RSC011000001602	Unchanged
0						RSC011000001603	Unchanged
96.6783	-2.74943	1.66618	-1.65015	0.0989129	0.334836	RSC011000001604	Unchanged
509.533	0.864724	0.166353	5.19814	2.01293e-07	1.76079e-05	RSC011000001605	Unchanged
28.9673	0.358307	0.612306	0.585176	0.558429	0.767413	RSC011000001606	Unchanged
143.967	-0.482789	0.184159	-2.62159	0.00875206	0.0771667	RSC011000001607	Unchanged
8072.11	0.131147	0.139771	0.9383	0.34809	0.625328	RSC011000001608	Unchanged
142.383	0.306265	0.223851	1.36816	0.171261	0.449165	RSC011000001609	Unchanged
8.05541	0.332098	0.850071	0.390671	0.696041	0.853091	RSC011000001610	Unchanged
0						RSC011000001611	Unchanged
52.4336	0.205376	0.441662	0.465007	0.641926	0.818852	RSC011000001612	Unchanged
741.013	-0.291236	0.109425	-2.66152	0.00777885	0.0716655	RSC011000001613	Unchanged
13.0928	-0.51661	0.758797	-0.680827	0.495981	0.725426	RSC011000001614	Unchanged
0.726634	-0.185668	2.07399	-0.0895222	0.928667		RSC011000001615	Unchanged
88.5166	-0.0395396	0.227606	-0.17372	0.862086	0.93909	RSC011000001616	Unchanged
333.703	1.95498	1.10846	1.76368	0.0777856	0.294231	RSC011000001617	Unchanged
23.7516	0.774357	0.488781	1.58426	0.113135	0.359315	RSC011000001618	Unchanged
86.2136	-0.549345	0.280799	-1.95636	0.0504226	0.229721	RSC011000001619	Unchanged
26.1525	0.516567	0.475065	1.08736	0.276877	0.566991	RSC011000001621	Unchanged
30.908	0.435876	0.415209	1.04978	0.293821	0.581089	RSC011000001622	Unchanged
9.74791	0.516267	0.648259	0.79639	0.425806	0.680079	RSC011000001623	Unchanged
438.626	-0.189542	0.102638	-1.8467	0.0647903	0.264379	RSC011000001624	Unchanged
105.579	-0.00581492	0.262826	-0.0221246	0.982349	0.993406	RSC011000001626	Unchanged
42.088	0.703082	0.388462	1.80991	0.0703096	0.276943	RSC011000001627	Unchanged
34.6206	-1.28028	0.563092	-2.27366	0.0229863	0.139631	RSC011000001628	Unchanged
1.95143	-0.475642	1.32534	-0.358883	0.719682		RSC011000001629	Unchanged
497.823	0.0587573	0.307243	0.19124	0.848337	0.932189	RSC011000001630	Unchanged
21.9755	0.102421	0.441627	0.231918	0.816602	0.916716	RSC011000001631	Unchanged
14.2527	-1.30187	0.646267	-2.01444	0.043963	0.211542	RSC011000001632	Unchanged
676.097	0.886582	0.174489	5.08103	3.75397e-07	3.01406e-05	RSC011000001633	Unchanged
0.228164	0.736529	3.16075	0.233024	0.815743		RSC011000001634	Unchanged
105.133	-0.151739	0.224538	-0.675786	0.499176	0.727291	RSC011000001635	Unchanged
612.743	0.446666	0.19069	2.34237	0.0191617	0.125926	RSC011000001636	Unchanged
54.4588	0.0928672	0.279684	0.332043	0.739857	0.877537	RSC011000001637	Unchanged
18.8433	1.27539	0.511053	2.49562	0.0125739	0.0967041	RSC011000001638	Unchanged
264.699	1.26573	0.303832	4.1659	3.10133e-05	0.00122724	RSC011000001639	Upregulated
1047.59	0.00369444	0.234693	0.0157416	0.987441	0.995044	RSC011000001640	Unchanged
1540.68	-0.557265	0.136591	-4.07981	4.5072e-05	0.00162494	RSC011000001642	Unchanged
0.40008	2.50827	3.13421	0.800288	0.423544		RSC011000001644	Unchanged
56.8347	0.355346	0.41479	0.856689	0.391617	0.656627	RSC011000001645	Unchanged
1.25133	-1.29818	2.24038	-0.579445	0.562289		RSC011000001646	Unchanged
18.0848	0.577523	0.503755	1.14644	0.251614	0.542676	RSC011000001647	Unchanged
3.43771	0.130831	0.95831	0.136522	0.891408	0.952584	RSC011000001648	Unchanged
191.666	-0.871919	0.65796	-1.32518	0.18511	0.468483	RSC011000001649	Unchanged
2.43414	0.514134	1.01962	0.504242	0.614091	0.802063	RSC011000001650	Unchanged
4.77988	0.319133	0.86714	0.368029	0.712852	0.862945	RSC011000001651	Unchanged
255.045	0.123728	0.1449	0.853883	0.39317	0.657988	RSC011000001652	Unchanged
0.598581	3.07464	3.09958	0.991953	0.321221		RSC011000001653	Unchanged
18.4052	0.617096	0.772367	0.798967	0.424309	0.679256	RSC011000001654	Unchanged
19.3109	-0.0299475	0.702831	-0.0426098	0.966013	0.986369	RSC011000001655	Unchanged
574.44	0.0933493	0.13078	0.713788	0.475358	0.71233	RSC011000001656	Unchanged
61.5053	-0.0343655	0.285157	-0.120514	0.904076	0.959008	RSC011000001657	Unchanged
343.847	-0.182144	0.173485	-1.04992	0.293757	0.58108	RSC011000001658	Unchanged
13.0357	-0.366711	0.523648	-0.700301	0.48374	0.717947	RSC011000001659	Unchanged
0.301164	0.15946	3.16075	0.05045	0.959764		RSC011000001660	Unchanged
213.42	0.157393	0.232153	0.677972	0.49779	0.726363	RSC011000001661	Unchanged
793.368	0.136175	0.140185	0.971394	0.331352	0.611549	RSC011000001662	Unchanged
74.6002	0.311272	0.248079	1.25473	0.209576	0.495541	RSC011000001663	Unchanged
691.656	0.350799	0.151557	2.31463	0.0206333	0.131568	RSC011000001664	Unchanged
251.719	-0.116357	0.162576	-0.715707	0.474172	0.711629	RSC011000001665	Unchanged
0.806311	-2.79522	2.74807	-1.01716	0.309079		RSC011000001666	Unchanged
168.394	0.116217	0.201133	0.577812	0.563391	0.770655	RSC011000001667	Unchanged
400.978	-0.260615	0.22503	-1.15813	0.24681	0.539096	RSC011000001668	Unchanged
49.6187	-0.553381	0.299923	-1.84508	0.0650266	0.265083	RSC011000001669	Unchanged
215.902	-0.279307	0.226154	-1.23503	0.21682	0.50507	RSC011000001670	Unchanged
222.742	-0.425781	0.192487	-2.212	0.0269666	0.15551	RSC011000001671	Unchanged
2.20571	-2.92333	1.77943	-1.64285	0.100415	0.336878	RSC011000001672	Unchanged
2029.17	0.960406	0.322631	2.97679	0.00291284	0.0371823	RSC011000001673	Unchanged
28.2111	2.13946	1.75878	1.21645	0.223815	0.513148	RSC011000001674	Unchanged
82.6506	1.30969	0.323365	4.0502	5.11744e-05	0.00179814	RSC011000001675	Upregulated
11.54	0.263706	0.48664	0.54189	0.587894	0.786151	RSC011000001676	Unchanged
36.1151	1.03082	0.54921	1.87692	0.060529	0.25455	RSC011000001677	Unchanged
92.3313	0.495584	0.263021	1.8842	0.0595384	0.252877	RSC011000001678	Unchanged
195.854	0.0646553	0.22039	0.293367	0.769242	0.891237	RSC011000001679	Unchanged
0.609509	1.64488	2.0823	0.789932	0.429568		RSC011000001680	Unchanged
0.534514	-1.20188	3.09117	-0.388811	0.697416		RSC011000001681	Unchanged
348.868	0.104209	0.258534	0.403078	0.686891	0.847199	RSC011000001682	Unchanged
10.8291	1.39563	0.830322	1.68083	0.092796	0.323938	RSC011000001683	Unchanged
64.7196	-0.257593	0.265613	-0.969806	0.332143	0.612435	RSC011000001684	Unchanged
3.01968	1.50266	1.82198	0.824743	0.409518	0.670319	RSC011000001685	Unchanged
2.4515	1.35502	1.13204	1.19698	0.231316	0.521637	RSC011000001686	Unchanged
8.31428	0.120089	0.750792	0.15995	0.872921	0.943606	RSC011000001687	Unchanged
0.789113	-2.75157	3.05949	-0.899357	0.368463		RSC011000001688	Unchanged
22.4518	-0.143429	0.42663	-0.336191	0.736727	0.875801	RSC011000001689	Unchanged
0						RSC011000001690	Unchanged
123.527	-0.473472	0.367441	-1.28857	0.197549	0.483196	RSC011000001691	Unchanged
3.33906	0.591053	1.61	0.367114	0.713534	0.863473	RSC011000001692	Unchanged
496.453	-0.256491	0.148887	-1.72272	0.0849383	0.30951	RSC011000001693	Unchanged
0.36136	-0.434275	3.13596	-0.138483	0.889859		RSC011000001694	Unchanged
0						RSC011000001695	Unchanged
0.38497	2.46038	3.13779	0.784112	0.432974		RSC011000001696	Unchanged
0.29929	1.89067	3.16075	0.598172	0.549725		RSC011000001697	Unchanged
9.37258	0.56809	0.558664	1.01687	0.309214	0.593983	RSC011000001698	Unchanged
137.38	-0.0622154	0.431608	-0.144148	0.885384	0.949944	RSC011000001699	Unchanged
2.91567	-4.64751	1.82438	-2.54745	0.0108515	0.0887064	RSC011000001700	Unchanged
107.808	-0.137777	0.284396	-0.484456	0.628062	0.81164	RSC011000001701	Unchanged
30.1562	0.387248	0.348815	1.11018	0.266922	0.557769	RSC011000001702	Unchanged
138.272	0.276811	0.27917	0.99155	0.321417	0.603066	RSC011000001703	Unchanged
5.57659	0.0289453	0.707901	0.0408889	0.967384	0.987075	RSC011000001704	Unchanged
295.828	-0.0476765	0.191794	-0.248582	0.803684	0.910529	RSC011000001705	Unchanged
0						RSC011000001706	Unchanged
17.667	0.278842	0.556179	0.501352	0.616123	0.803283	RSC011000001707	Unchanged
171.679	1.90363	1.97741	0.962686	0.335705	0.615626	RSC011000001708	Unchanged
0.236164	1.89067	3.16075	0.598172	0.549725		RSC011000001709	Unchanged
37.973	1.55915	0.848969	1.83652	0.0662813	0.268616	RSC011000001710	Unchanged
346.805	-0.0581557	0.195442	-0.29756	0.766039	0.889324	RSC011000001711	Unchanged
2.76856	1.8004	1.09643	1.64205	0.10058	0.337227	RSC011000001712	Unchanged
1.6145	0.11911	1.66224	0.0716562	0.942875		RSC011000001715	Unchanged
674.76	-0.492481	0.160613	-3.06625	0.00216763	0.0299219	RSC011000001716	Unchanged
204.485	0.737057	0.199721	3.69044	0.000223868	0.00557824	RSC011000001717	Unchanged
0.236164	1.89067	3.16075	0.598172	0.549725		RSC011000001718	Unchanged
1.44501	1.92769	1.36284	1.41447	0.157224		RSC011000001719	Unchanged
1.7426	4.64386	1.4917	3.11313	0.00185113		RSC011000001720	Unchanged
0						RSC011000001721	Unchanged
789.563	-0.0205678	0.144794	-0.142049	0.887041	0.950402	RSC011000001722	Unchanged
363.743	0.0574607	0.23148	0.248231	0.803955	0.910529	RSC011000001723	Unchanged
34.5323	-2.16695	0.572753	-3.7834	0.000154703	0.00421502	RSC011000001724	Downregulated
696.491	0.112831	0.255522	0.441569	0.658801	0.829177	RSC011000001725	Unchanged
14.3118	1.01296	0.510864	1.98284	0.0473854	0.220745	RSC011000001726	Unchanged
70.7818	-2.68148	0.531376	-5.0463	4.50441e-07	3.46589e-05	RSC011000001727	Downregulated
400.068	-0.553017	0.317592	-1.74128	0.0816344	0.302444	RSC011000001728	Unchanged
418.937	0.328808	0.259164	1.26873	0.204539	0.490165	RSC011000001729	Unchanged
18.6975	-0.614886	0.542872	-1.13265	0.25736	0.547883	RSC011000001730	Unchanged
22.3645	0.389244	0.481715	0.808038	0.419069	0.676403	RSC011000001731	Unchanged
5.83696	-0.0953871	0.679159	-0.140449	0.888305	0.951143	RSC011000001732	Unchanged
0						RSC011000001733	Unchanged
569.785	-0.251878	0.122377	-2.05821	0.0395696	0.198146	RSC011000001734	Unchanged
5.54362	0.221841	0.588716	0.376822	0.706306	0.85877	RSC011000001735	Unchanged
107.224	-1.17165	0.50368	-2.32617	0.0200093	0.129449	RSC011000001736	Unchanged
0.118082	1.3136	3.16075	0.415598	0.677705		RSC011000001737	Unchanged
0.696787	-2.57956	2.3313	-1.10649	0.268515		RSC011000001738	Unchanged
479.491	-0.421481	0.134927	-3.12378	0.00178545	0.0258261	RSC011000001739	Unchanged
280.647	0.94193	0.375061	2.5114	0.0120252	0.0942733	RSC011000001740	Unchanged
39.1132	0.243081	0.445934	0.545106	0.58568	0.784832	RSC011000001741	Unchanged
52.918	0.529404	0.401063	1.32	0.186834	0.470657	RSC011000001742	Unchanged
294.199	-0.0717007	0.125145	-0.572941	0.566684	0.772308	RSC011000001743	Unchanged
12.7216	0.906029	0.754192	1.20132	0.229626	0.51966	RSC011000001744	Unchanged
119.812	0.264598	0.253781	1.04262	0.297122	0.58433	RSC011000001745	Unchanged
9.40372	-0.0558104	0.523806	-0.106548	0.915148	0.963566	RSC011000001746	Unchanged
1.3102	-1.2703	1.97327	-0.643757	0.519733		RSC011000001747	Unchanged
0.694394	-1.68237	2.37783	-0.707524	0.479241		RSC011000001748	Unchanged
10.7246	0.735253	0.523914	1.40339	0.160502	0.434807	RSC011000001749	Unchanged
0.0876793	0.159457	3.16075	0.0504491	0.959764		RSC011000001750	Unchanged
5.91576	0.0548711	0.733374	0.0748201	0.940358	0.974969	RSC011000001751	Unchanged
29.092	0.379558	0.417022	0.910162	0.362737	0.636206	RSC011000001752	Unchanged
21.7191	-0.82706	0.605838	-1.36515	0.172206	0.450366	RSC011000001753	Unchanged
430.119	0.106872	0.147248	0.725798	0.467963	0.706379	RSC011000001754	Unchanged
136.304	0.209673	0.228796	0.916421	0.359446	0.633963	RSC011000001755	Unchanged
72.1389	2.22183	0.568373	3.9091			RSC011000001756	Unchanged
44.4628	0.342425	0.445804	0.768107	0.442423	0.689715	RSC011000001757	Unchanged
494.747	0.75267	0.622181	1.20973	0.226384	0.516117	RSC011000001758	Unchanged
5.75919	-0.79489	0.927888	-0.856666	0.391629	0.656627	RSC011000001759	Unchanged
0						RSC011000001760	Unchanged
46.2095	2.05707	2.3287	0.883355	0.377044	0.645629	RSC011000001761	Unchanged
173.746	0.0289897	0.182282	0.159038	0.873639	0.943769	RSC011000001762	Unchanged
114.027	1.64086	0.331732	4.94635	7.56166e-07	5.46412e-05	RSC011000001763	Upregulated
225.769	0.243912	0.204642	1.19189	0.233303	0.524341	RSC011000001764	Unchanged
0.86492	0.285024	2.83299	0.100609	0.919861		RSC011000001765	Unchanged
199.976	1.33239	0.242065	5.50425	3.70745e-08	3.89987e-06	RSC011000001766	Upregulated
19.3615	2.16043	0.665138	3.2481	0.00116179	0.0193332	RSC011000001767	Upregulated
34.2191	0.0242543	0.473192	0.0512567	0.959121	0.983501	RSC011000001768	Unchanged
122.187	-0.270177	0.186713	-1.44702	0.147893	0.417881	RSC011000001769	Unchanged
44.3467	-0.0298752	0.41708	-0.0716293	0.942897	0.976018	RSC011000001770	Unchanged
9.74172	-0.415716	1.325	-0.313749	0.753711	0.883256	RSC011000001771	Unchanged
1.2285	-1.37548	2.23021	-0.616749	0.5374		RSC011000001772	Unchanged
590.749	0.0878448	0.309337	0.283978	0.776427	0.894946	RSC011000001773	Unchanged
9.52659	0.399627	0.668745	0.597578	0.550122	0.762808	RSC011000001774	Unchanged
4.37086	0.234104	0.890508	0.262889	0.792636	0.904347	RSC011000001775	Unchanged
4.88909	-1.67054	1.47008	-1.13636	0.255806	0.546377	RSC011000001776	Unchanged
8.49774	0.837135	0.730618	1.14579	0.251882	0.542995	RSC011000001777	Unchanged
158.205	0.262808	0.27766	0.946512	0.343888	0.622119	RSC011000001778	Unchanged
15.8371	0.493622	0.633615	0.779057	0.435946	0.685789	RSC011000001779	Unchanged
264.466	-0.214812	0.211706	-1.01467	0.310262	0.594552	RSC011000001780	Unchanged
15.5189	0.0170539	0.457828	0.0372496	0.970286	0.988828	RSC011000001781	Unchanged
26.9806	-0.410622	0.384662	-1.06749	0.285752	0.57523	RSC011000001782	Unchanged
22.1807	-0.863045	0.487979	-1.76861	0.0769587	0.292113	RSC011000001783	Unchanged
2.7647	0.00227135	0.855507	0.00265497	0.997882	0.99902	RSC011000001784	Unchanged
0.595146	1.57978	2.42532	0.65137	0.514808		RSC011000001785	Unchanged
11.9142	0.342669	1.10585	0.309868	0.756661	0.884488	RSC011000001786	Unchanged
0.13336	1.3136	3.16075	0.415598	0.677705		RSC011000001787	Unchanged
12.9527	0.844852	0.555738	1.52024	0.128452	0.385336	RSC011000001788	Unchanged
0.611579	-2.39171	2.89954	-0.824857	0.409453		RSC011000001789	Unchanged
35.284	0.123059	0.522471	0.235532	0.813796	0.915543	RSC011000001790	Unchanged
11.9498	-0.788184	0.589079	-1.33799	0.180899	0.462385	RSC011000001791	Unchanged
63.0853	0.747994	0.315131	2.3736	0.0176157	0.119499	RSC011000001792	Unchanged
25.6561	0.364244	0.519377	0.70131	0.48311	0.717413	RSC011000001793	Unchanged
0.857796	-0.28779	1.74562	-0.164864	0.869051		RSC011000001794	Unchanged
1.58503	-2.38995	1.65428	-1.44471	0.14854		RSC011000001795	Unchanged
28.6847	0.552608	0.497657	1.11042	0.266819	0.557662	RSC011000001796	Unchanged
2.09559	-0.718663	1.51612	-0.474016	0.635488	0.815372	RSC011000001799	Unchanged
336.236	-0.409654	0.140199	-2.92195	0.00347843	0.0415529	RSC011000001800	Unchanged
0.906673	-2.96159	2.1929	-1.35054	0.176844		RSC011000001801	Unchanged
21.7294	-0.926114	0.438938	-2.1099	0.0348672	0.183962	RSC011000001802	Unchanged
86.1858	0.71622	0.276719	2.58826	0.00964624	0.0820473	RSC011000001803	Unchanged
243.368	1.01189	0.373984	2.7057	0.00681599	0.0655186	RSC011000001804	Unchanged
76.1106	0.244095	0.350714	0.695993	0.486433	0.719864	RSC011000001805	Unchanged
2.12986	-0.844898	1.32928	-0.635607	0.525032	0.744225	RSC011000001806	Unchanged
1.19423	-1.89797	2.22559	-0.852794	0.393774		RSC011000001807	Unchanged
1495.48	1.85518	0.25642	7.23494	4.65718e-13	1.54805e-10	RSC011000001808	Upregulated
40.0114	-0.482437	0.293574	-1.64332	0.100316	0.336878	RSC011000001809	Unchanged
38.7096	-0.00737651	0.352944	-0.0208999	0.983325	0.993729	RSC011000001810	Unchanged
4.92236	-0.647236	1.21956	-0.530713	0.595618	0.790794	RSC011000001811	Unchanged
183.122	2.26993	1.74468	1.30106	0.193239	0.478962	RSC011000001813	Unchanged
0.175359	-0.417612	3.16075	-0.132125	0.894886		RSC011000001814	Unchanged
75.1391	-0.439806	0.430857	-1.02077	0.307363	0.592481	RSC011000001815	Unchanged
0.152895	-0.417612	3.16075	-0.132125	0.894886		RSC011000001817	Unchanged
299.823	-0.264495	0.186716	-1.41657	0.156609	0.429549	RSC011000001818	Unchanged
680.119	1.14007	0.329936	3.45544	0.000549402	0.0111219	RSC011000001819	Upregulated
2.82144	0.189435	0.934097	0.2028	0.839291	0.927953	RSC011000001820	Unchanged
2.47277	-0.509182	0.993979	-0.512266	0.608465	0.798727	RSC011000001822	Unchanged
77.8378	0.683847	0.439072	1.55748	0.119356	0.370939	RSC011000001823	Unchanged
10.9581	1.13264	0.441155	2.56745	0.010245	0.0854544	RSC011000001824	Unchanged
8.62787	0.437368	0.611145	0.715653	0.474205	0.711629	RSC011000001826	Unchanged
34.8979	-0.0736829	0.312658	-0.235666	0.813692	0.915543	RSC011000001827	Unchanged
0.50322	2.85064	3.11173	0.916097	0.359616		RSC011000001828	Unchanged
1.32252	4.23336	1.92664	2.19728	0.0280004		RSC011000001829	Unchanged
499.655	-0.118359	0.159841	-0.740482	0.459008	0.700322	RSC011000001830	Unchanged
17.8319	0.387758	0.627186	0.618251	0.53641	0.752657	RSC011000001831	Unchanged
2586.24	0.673317	0.195808	3.43865	0.000584614	0.0116	RSC011000001832	Unchanged
24.5724	0.417498	0.564626	0.739424	0.45965	0.700675	RSC011000001833	Unchanged
3.65645	1.16631	1.04179	1.11952	0.262919	0.554407	RSC011000001834	Unchanged
0.424253	-0.753414	2.64783	-0.28454	0.775997		RSC011000001835	Unchanged
78.9134	0.95191	0.316061	3.01179	0.00259713	0.0342573	RSC011000001836	Unchanged
532.224	1.15847	0.319042	3.6311	0.000282216	0.00673913	RSC011000001837	Upregulated
960.975	0.277068	0.243446	1.13811	0.255075	0.545642	RSC011000001838	Unchanged
10.7687	0.170974	0.636895	0.26845	0.788353	0.901438	RSC011000001839	Unchanged
24192	0.858606	0.195383	4.39448	1.11039e-05	0.00052879	RSC011000001840	Unchanged
1298.13	-0.235534	0.225443	-1.04476	0.296133	0.583179	RSC011000001841	Unchanged
6.76262	2.34709	0.776567	3.02239	0.00250785	0.0333978	RSC011000001842	Upregulated
311.086	0.268715	0.187231	1.4352	0.151229	0.42133	RSC011000001843	Unchanged
4.45648	-0.384569	1.08044	-0.355938	0.721887	0.867266	RSC011000001844	Unchanged
29.5779	1.06527	0.592316	1.79849	0.0720993	0.281289	RSC011000001845	Unchanged
10.7028	1.0048	0.649991	1.54586	0.122138	0.375417	RSC011000001846	Unchanged
339.491	-0.00995645	0.150854	-0.0660007	0.947377	0.978462	RSC011000001847	Unchanged
19.5234	-0.610139	0.489387	-1.24674	0.212493	0.499456	RSC011000001848	Unchanged
21.0316	1.38115	0.585928	2.3572	0.0184135	0.122833	RSC011000001849	Unchanged
46.3514	-0.0999888	0.254062	-0.39356	0.693906	0.851415	RSC011000001850	Unchanged
87.3294	-0.111684	0.309935	-0.360346	0.718589	0.866373	RSC011000001851	Unchanged
31.4776	0.526285	0.539266	0.975928	0.3291	0.609635	RSC011000001852	Unchanged
4.12075	0.299774	1.0738	0.279171	0.780114	0.897204	RSC011000001853	Unchanged
13.0171	0.998718	0.596722	1.67368	0.0941945	0.326395	RSC011000001854	Unchanged
5.65124	0.372505	1.04799	0.355448	0.722254	0.867546	RSC011000001855	Unchanged
9.9599	2.41875	0.693729	3.48659	0.000489218	0.0101508	RSC011000001856	Upregulated
20.309	1.40794	0.494477	2.84733	0.0044087	0.0490117	RSC011000001857	Upregulated
0						RSC011000001858	Unchanged
734.133	-0.262898	0.149617	-1.75714	0.0788932	0.296379	RSC011000001859	Unchanged
5.3882	0.623884	0.575595	1.08389	0.278412	0.568307	RSC011000001860	Unchanged
23.5125	0.11849	0.576855	0.205408	0.837254	0.927121	RSC011000001861	Unchanged
1481.89	-0.0981027	0.106765	-0.918864	0.358167	0.633202	RSC011000001862	Unchanged
101.169	-0.532959	0.238031	-2.23904	0.0251536	0.148193	RSC011000001863	Unchanged
426.832	0.860771	0.277037	3.10706	0.00188958	0.0270195	RSC011000001865	Unchanged
754.661	-0.13981	0.128722	-1.08614	0.277418	0.567437	RSC011000001866	Unchanged
126.094	1.04179	0.261901	3.97782	6.95507e-05	0.00228445	RSC011000001867	Upregulated
2.69432	0.980795	0.931307	1.05314	0.292278	0.57995	RSC011000001868	Unchanged
441.814	-0.103687	0.199016	-0.520999	0.602367	0.795245	RSC011000001869	Unchanged
3.89428	-0.801952	1.27617	-0.628404	0.529739	0.747721	RSC011000001870	Unchanged
638.34	-0.576628	0.125368	-4.59948	4.23539e-06	0.000241069	RSC011000001871	Unchanged
388.972	-0.108285	0.164876	-0.656768	0.51133	0.73518	RSC011000001872	Unchanged
16.8754	-0.430379	0.418933	-1.02732	0.304269	0.590124	RSC011000001873	Unchanged
185.659	0.0652118	0.132137	0.493516	0.621648	0.807224	RSC011000001874	Unchanged
7.51659	-0.381438	0.544825	-0.70011	0.483858	0.717947	RSC011000001875	Unchanged
92.2561	-0.29005	0.22838	-1.27003	0.204073	0.489919	RSC011000001876	Unchanged
354.129	0.350018	0.301733	1.16003	0.246038	0.53831	RSC011000001877	Unchanged
323.332	-0.0558587	0.137772	-0.405442	0.685153	0.846672	RSC011000001878	Unchanged
722.192	0.0725657	0.143184	0.506799	0.612296	0.800847	RSC011000001879	Unchanged
30.8474	0.0438072	0.377553	0.116029	0.907629	0.961121	RSC011000001880	Unchanged
64.3618	-0.0803944	0.352297	-0.2282	0.81949	0.917986	RSC011000001881	Unchanged
21.1832	-0.312384	0.358358	-0.871708	0.383368	0.651091	RSC011000001882	Unchanged
22.1331	0.7111	0.435837	1.63158	0.102769	0.340915	RSC011000001883	Unchanged
168.801	-0.06767	0.191601	-0.353182	0.723952	0.868115	RSC011000001884	Unchanged
468.514	-0.189911	0.157311	-1.20724	0.227341	0.517236	RSC011000001885	Unchanged
4.08257	0.439394	0.684219	0.642183	0.520755	0.741645	RSC011000001886	Unchanged
105.904	0.192639	0.290702	0.662667	0.507544	0.733192	RSC011000001887	Unchanged
1.3704	-0.0814465	1.65164	-0.0493126	0.96067		RSC011000001888	Unchanged
1.03164	-2.40508	1.90671	-1.26138	0.207173		RSC011000001889	Unchanged
50.2172	0.294175	0.406586	0.723525	0.469358	0.707602	RSC011000001890	Unchanged
2.79001	-0.559589	1.16831	-0.478974	0.631957	0.814007	RSC011000001891	Unchanged
1.49328	0.184983	1.19721	0.154513	0.877206		RSC011000001892	Unchanged
149.834	0.204529	0.24326	0.840784	0.400469	0.663678	RSC011000001894	Unchanged
1.05811	-1.63001	2.24767	-0.7252	0.468329		RSC011000001895	Unchanged
0.266017	0.15946	3.16075	0.05045	0.959764		RSC011000001896	Unchanged
0.0802308	0.159457	3.16075	0.0504491	0.959764		RSC011000001897	Unchanged
54.1549	-0.488066	0.438453	-1.11315	0.265643	0.556441	RSC011000001898	Unchanged
1.69276	1.34764	2.18577	0.616551	0.537531		RSC011000001899	Unchanged
8.94406	0.412088	0.824644	0.499716	0.617275	0.804069	RSC011000001900	Unchanged
14.6493	0.434595	0.474919	0.915092	0.360143	0.634938	RSC011000001901	Unchanged
7.43962	0.417571	0.584636	0.714242	0.475078	0.712254	RSC011000001902	Unchanged
759.064	-0.416401	0.247939	-1.67945	0.093065	0.324604	RSC011000001904	Unchanged
1.38737	2.32669	1.83258	1.26962	0.204219		RSC011000001905	Unchanged
58.9669	-1.33139	0.571374	-2.33015	0.0197981	0.128724	RSC011000001906	Unchanged
0.631485	-2.4295	1.99063	-1.22047	0.222286		RSC011000001907	Unchanged
34.5798	-0.00955281	0.393297	-0.024289	0.980622	0.992385	RSC011000001908	Unchanged
58.7973	0.682401	0.336421	2.02842	0.0425178	0.207072	RSC011000001909	Unchanged
0.580186	0.787551	2.13332	0.369167	0.712003		RSC011000001910	Unchanged
1.61617	0.3323	1.57504	0.210979	0.832904		RSC011000001911	Unchanged
19.6576	0.508596	0.432962	1.17469	0.240119	0.531749	RSC011000001912	Unchanged
373.856	-0.0994509	0.248906	-0.399552	0.689486	0.848583	RSC011000001913	Unchanged
4.60687	2.49651	0.942004	2.65021	0.00804423	0.0730575	RSC011000001914	Unchanged
0.363129	1.31361	2.75735	0.476402	0.633788		RSC011000001915	Unchanged
3.82096	0.0250768	1.35763	0.0184711	0.985263	0.994309	RSC011000001916	Unchanged
0						RSC011000001917	Unchanged
31.7324	0.367057	0.423355	0.867019	0.385931	0.652245	RSC011000001918	Unchanged
97.7069	0.813673	0.403538	2.01635	0.0437637	0.210949	RSC011000001919	Unchanged
19.4842	0.823313	0.747392	1.10158	0.270644	0.561254	RSC011000001920	Unchanged
157.701	-0.507018	0.189442	-2.67637	0.00744234	0.0696071	RSC011000001921	Unchanged
118.156	0.884515	0.336968	2.62492	0.00866688	0.0765782	RSC011000001922	Unchanged
195.23	0.202491	0.156589	1.29313	0.195964	0.482313	RSC011000001923	Unchanged
12.4861	0.0399414	0.659839	0.060532	0.951732	0.980585	RSC011000001924	Unchanged
103.545	0.879711	0.396134	2.22074	0.0263686	0.153416	RSC011000001925	Unchanged
12.8725	-0.0461519	0.596989	-0.0773078	0.938379	0.974725	RSC011000001926	Unchanged
1.27054	4.18435	1.96427	2.13023	0.0331523		RSC011000001927	Unchanged
13.2985	0.0294966	0.634044	0.0465213	0.962895	0.985436	RSC011000001928	Unchanged
4.71606	0.559064	1.25143	0.446742	0.655062	0.8271	RSC011000001929	Unchanged
9.90596	1.00319	0.560368	1.79024	0.0734154	0.284156	RSC011000001930	Unchanged
14.1727	0.0989565	0.545372	0.181448	0.856016	0.935433	RSC011000001931	Unchanged
22.1647	-0.968015	0.534309	-1.81172	0.0700302	0.27649	RSC011000001932	Unchanged
10.2448	0.22341	0.827329	0.270038	0.787131	0.900538	RSC011000001933	Unchanged
0						RSC011000001934	Unchanged
32.9816	-0.569782	0.326946	-1.74274	0.0813792	0.301888	RSC011000001935	Unchanged
137.18	-0.346047	0.200326	-1.72742	0.0840926	0.30771	RSC011000001936	Unchanged
0						RSC011000001937	Unchanged
29.0811	0.255204	0.439727	0.58037	0.561665	0.769755	RSC011000001938	Unchanged
0.3852	-0.434275	3.13596	-0.138483	0.889859		RSC011000001939	Unchanged
67.4791	0.787091	0.37054	2.12417	0.0336558	0.180206	RSC011000001940	Unchanged
212.48	-0.111282	0.162122	-0.686412	0.492453	0.72394	RSC011000001941	Unchanged
24.9676	-0.755349	0.502202	-1.50407	0.132563	0.392166	RSC011000001942	Unchanged
343.03	-0.262222	0.152469	-1.71984	0.0854621	0.310505	RSC011000001943	Unchanged
122.585	-0.578251	0.263128	-2.19761	0.027977	0.159239	RSC011000001944	Unchanged
188.108	0.125726	0.168044	0.748176	0.454354	0.697162	RSC011000001945	Unchanged
52.2219	0.432202	0.3032	1.42547	0.154022	0.425507	RSC011000001946	Unchanged
0						RSC011000001947	Unchanged
149.306	0.710778	0.255075	2.78655	0.00532729	0.0555107	RSC011000001948	Unchanged
0						RSC011000001949	Unchanged
159.936	-0.175609	0.282527	-0.621565	0.534228	0.751236	RSC011000001950	Unchanged
0.150337	-0.417612	3.16075	-0.132125	0.894886		RSC011000001951	Unchanged
0.472328	2.76968	3.11659	0.888691	0.374169		RSC011000001952	Unchanged
111.752	-0.0945688	0.233918	-0.404283	0.686005	0.846995	RSC011000001953	Unchanged
7.18196	-0.937468	0.820381	-1.14272	0.253154	0.543678	RSC011000001954	Unchanged
6340.82	0.141719	0.190412	0.744274	0.456711	0.698907	RSC011000001955	Unchanged
185.172	1.0302	0.264916	3.88879	0.000100747	0.00303336	RSC011000001956	Upregulated
386.822	-0.437634	0.115091	-3.80249	0.00014325	0.00394828	RSC011000001957	Unchanged
93.0014	0.788839	0.24433	3.22858	0.00124408	0.0201664	RSC011000001958	Unchanged
0.727113	-2.64801	2.25119	-1.17627	0.239487		RSC011000001959	Unchanged
0.0701058	0.159457	3.16075	0.0504491	0.959764		RSC011000001961	Unchanged
42.5107	-0.167802	0.455785	-0.368161	0.712754	0.86293	RSC011000001962	Unchanged
37.3271	0.0526323	0.404824	0.130013	0.896556	0.954749	RSC011000001963	Unchanged
8.2384	2.36311	1.40562	1.68119	0.0927261	0.323762	RSC011000001964	Unchanged
10.1891	-1.18815	0.729746	-1.62818	0.103487	0.342076	RSC011000001965	Unchanged
53.8419	-0.148859	0.87146	-0.170816	0.864369	0.940159	RSC011000001966	Unchanged
4.7832	0.978633	0.737533	1.3269	0.184542	0.4679	RSC011000001967	Unchanged
1368.77	0.518239	0.274731	1.88635	0.0592476	0.252357	RSC011000001968	Unchanged
9.31391	0.550246	0.9785	0.562336	0.573887	0.777851	RSC011000001969	Unchanged
2212.91	0.577827	0.34368	1.6813	0.0927054	0.323758	RSC011000001970	Unchanged
2.46823	-4.40012	1.45382	-3.02658	0.00247334	0.0331174	RSC011000001971	Downregulated
0.678579	1.69673	2.89968	0.585142	0.558452		RSC011000001972	Unchanged
23.4639	0.496314	0.413721	1.19964	0.230281	0.520363	RSC011000001973	Unchanged
69.1527	0.239584	0.372604	0.642998	0.520225	0.741331	RSC011000001974	Unchanged
78.2006	-0.285833	0.431888	-0.661821	0.508086	0.733402	RSC011000001975	Unchanged
2030.62	0.648153	0.368613	1.75836	0.0786866	0.296335	RSC011000001976	Unchanged
6.5052	-0.00511295	0.899319	-0.00568536	0.995464	0.998407	RSC011000001977	Unchanged
78.6442	-0.378453	0.224229	-1.6878	0.0914498	0.32172	RSC011000001978	Unchanged
0.125805	1.3136	3.16075	0.415598	0.677705		RSC011000001979	Unchanged
2.65278	1.83607	1.11868	1.64128	0.100739	0.337496	RSC011000001980	Unchanged
31.0037	0.719711	0.287242	2.50559	0.0122247	0.0950743	RSC011000001981	Unchanged
0.739384	3.40867	2.69023	1.26706	0.205135		RSC011000001982	Unchanged
0.67772	0.133083	2.10013	0.063369	0.949473		RSC011000001983	Unchanged
186.222	0.509863	0.884858	0.576209	0.564474	0.771099	RSC011000001984	Unchanged
33.0223	1.21946	0.328262	3.71489	0.000203293	0.00519005	RSC011000001985	Upregulated
17.9541	-0.275734	0.808835	-0.340902	0.733177	0.873882	RSC011000001986	Unchanged
194.731	0.633212	0.266961	2.37193	0.0176953	0.119941	RSC011000001987	Unchanged
18.9428	0.155858	0.417548	0.37327	0.708947	0.860475	RSC011000001988	Unchanged
103.686	0.739474	0.324629	2.2779	0.0227324	0.138647	RSC011000001989	Unchanged
60.1812	-0.480309	0.28826	-1.66624	0.0956663	0.328846	RSC011000001990	Unchanged
328.299	0.324432	0.279814	1.15946	0.246269	0.538552	RSC011000001991	Unchanged
230.863	-0.251927	0.215345	-1.16988	0.24205	0.534274	RSC011000001992	Unchanged
2.72212	0.756423	0.997764	0.758118	0.448381	0.693059	RSC011000001993	Unchanged
106.87	-0.637112	0.250662	-2.54172	0.011031	0.0893879	RSC011000001994	Unchanged
1.09628	-1.67904	1.60377	-1.04693	0.295131		RSC011000001995	Unchanged
132.963	1.69786	2.88669	0.588168	0.55642	0.766553	RSC011000001996	Unchanged
273.151	0.482304	0.223425	2.15869	0.0308746	0.170612	RSC011000001997	Unchanged
270.775	0.131242	0.173755	0.755326	0.450054	0.694242	RSC011000001998	Unchanged
7.21159	0.228865	0.705442	0.324429	0.745614	0.880064	RSC011000002001	Unchanged
0.13336	1.3136	3.16075	0.415598	0.677705		RSC011000002002	Unchanged
74.6626	0.0299247	0.260635	0.114815	0.908592	0.961344	RSC011000002003	Unchanged
0.502884	2.84935	2.99868	0.9502	0.342011		RSC011000002004	Unchanged
0.425095	2.58273	3.12887	0.82545	0.409116		RSC011000002005	Unchanged
25.5508	1.01754	0.535993	1.89843	0.0576394	0.248604	RSC011000002006	Unchanged
13.2047	1.07205	0.693069	1.54681	0.121909	0.37511	RSC011000002007	Unchanged
5.61263	1.72853	1.04854	1.64851	0.0992471	0.335361	RSC011000002008	Unchanged
0.395053	-1.75301	2.24621	-0.78043	0.435138		RSC011000002010	Unchanged
8.99185	-0.699584	0.557693	-1.25442	0.209688	0.495663	RSC011000002011	Unchanged
7.64233	-1.8935	0.638357	-2.96621	0.00301498	0.0379614	RSC011000002012	Downregulated
6.96999	-0.0893641	0.662217	-0.134947	0.892654	0.952852	RSC011000002013	Unchanged
12.9241	-0.437692	1.05745	-0.413913	0.678938	0.842269	RSC011000002014	Unchanged
1.20488	1.24182	1.60797	0.77229	0.439943		RSC011000002015	Unchanged
12.4124	0.223155	0.598231	0.373025	0.70913	0.860544	RSC011000002016	Unchanged
58.2277	0.221985	0.336288	0.660103	0.509188	0.733858	RSC011000002017	Unchanged
81.5036	0.871401	0.366491	2.37769	0.0174214	0.118714	RSC011000002018	Unchanged
16.3777	1.19702	0.518022	2.31075	0.0208465	0.132442	RSC011000002019	Unchanged
99.8342	1.56083	0.418371	3.73074	0.000190919	0.00495018	RSC011000002020	Upregulated
188.649	0.527179	0.245316	2.14898	0.0316359	0.173356	RSC011000002021	Unchanged
17.1762	0.787144	0.829827	0.948564	0.342843	0.6207	RSC011000002022	Unchanged
231.553	0.113521	0.168687	0.672969	0.500967	0.728376	RSC011000002023	Unchanged
1.05657	0.00955963	1.90691	0.00501316	0.996		RSC011000002024	Unchanged
184.468	-0.798468	0.1826	-4.37277	1.22682e-05	0.000572644	RSC011000002025	Unchanged
194.124	-0.486771	0.168127	-2.89526	0.00378847	0.0442787	RSC011000002026	Unchanged
0.16791	-0.417612	3.16075	-0.132125	0.894886		RSC011000002027	Unchanged
11.9595	0.562941	0.604062	0.931926	0.351375	0.62754	RSC011000002028	Unchanged
112.854	0.951263	0.364882	2.60704	0.00913276	0.0791792	RSC011000002029	Unchanged
105.447	1.11644	0.396701	2.8143	0.00488835	0.0526432	RSC011000002030	Unchanged
37.5727	0.460196	0.517283	0.889641	0.373659	0.643693	RSC011000002031	Unchanged
4.35007	-0.858254	1.09946	-0.780611	0.435031	0.685329	RSC011000002032	Unchanged
339.844	0.604326	0.317908	1.90094	0.0573093	0.247937	RSC011000002034	Unchanged
146.289	0.192723	0.261204	0.737824	0.460621	0.701312	RSC011000002035	Unchanged
135.767	-0.0292986	0.271506	-0.107911	0.914066	0.963234	RSC011000002036	Unchanged
190.002	0.133593	0.241063	0.554183	0.579453	0.780494	RSC011000002037	Unchanged
1.1502	-1.79746	1.84968	-0.971766	0.331167		RSC011000002038	Unchanged
0.0876793	0.159457	3.16075	0.0504491	0.959764		RSC011000002039	Unchanged
0.157037	-0.417612	3.16075	-0.132125	0.894886		RSC011000002040	Unchanged
134.856	0.622271	0.318779	1.95204	0.050933	0.230907	RSC011000002041	Unchanged
1.626	-0.038353	1.43193	-0.0267841	0.978632		RSC011000002042	Unchanged
1390.12	-0.155244	0.103848	-1.49492	0.134936	0.396617	RSC011000002043	Unchanged
420.577	-0.229513	0.211528	-1.08502	0.277913	0.567992	RSC011000002044	Unchanged
0						RSC011000002045	Unchanged
191.065	-0.186666	0.180899	-1.03188	0.302127	0.588393	RSC011000002047	Unchanged
54.3506	-0.990199	0.274613	-3.6058	0.000311191	0.00721339	RSC011000002048	Unchanged
0.846086	2.17363	2.28454	0.951453	0.341374		RSC011000002049	Unchanged
92.6041	0.574828	0.280686	2.04794	0.0405661	0.201188	RSC011000002050	Unchanged
5.9609	-0.657054	0.726312	-0.904644	0.365654	0.638371	RSC011000002051	Unchanged
15.4024	0.370913	0.546368	0.678871	0.49722	0.72604	RSC011000002052	Unchanged
172.302	0.641415	0.296213	2.16539	0.0303581	0.168702	RSC011000002053	Unchanged
2.34966	1.72278	1.25827	1.36916	0.170949	0.448611	RSC011000002054	Unchanged
19.5163	-0.266454	0.508072	-0.524442	0.599971	0.793406	RSC011000002055	Unchanged
13.7394	0.75202	0.608861	1.23512	0.216784	0.50507	RSC011000002056	Unchanged
31.7585	0.267287	0.852557	0.313512	0.753891	0.883256	RSC011000002057	Unchanged
8.86661	-0.428168	0.697383	-0.613964	0.539239	0.754752	RSC011000002058	Unchanged
20.7626	-2.86575	1.12371	-2.55026	0.0107643	0.0882161	RSC011000002059	Unchanged
0						RSC011000002060	Unchanged
1.34647	-3.52139	1.447	-2.43358	0.0149503		RSC011000002061	Unchanged
42.974	-1.37909	0.324309	-4.2524	2.11491e-05	0.000898971	RSC011000002062	Downregulated
3.20002	-0.399648	1.23382	-0.323911	0.746005	0.880064	RSC011000002063	Unchanged
0.29929	1.89067	3.16075	0.598172	0.549725		RSC011000002064	Unchanged
549.364	-0.0607796	0.156663	-0.387965	0.698042	0.854106	RSC011000002065	Unchanged
160.741	-0.474207	0.221173	-2.14406	0.0320284	0.174438	RSC011000002066	Unchanged
148.633	0.330626	0.249596	1.32464	0.18529	0.468724	RSC011000002067	Unchanged
56.9101	-0.20307	0.408359	-0.497282	0.61899	0.805166	RSC011000002068	Unchanged
61.5905	0.330504	0.289101	1.14322	0.252949	0.543647	RSC011000002069	Unchanged
1.7178	-1.25417	1.57183	-0.797903	0.424927		RSC011000002070	Unchanged
1.09978	0.844185	2.72001	0.310361	0.756286		RSC011000002071	Unchanged
34.4322	0.0731733	0.486539	0.150396	0.880452	0.947283	RSC011000002072	Unchanged
14.6517	-0.151514	0.565279	-0.268033	0.788674	0.901682	RSC011000002073	Unchanged
16.3108	-0.114103	0.508909	-0.224211	0.822593	0.91903	RSC011000002074	Unchanged
0						RSC011000002075	Unchanged
67.5531	-0.0532616	0.353194	-0.1508	0.880134	0.947214	RSC011000002076	Unchanged
21.7992	-0.188334	0.48818	-0.385789	0.699653	0.854891	RSC011000002077	Unchanged
65.4996	0.0149377	0.465469	0.0320917	0.974399	0.989926	RSC011000002078	Unchanged
160.8	0.431049	0.256153	1.68278	0.0924185	0.323318	RSC011000002079	Unchanged
38.8779	3.50766	0.823086	4.2616	2.0297e-05	0.000864963	RSC011000002080	Upregulated
294.407	-0.0288024	0.153282	-0.187905	0.850951	0.93318	RSC011000002081	Unchanged
11.2128	1.38623	0.603353	2.29754	0.0215882	0.134734	RSC011000002082	Unchanged
133.494	0.155364	0.248701	0.624702	0.532167	0.749467	RSC011000002083	Unchanged
354.344	-0.455303	0.251928	-1.80727	0.0707199	0.277798	RSC011000002084	Unchanged
401.058	1.18053	0.267781	4.40857	1.04055e-05	0.000505673	RSC011000002085	Upregulated
4.09817	-1.63802	1.2389	-1.32216	0.186115	0.4697	RSC011000002086	Unchanged
283.402	-0.224449	0.220554	-1.01766	0.308841	0.593677	RSC011000002087	Unchanged
2048.67	0.748215	0.252239	2.9663	0.00301405	0.0379614	RSC011000002088	Unchanged
26.0659	-0.388665	0.628097	-0.618798	0.536049	0.752589	RSC011000002089	Unchanged
579.362	0.58443	0.37659	1.5519	0.120686	0.373153	RSC011000002090	Unchanged
24.8321	-1.10496	0.600192	-1.84101	0.0656208	0.26672	RSC011000002091	Unchanged
134.367	-0.446709	0.315169	-1.41736	0.156377	0.429327	RSC011000002092	Unchanged
14.2682	0.540227	0.615323	0.877957	0.379967	0.647631	RSC011000002093	Unchanged
546.299	-0.206015	0.105273	-1.95696	0.050352	0.229499	RSC011000002094	Unchanged
2.17378	0.939804	1.8406	0.510597	0.609634	0.799693	RSC011000002095	Unchanged
9.23605	-0.290429	0.66493	-0.43678	0.662271	0.83134	RSC011000002096	Unchanged
275.727	-0.771918	0.167643	-4.60454	4.13384e-06	0.000236721	RSC011000002097	Unchanged
91.7912	-0.190378	0.260162	-0.731767	0.464311	0.70375	RSC011000002098	Unchanged
61.6522	-0.333685	0.25594	-1.30376	0.192314	0.477837	RSC011000002099	Unchanged
[truncated: 28,075 more rows]

## Sheet: Methionine+E.coli_F3 (vs.P0)
baseMean	log2FoldChange	lfcSE	stat	pvalue	padj	gene	Expression
472.809	-1.30728	0.359459	-3.6368	0.000276041	0.00481012	RSC011000000001	Downregulated
201.969	0.467315	0.87269	0.535487	0.592313	0.73334	RSC011000000002	Unchanged
48.967	-0.506318	0.398078	-1.27191	0.203406	0.369411	RSC011000000003	Unchanged
480.31	1.17525	0.383299	3.06616	0.0021683	0.0196207	RSC011000000005	Upregulated
122.064	0.455962	0.289316	1.576	0.115026	0.25462	RSC011000000007	Unchanged
0						RSC011000000008	Unchanged
332.571	0.116954	0.306553	0.381511	0.702824	0.817407	RSC011000000010	Unchanged
803.067	1.57691	0.498757	3.16167	0.00156866	0.0160254	RSC011000000011	Upregulated
97.5358	0.897215	0.548858	1.63469	0.102113	0.235189	RSC011000000012	Unchanged
12.2238	0.791072	0.504463	1.56815	0.116847	0.25746	RSC011000000013	Unchanged
30.5786	0.836031	0.558089	1.49802	0.134127	0.281061	RSC011000000015	Unchanged
0						RSC011000000016	Unchanged
28516.2	0.598694	0.152881	3.91607	9.00035e-05	0.00222139	RSC011000000017	Unchanged
30.4319	2.63256	1.22833	2.1432	0.0320969	0.114593	RSC011000000018	Unchanged
31.9474	-0.389951	0.374656	-1.04082	0.297957	0.473012	RSC011000000019	Unchanged
718.917	2.3778	1.44744	1.64276	0.100433	0.233118	RSC011000000020	Unchanged
16.4957	4.15122	1.31138	3.16553	0.00154798	0.0158802	RSC011000000022	Upregulated
178.15	2.53513	1.17624	2.15529			RSC011000000023	Unchanged
68.4233	-0.156926	0.303571	-0.516934	0.605202	0.743085	RSC011000000024	Unchanged
51.3434	1.11474	0.358665	3.10804	0.00188331	0.0179417	RSC011000000025	Upregulated
274.266	-0.597642	0.256368	-2.33119	0.0197435	0.0843531	RSC011000000026	Unchanged
0.363694	-0.546787	2.70121	-0.202423	0.839586		RSC011000000027	Unchanged
184.328	0.365047	0.225609	1.61805	0.105653	0.240704	RSC011000000028	Unchanged
35.4994	0.0570958	0.629849	0.0906499	0.927771	0.958327	RSC011000000029	Unchanged
68.3279	0.0137534	0.370292	0.037142	0.970372	0.9831	RSC011000000030	Unchanged
23.5077	2.07581	1.17622	1.76481	0.0775952	0.199313	RSC011000000031	Unchanged
56.4299	0.881548	0.419828	2.09978	0.0357478	0.122369	RSC011000000032	Unchanged
1.53811	-0.0318511	1.19625	-0.0266258	0.978758		RSC011000000033	Unchanged
44.7154	2.90391	1.27263	2.28183	0.0224995	0.0915572	RSC011000000034	Unchanged
24.4835	2.84384	0.761652	3.73379	0.000188623	0.00369009	RSC011000000035	Upregulated
73.0439	1.65445	0.434961	3.80367	0.000142566	0.00307329	RSC011000000036	Upregulated
166.937	0.202568	0.334115	0.606281	0.544328	0.696929	RSC011000000037	Unchanged
93.6237	0.673559	0.463587	1.45293	0.146244	0.297448	RSC011000000038	Unchanged
11561.3	2.34791	1.70074	1.38052			RSC011000000039	Unchanged
18.5548	-0.961486	0.811498	-1.18483	0.236085	0.406524	RSC011000000040	Unchanged
164.005	0.85637	0.384091	2.2296	0.0257739	0.0997597	RSC011000000041	Unchanged
3840.74	-0.0233165	0.146628	-0.159018	0.873655	0.92573	RSC011000000042	Unchanged
357.322	-0.303225	0.226108	-1.34107	0.179899	0.340447	RSC011000000043	Unchanged
54.0222	0.702276	0.342338	2.05141	0.0402267	0.131819	RSC011000000044	Unchanged
68.9522	0.296011	0.670413	0.441535	0.658825	0.78534	RSC011000000045	Unchanged
11.545	0.532579	0.873605	0.609634	0.542104	0.69503	RSC011000000046	Unchanged
45.9137	1.12645	0.724053	1.55576	0.119766	0.261655	RSC011000000047	Unchanged
20.0115	2.27415	0.825752	2.75403	0.00588667	0.0384541	RSC011000000048	Upregulated
157.342	-1.17449	0.43232	-2.71673	0.00659309	0.0415085	RSC011000000049	Downregulated
59.1162	-0.202218	0.422205	-0.478957	0.631969	0.765465	RSC011000000050	Unchanged
60.3671	1.69435	0.411732	4.11519	3.86859e-05	0.00118921	RSC011000000051	Upregulated
15.6698	-0.0862239	0.470115	-0.18341	0.854476	0.915606	RSC011000000052	Unchanged
0.353258	0.681136	2.6999	0.252282	0.800823		RSC011000000053	Unchanged
38.2645	-0.412707	0.262966	-1.56943	0.116547	0.257031	RSC011000000054	Unchanged
9138.76	2.53988	1.46238	1.73681			RSC011000000055	Unchanged
58.8391	2.20735	1.1734	1.88116	0.0599496	0.169987	RSC011000000056	Unchanged
178.309	-0.175619	0.319107	-0.550345	0.582083	0.725293	RSC011000000057	Unchanged
126.568	0.6605	0.329373	2.00532	0.0449284	0.141455	RSC011000000058	Unchanged
131.618	1.59714	0.479383	3.33165	0.000863328	0.0107948	RSC011000000059	Upregulated
4.12223	-0.758309	0.774322	-0.979319	0.327422	0.504388	RSC011000000060	Unchanged
25.3025	-0.757264	0.48349	-1.56624	0.117291	0.258242	RSC011000000061	Unchanged
531.536	2.00023	0.433077	4.61865	3.86249e-06	0.000229832	RSC011000000062	Upregulated
126.879	0.833876	0.303814	2.74469	0.00605675	0.0392043	RSC011000000063	Unchanged
2.12138	-0.505856	1.47852	-0.342138	0.732247	0.834348	RSC011000000064	Unchanged
20.0945	1.29507	0.608089	2.12973	0.0331939	0.116724	RSC011000000065	Unchanged
21.711	0.847347	0.402914	2.10305	0.0354617	0.121904	RSC011000000066	Unchanged
13.1703	0.572134	0.542334	1.05495	0.291449	0.466645	RSC011000000067	Unchanged
125.811	-1.06802	0.235106	-4.54271	5.55369e-06	0.000293627	RSC011000000068	Downregulated
64.6685	0.683969	0.42432	1.61192	0.10698	0.242948	RSC011000000069	Unchanged
5231.21	0.282876	0.184568	1.53264	0.125366	0.269262	RSC011000000070	Unchanged
106.64	0.486585	0.304987	1.59543	0.110616	0.24827	RSC011000000071	Unchanged
3435.41	1.04289	0.370692	2.81335	0.00490287	0.0340498	RSC011000000073	Upregulated
314.735	1.95201	0.494827	3.94484	7.98537e-05	0.00202367	RSC011000000074	Upregulated
104.384	0.231167	0.210589	1.09772	0.272327	0.445892	RSC011000000075	Unchanged
26.6834	-0.858537	0.383589	-2.23817	0.0252099	0.0984377	RSC011000000076	Unchanged
21.1907	0.515343	0.536291	0.960938	0.336583	0.51284	RSC011000000077	Unchanged
71.9767	-0.490984	0.531051	-0.924551	0.355199	0.530618	RSC011000000078	Unchanged
38.8331	-0.542381	0.399934	-1.35618	0.175042	0.334265	RSC011000000079	Unchanged
17.6657	1.58319	1.11058	1.42556	0.153996	0.307269	RSC011000000080	Unchanged
374.112	-0.145911	0.136612	-1.06807	0.285487	0.460359	RSC011000000082	Unchanged
54.2923	-0.0709952	0.309733	-0.229215	0.818702	0.892197	RSC011000000083	Unchanged
1.82008	0.380897	1.03421	0.368296	0.712653		RSC011000000086	Unchanged
156.131	-0.564054	0.251521	-2.24257	0.0249243	0.0978662	RSC011000000087	Unchanged
42.8514	-0.150554	0.373126	-0.403495	0.686584	0.806159	RSC011000000088	Unchanged
0						RSC011000000090	Unchanged
126.203	0.0490659	0.210041	0.233601	0.815294	0.890544	RSC011000000091	Unchanged
0						RSC011000000092	Unchanged
59.2846	1.13747	0.36666	3.10224	0.00192064	0.0182017	RSC011000000093	Upregulated
39.5724	-0.591327	0.586037	-1.00903	0.312961	0.489261	RSC011000000094	Unchanged
207.14	-0.345924	0.230896	-1.49818	0.134086	0.281009	RSC011000000095	Unchanged
19.6768	0.904254	0.769903	1.1745	0.240193	0.411012	RSC011000000096	Unchanged
93.0491	0.940063	0.525591	1.78858	0.0736822	0.192957	RSC011000000097	Unchanged
195.755	0.985444	0.308842	3.19077	0.00141895	0.0150653	RSC011000000098	Unchanged
35.163	-0.454658	0.668709	-0.679904	0.496565	0.658145	RSC011000000099	Unchanged
1031.23	0.0142611	0.409316	0.0348412	0.972206	0.983409	RSC011000000100	Unchanged
82.5304	-0.134263	0.248039	-0.541298	0.588302	0.730034	RSC011000000101	Unchanged
0.156425	-0.473013	3.16075	-0.149652	0.881039		RSC011000000102	Unchanged
6.96417	-0.800562	0.962184	-0.832027	0.405394	0.578452	RSC011000000103	Unchanged
6842.13	1.60716	1.67123	0.961664	0.336219	0.512514	RSC011000000104	Unchanged
39.6737	1.01995	0.634089	1.60853	0.10772	0.244011	RSC011000000105	Unchanged
36.0621	3.62491	1.11819	3.24176	0.00118794	0.013336	RSC011000000106	Upregulated
4958.24	1.89251	0.535026	3.53723	0.000404354	0.0063879	RSC011000000107	Upregulated
84.3713	1.40325	0.420584	3.33644	0.00084858	0.0106968	RSC011000000108	Upregulated
0						RSC011000000109	Unchanged
43.7871	0.125285	0.58704	0.213418	0.831001	0.899564	RSC011000000110	Unchanged
12.7517	0.544133	0.552104	0.985563	0.324347	0.50106	RSC011000000111	Unchanged
34.7641	2.0533	0.601523	3.4135	0.000641338	0.00886525	RSC011000000112	Upregulated
91.7701	-0.810229	1.03798	-0.780585	0.435047	0.604582	RSC011000000113	Unchanged
2.11766	1.08986	2.12598	0.512637	0.608205	0.745483	RSC011000000114	Unchanged
2123.87	-0.405612	0.233584	-1.73647	0.0824802	0.20709	RSC011000000115	Unchanged
0.587331	0.703063	1.72923	0.406576	0.684319		RSC011000000116	Unchanged
1176.59	0.0854051	0.141605	0.60312	0.546429	0.698674	RSC011000000117	Unchanged
29.7397	1.83698	0.689998	2.6623	0.00776083	0.046284	RSC011000000118	Upregulated
68.9709	1.75636	0.678766	2.58758	0.00966534	0.0533206	RSC011000000120	Unchanged
17.9464	-0.111542	0.350414	-0.318316	0.750245	0.846306	RSC011000000121	Unchanged
468.048	-0.289072	0.175128	-1.65063	0.0988138	0.230765	RSC011000000122	Unchanged
161.371	0.553911	0.478872	1.1567	0.247395	0.418716	RSC011000000123	Unchanged
51269.9	0.762872	0.126625	6.02467	1.69451e-09	4.55417e-07	RSC011000000124	Unchanged
6.46508	1.09882	1.34531	0.816776	0.414056	0.586296	RSC011000000125	Unchanged
119.257	1.13018	0.324994	3.47753	0.000506054	0.00748099	RSC011000000126	Upregulated
30.54	0.842118	0.679955	1.23849	0.215534	0.383387	RSC011000000127	Unchanged
30.8373	0.404651	0.430925	0.939028	0.347716	0.523191	RSC011000000128	Unchanged
0.426111	0.681132	3.16075	0.215497	0.82938		RSC011000000129	Unchanged
747.091	2.31879	1.48068	1.56603			RSC011000000130	Unchanged
0.108508	1.2582	3.16075	0.39807	0.690579		RSC011000000131	Unchanged
11.2875	0.27684	0.579921	0.477376	0.633094	0.766446	RSC011000000132	Unchanged
23.0259	0.233792	0.897879	0.260383	0.794569	0.875146	RSC011000000133	Unchanged
86.2092	0.17414	0.394572	0.441338	0.658968	0.78543	RSC011000000134	Unchanged
6.58847	-3.86464	2.73969	-1.41061			RSC011000000135	Unchanged
0						RSC011000000136	Unchanged
16.6856	0.727715	0.615829	1.18168	0.237331	0.407805	RSC011000000137	Unchanged
59.6276	0.958661	0.409473	2.34121	0.0192214	0.0828921	RSC011000000138	Unchanged
251.676	2.13889	0.473226	4.5198	6.18977e-06	0.000314662	RSC011000000139	Upregulated
56.6939	0.770584	0.363122	2.12211	0.0338287	0.118126	RSC011000000140	Unchanged
142.104	0.586281	0.404349	1.44994	0.147076	0.298569	RSC011000000141	Unchanged
50.2151	-1.11676	0.623303	-1.79168	0.073184	0.192393	RSC011000000142	Unchanged
168.279	0.611877	0.441359	1.38635	0.165641	0.3225	RSC011000000143	Unchanged
175.093	1.87748	0.504775	3.71945	0.000199659	0.00381188	RSC011000000144	Upregulated
0.0671431	0.104057	3.16075	0.0329215	0.973737		RSC011000000145	Unchanged
0						RSC011000000146	Unchanged
14.4805	-0.103123	0.466544	-0.221036	0.825064	0.896308	RSC011000000147	Unchanged
0.0805221	0.104057	3.16075	0.0329215	0.973737		RSC011000000148	Unchanged
24.3324	0.434789	0.413078	1.05256	0.292544	0.467575	RSC011000000149	Unchanged
77.2043	-0.71727	0.422344	-1.69831	0.0894495	0.217429	RSC011000000150	Unchanged
238.773	-0.47063	0.298694	-1.57562	0.115112	0.254725	RSC011000000151	Unchanged
0.606591	3.07478	3.09724	0.992746	0.320834		RSC011000000152	Unchanged
0						RSC011000000153	Unchanged
0.31285	-1.46283	3.10996	-0.470371	0.63809		RSC011000000154	Unchanged
0.324476	0.104059	3.16075	0.0329224	0.973736		RSC011000000155	Unchanged
0.782222	1.17662	2.00368	0.587229	0.55705		RSC011000000156	Unchanged
26.8067	0.586996	0.556218	1.05533	0.291273	0.466508	RSC011000000157	Unchanged
0.519866	-1.28935	2.6562	-0.485412	0.627384		RSC011000000158	Unchanged
38.677	0.439733	0.733283	0.599678	0.548721	0.700822	RSC011000000159	Unchanged
0.330385	2.28905	3.14353	0.72818	0.466504		RSC011000000160	Unchanged
602.757	-1.08392	0.30017	-3.61103	0.000304986	0.00516808	RSC011000000161	Downregulated
259.965	0.425432	0.370932	1.14693	0.251411	0.423244	RSC011000000162	Unchanged
0						RSC011000000163	Unchanged
0.137925	-0.473013	3.16075	-0.149652	0.881039		RSC011000000164	Unchanged
247.847	1.65129	0.266641	6.19294	5.9051e-10	2.23475e-07	RSC011000000165	Upregulated
0.606591	3.07478	3.09724	0.992746	0.320834		RSC011000000166	Unchanged
3.47027	1.30637	1.04021	1.25587	0.209163	0.375941	RSC011000000168	Unchanged
0.879167	-0.525536	1.72928	-0.303905	0.7612		RSC011000000169	Unchanged
0						RSC011000000170	Unchanged
0						RSC011000000171	Unchanged
135.022	-3.91824	1.35292	-2.89613	0.00377799	0.0284339	RSC011000000173	Downregulated
7.30869	0.755527	0.862603	0.875869	0.381101	0.556127	RSC011000000174	Unchanged
0.0805221	0.104057	3.16075	0.0329215	0.973737		RSC011000000175	Unchanged
0.407629	0.68114	2.06134	0.330435	0.741071		RSC011000000176	Unchanged
2274.1	-0.353452	0.269204	-1.31295	0.189198	0.351675	RSC011000000177	Unchanged
0.317994	-0.372133	2.71002	-0.137317	0.89078		RSC011000000178	Unchanged
0						RSC011000000179	Unchanged
0.0775659	0.104057	3.16075	0.0329215	0.973737		RSC011000000180	Unchanged
62.6645	1.39057	0.57248	2.42903	0.0151395	0.0714989	RSC011000000181	Unchanged
11.6886	0.356003	0.782682	0.45485	0.649217	0.778926	RSC011000000182	Unchanged
18.3788	-0.216473	0.556893	-0.388716	0.697486	0.814132	RSC011000000183	Unchanged
2.98586	0.45081	1.05206	0.428501	0.668287	0.791992	RSC011000000184	Unchanged
0.465347	0.0864381	2.65193	0.0325944	0.973998		RSC011000000185	Unchanged
208.391	0.724702	0.357946	2.02461	0.0429071	0.137429	RSC011000000186	Unchanged
31.3187	0.00938626	0.430078	0.0218245	0.982588	0.989678	RSC011000000187	Unchanged
878.928	-1.6495	0.687159	-2.40046	0.0163747	0.0750634	RSC011000000188	Unchanged
858.21	1.52979	0.549435	2.78429	0.0053645	0.0361225	RSC011000000189	Upregulated
0.384523	-0.490658	2.65466	-0.184829	0.853363		RSC011000000190	Unchanged
9.82502	0.50095	0.653192	0.766927	0.443125	0.611886	RSC011000000191	Unchanged
27.6339	-1.3052	0.384622	-3.39345	0.000690169	0.00933565	RSC011000000192	Downregulated
23.5647	0.380935	0.528839	0.720324	0.471326	0.636374	RSC011000000194	Unchanged
218.04	-0.670371	0.320949	-2.08871	0.0367335	0.124418	RSC011000000195	Unchanged
57.5006	-0.454768	0.592394	-0.767679	0.442678	0.611497	RSC011000000196	Unchanged
0.794443	-2.81896	2.47931	-1.13699	0.255541		RSC011000000197	Unchanged
13.0491	0.603859	0.589243	1.0248	0.305455	0.481524	RSC011000000198	Unchanged
0						RSC011000000199	Unchanged
29.8762	-0.150188	0.463383	-0.324112	0.745853	0.843587	RSC011000000200	Unchanged
59.1369	-0.613316	0.379815	-1.61477	0.10636	0.241862	RSC011000000201	Unchanged
1.24185	3.48665	1.4975	2.32831	0.0198956		RSC011000000202	Unchanged
2.32136	0.142176	0.984698	0.144385	0.885196	0.932968	RSC011000000203	Unchanged
418.669	-0.482319	0.471823	-1.02225	0.306664	0.482956	RSC011000000204	Unchanged
10.2544	0.697773	0.986956	0.706996	0.479569	0.642721	RSC011000000205	Unchanged
172.154	1.10387	0.537948	2.05201	0.0401689	0.131655	RSC011000000206	Unchanged
12.2736	-0.6867	0.58879	-1.16629	0.243497	0.414551	RSC011000000207	Unchanged
9.26931	3.74262	1.20761	3.0992	0.00194047	0.0182777	RSC011000000208	Upregulated
196.032	0.537145	0.525903	1.02138	0.307076	0.483184	RSC011000000209	Unchanged
233.845	-2.15215	0.5596	-3.84586	0.000120128	0.002735	RSC011000000210	Downregulated
201.669	0.193126	0.307828	0.627384	0.530408	0.685397	RSC011000000211	Unchanged
14.9449	0.423126	0.603171	0.701502	0.48299	0.645933	RSC011000000212	Unchanged
23.2388	6.6724	1.10671	6.02906	1.64916e-09	4.55417e-07	RSC011000000213	Upregulated
3.80137	0.823111	1.07236	0.767569	0.442744	0.61151	RSC011000000214	Unchanged
3.89736	1.01151	1.05128	0.962168	0.335965	0.512265	RSC011000000215	Unchanged
4.13227	-1.54837	0.857347	-1.80601	0.0709175	0.188914	RSC011000000216	Unchanged
3707.61	-0.0502544	0.231118	-0.21744	0.827866	0.897711	RSC011000000217	Unchanged
43.4762	-0.379698	0.252166	-1.50574	0.132133	0.278493	RSC011000000218	Unchanged
266.295	1.47201	0.420494	3.50067	0.000464082	0.00704395	RSC011000000219	Upregulated
874.427	0.247445	0.142841	1.73231	0.0832179	0.208106	RSC011000000220	Unchanged
37.0672	0.356243	0.321317	1.1087	0.26756	0.440886	RSC011000000221	Unchanged
102.009	0.335049	0.449545	0.745307	0.456086	0.623917	RSC011000000222	Unchanged
722.542	-0.650148	0.302619	-2.1484	0.0316819	0.113599	RSC011000000223	Unchanged
437.625	1.67693	0.418912	4.00305	6.25323e-05	0.00168501	RSC011000000224	Upregulated
10.1313	-1.20622	0.790353	-1.52618	0.126966	0.271535	RSC011000000225	Unchanged
16.4486	0.999252	0.634007	1.57609	0.115005	0.25462	RSC011000000226	Unchanged
47.8394	1.01816	0.417067	2.44124	0.0146368	0.0699394	RSC011000000227	Unchanged
11.8737	-1.51041	0.60915	-2.47954	0.013155	0.0652507	RSC011000000228	Unchanged
1.99012	-0.54149	1.58688	-0.34123	0.732931	0.83468	RSC011000000229	Unchanged
0						RSC011000000230	Unchanged
21.1991	-0.00163043	0.582156	-0.00280068	0.997765	0.998645	RSC011000000231	Unchanged
311.73	1.23679	0.387072	3.19525	0.00139712	0.0148951	RSC011000000232	Upregulated
33.9897	0.101496	0.324025	0.313234	0.754103	0.848858	RSC011000000233	Unchanged
54.9189	-0.0621586	0.400535	-0.155189	0.876672	0.927716	RSC011000000234	Unchanged
20.4494	0.998724	0.518436	1.92642	0.0540524	0.159203	RSC011000000235	Unchanged
45.3047	-0.17439	0.312756	-0.557592	0.577123	0.721563	RSC011000000236	Unchanged
30.8401	1.72783	0.381682	4.52689	5.98592e-06	0.000309849	RSC011000000237	Upregulated
983.144	-0.79717	0.250876	-3.17755	0.00148523	0.015508	RSC011000000239	Unchanged
589.28	1.18616	0.385536	3.07666	0.00209333	0.0191458	RSC011000000240	Upregulated
55.0301	-0.0635831	0.275915	-0.230445	0.817746	0.89162	RSC011000000241	Unchanged
10.6034	1.07152	0.919904	1.16481	0.244095	0.415307	RSC011000000242	Unchanged
85.4438	0.0841015	0.361857	0.232416	0.816215	0.891041	RSC011000000243	Unchanged
26.5676	0.438814	0.593717	0.739096	0.459849	0.626875	RSC011000000244	Unchanged
50.858	0.92225	0.410458	2.24688	0.0246476	0.0970295	RSC011000000245	Unchanged
1.27534	0.037102	2.03176	0.018261	0.985431		RSC011000000246	Unchanged
3.27583	-2.4433	1.56237	-1.56384	0.117856	0.25875	RSC011000000247	Unchanged
0						RSC011000000248	Unchanged
0.0892819	0.104057	3.16075	0.0329215	0.973737		RSC011000000249	Unchanged
0.145913	1.2582	3.16075	0.39807	0.690579		RSC011000000250	Unchanged
11.1319	0.031766	0.744823	0.0426491	0.965981	0.980547	RSC011000000251	Unchanged
178.446	0.330416	0.567992	0.581727	0.56075	0.710904	RSC011000000252	Unchanged
414.132	-0.766039	0.167557	-4.5718	4.83553e-06	0.000274497	RSC011000000253	Unchanged
88.5345	0.628572	0.436584	1.43975	0.149938	0.302362	RSC011000000254	Unchanged
266.592	1.85303	0.498838	3.7147	0.000203445	0.00387379	RSC011000000255	Upregulated
317.569	-0.741149	0.21877	-3.38781	0.000704539	0.00949232	RSC011000000256	Unchanged
15.2428	1.38014	0.901456	1.53101	0.125766	0.269781	RSC011000000257	Unchanged
5.97965	0.611821	1.08666	0.563031	0.573414	0.719601	RSC011000000258	Unchanged
310.967	-0.682243	0.310353	-2.19828	0.0279292	0.104858	RSC011000000259	Unchanged
205.81	-0.0608586	0.180831	-0.33655	0.736456	0.836849	RSC011000000260	Unchanged
1.99025	-0.135873	1.61925	-0.083911	0.933127	0.961079	RSC011000000261	Unchanged
3.25039	0.612746	1.1949	0.512799	0.608092	0.745451	RSC011000000262	Unchanged
0.496184	-1.07206	2.6319	-0.407335	0.683762		RSC011000000263	Unchanged
1.23406	-0.783158	1.31676	-0.594762	0.552003		RSC011000000264	Unchanged
276.766	-1.47321	0.553218	-2.66299	0.00774497	0.0462634	RSC011000000265	Downregulated
348.502	0.659877	0.293387	2.24917	0.0245015	0.0967436	RSC011000000266	Unchanged
0.541278	-1.32372	2.6784	-0.494219	0.621152		RSC011000000267	Unchanged
0.829696	1.50596	2.55471	0.589486	0.555535		RSC011000000268	Unchanged
135.987	0.713576	0.404643	1.76347	0.0778212	0.199743	RSC011000000269	Unchanged
84.6037	1.10956	0.474099	2.34036	0.019265	0.0829959	RSC011000000271	Unchanged
19.7859	1.36794	1.10349	1.23965	0.215104	0.382942	RSC011000000272	Unchanged
46.5213	0.0204831	0.260384	0.0786649	0.937299	0.963261	RSC011000000273	Unchanged
7.28568	0.824843	1.1238	0.73398	0.462961	0.629429	RSC011000000274	Unchanged
431.062	-0.948943	0.173771	-5.46089	4.73744e-08	7.29964e-06	RSC011000000275	Unchanged
8.18772	-3.07567	1.76815	-1.73949			RSC011000000277	Unchanged
0.249346	-1.12343	3.13177	-0.358719	0.719805		RSC011000000278	Unchanged
3.63776	-1.63071	1.44104	-1.13162	0.257793	0.429986	RSC011000000279	Unchanged
1139.48	1.07238	0.331314	3.23673	0.00120906	0.013493	RSC011000000280	Upregulated
114.941	-0.45372	0.276067	-1.64352	0.100276	0.232974	RSC011000000281	Unchanged
64.737	-0.0810707	0.481638	-0.168323	0.866329	0.922128	RSC011000000282	Unchanged
399.156	-0.88898	0.292168	-3.0427	0.00234466	0.0207589	RSC011000000283	Unchanged
624.356	0.249919	0.326309	0.765894	0.443739	0.612488	RSC011000000284	Unchanged
502.308	0.909889	0.289526	3.14269	0.00167405	0.0166818	RSC011000000285	Unchanged
34.2266	0.883023	0.267429	3.30189	0.000960342	0.01156	RSC011000000286	Unchanged
0.267846	-1.21495	3.12539	-0.388735	0.697472		RSC011000000287	Unchanged
639.409	1.34809	0.402198	3.35181	0.000802862	0.0103035	RSC011000000288	Upregulated
3.38443	2.27789	1.45032	1.57061	0.116272	0.256625	RSC011000000289	Unchanged
0.752504	3.39218	3.08337	1.10015	0.271265		RSC011000000290	Unchanged
0						RSC011000000291	Unchanged
1.62391	-0.491702	1.87858	-0.261742	0.793521		RSC011000000292	Unchanged
3.54678	-0.862852	1.08558	-0.794832	0.426711	0.597606	RSC011000000293	Unchanged
184.977	-0.645606	0.189251	-3.41138	0.000646343	0.00891273	RSC011000000294	Unchanged
683.138	-0.390502	0.248964	-1.56851	0.116762	0.257372	RSC011000000295	Unchanged
0.8859	-1.21699	2.11321	-0.575896	0.564686		RSC011000000296	Unchanged
252.177	2.14121	0.852905	2.51049	0.0120563	0.0617686	RSC011000000297	Unchanged
123.452	2.17876	0.452024	4.82001	1.43551e-06	0.000108653	RSC011000000298	Upregulated
43.1176	1.07036	0.613381	1.74501	0.0809827	0.204893	RSC011000000299	Unchanged
3310.02	1.44802	0.59576	2.43054	0.0150765	0.0712808	RSC011000000300	Unchanged
354.743	-0.460018	0.159643	-2.88155	0.00395725	0.0293314	RSC011000000301	Unchanged
83.9036	-1.13345	0.88661	-1.27841	0.201106	0.366462	RSC011000000302	Unchanged
3.04449	0.7502	1.54523	0.485493	0.627327	0.761377	RSC011000000303	Unchanged
0						RSC011000000305	Unchanged
182.268	0.650794	0.363063	1.79251	0.0730514	0.192134	RSC011000000306	Unchanged
618.976	0.222991	0.264233	0.843917	0.398716	0.57291	RSC011000000308	Unchanged
3.21318	0.281707	0.735141	0.383201	0.701571	0.816708	RSC011000000309	Unchanged
6.65851	0.403161	0.75655	0.532894	0.594107	0.734546	RSC011000000310	Unchanged
14.7313	-0.168737	0.572831	-0.294566	0.768325	0.85885	RSC011000000311	Unchanged
3.81461	-0.010498	0.870312	-0.0120623	0.990376	0.993945	RSC011000000312	Unchanged
6.04144	0.390177	2.32513	0.167809	0.866734	0.922357	RSC011000000313	Unchanged
18.2488	0.16571	0.577459	0.286964	0.77414	0.862744	RSC011000000314	Unchanged
2.42347	1.84011	2.77295	0.663592	0.506952	0.666002	RSC011000000315	Unchanged
13.8369	-0.274672	0.548957	-0.500353	0.616827	0.7524	RSC011000000316	Unchanged
1.12897	1.56088	2.58813	0.603092	0.546447		RSC011000000317	Unchanged
0						RSC011000000318	Unchanged
0.461692	-2.02846	3.08305	-0.65794	0.510577		RSC011000000319	Unchanged
7.67035	-0.754199	1.10582	-0.682026	0.495223	0.656672	RSC011000000320	Unchanged
0.729323	0.712515	2.59404	0.274674	0.783566		RSC011000000321	Unchanged
126.517	1.93346	0.568851	3.39889	0.000676603	0.00918229	RSC011000000322	Upregulated
4.72315	-1.17769	0.70481	-1.67093	0.0947353	0.225264	RSC011000000323	Unchanged
49.9538	0.542546	0.392601	1.38193	0.166994	0.32423	RSC011000000324	Unchanged
150.837	-0.45854	0.449668	-1.01973	0.307857	0.484011	RSC011000000325	Unchanged
288.224	-0.614889	0.178724	-3.44044	0.000580774	0.00823529	RSC011000000326	Unchanged
117.612	0.0485772	0.377276	0.128758	0.897549	0.940111	RSC011000000327	Unchanged
639.298	1.74071	0.665916	2.61401	0.00894868	0.0506973	RSC011000000328	Unchanged
0						RSC011000000329	Unchanged
0.43542	-0.928659	2.0534	-0.452255	0.651085		RSC011000000330	Unchanged
11.1041	0.578894	1.33076	0.435011	0.663554	0.788633	RSC011000000331	Unchanged
10.8873	1.5588	0.561601	2.77564	0.00550931	0.0367935	RSC011000000332	Upregulated
39.4629	1.29249	0.431864	2.99282	0.00276415	0.0231547	RSC011000000333	Upregulated
185.402	1.00075	0.67423	1.48428	0.137733	0.285875	RSC011000000335	Unchanged
20.5174	-0.267062	0.391183	-0.682705	0.494793	0.656409	RSC011000000336	Unchanged
26.3051	4.1098	1.03926	3.95453	7.66848e-05	0.00196315	RSC011000000338	Upregulated
62.94	-0.0825069	0.313628	-0.263073	0.792494	0.873539	RSC011000000339	Unchanged
2.62616	2.92539	1.05339	2.77712	0.00548434	0.0366843	RSC011000000340	Upregulated
11.2754	0.719268	0.716208	1.00427	0.315247	0.491612	RSC011000000341	Unchanged
46.1157	0.0773145	0.42586	0.181549	0.855936	0.916076	RSC011000000342	Unchanged
147.696	-0.653331	0.253978	-2.57239	0.0100999	0.0548528	RSC011000000343	Unchanged
0.933705	-0.815993	1.99636	-0.408741	0.68273		RSC011000000344	Unchanged
210.444	3.10638	0.690418	4.49928	6.81855e-06	0.000335607	RSC011000000345	Upregulated
72.0096	-0.283246	0.429876	-0.658902	0.509959	0.668974	RSC011000000346	Unchanged
33.1415	0.36005	0.512339	0.702757	0.482207	0.645258	RSC011000000347	Unchanged
323.376	-0.340294	0.181764	-1.87217	0.0611824	0.172506	RSC011000000348	Unchanged
85.6893	0.601287	0.500988	1.2002	0.23006	0.400115	RSC011000000350	Unchanged
3.58045	-2.77536	1.10647	-2.5083	0.0121314	0.0619853	RSC011000000351	Unchanged
128.88	3.10623	1.48539	2.09119	0.036511	0.123984	RSC011000000352	Unchanged
1046.48	-0.945274	0.508929	-1.85738	0.0632571	0.175855	RSC011000000353	Unchanged
180.379	0.50707	0.369153	1.37361	0.169564	0.327689	RSC011000000354	Unchanged
0.0892819	0.104057	3.16075	0.0329215	0.973737		RSC011000000355	Unchanged
269.366	1.50157	0.464005	3.2361	0.00121174	0.0134963	RSC011000000356	Upregulated
5.43013	1.83807	1.11118	1.65416	0.0980949	0.229977	RSC011000000357	Unchanged
3.25506	1.05367	1.25141	0.841989	0.399794	0.573927	RSC011000000358	Unchanged
121.381	0.26526	0.365351	0.726043	0.467813	0.633799	RSC011000000359	Unchanged
37.5236	0.162949	0.540848	0.301284	0.763198	0.85514	RSC011000000360	Unchanged
69.2728	-1.32441	0.425327	-3.11386	0.00184658	0.0177267	RSC011000000361	Downregulated
0.938493	-0.0683736	1.605	-0.0426004	0.96602		RSC011000000362	Unchanged
0.134286	-0.473013	3.16075	-0.149652	0.881039		RSC011000000363	Unchanged
127.169	0.122603	0.307404	0.398834	0.690016	0.808617	RSC011000000364	Unchanged
16.9468	0.237247	0.595727	0.398248	0.690447	0.808966	RSC011000000365	Unchanged
513.876	0.138558	0.171203	0.809321	0.41833	0.590482	RSC011000000367	Unchanged
74.9494	-0.645952	0.259006	-2.49397	0.0126324	0.0636669	RSC011000000368	Unchanged
514.014	0.0580128	0.17837	0.325238	0.745001	0.843014	RSC011000000369	Unchanged
63.236	-1.73458	0.652946	-2.65655	0.00789457	0.0468122	RSC011000000370	Downregulated
6.01483	1.41928	1.0836	1.30979	0.190267	0.353084	RSC011000000371	Unchanged
1139.52	-0.111931	0.312486	-0.358194	0.720198	0.827764	RSC011000000372	Unchanged
4.94114	2.38132	1.29644	1.83682	0.0662367	0.180717	RSC011000000373	Unchanged
47.985	0.742388	0.472694	1.57055	0.116288	0.256626	RSC011000000374	Unchanged
220.379	-0.469622	0.260566	-1.80232	0.0714958	0.189476	RSC011000000375	Unchanged
287.073	-0.0673216	0.226482	-0.297249	0.766277	0.85746	RSC011000000376	Unchanged
18.0318	0.83506	0.466468	1.79017	0.0734259	0.192739	RSC011000000377	Unchanged
68.3406	0.537056	0.40197	1.33606	0.181529	0.34277	RSC011000000378	Unchanged
2.96681	0.128731	1.51487	0.0849779	0.932279	0.960653	RSC011000000379	Unchanged
34.9202	0.666403	0.385695	1.7278	0.0840246	0.209202	RSC011000000380	Unchanged
35.1638	0.483692	0.376089	1.28611	0.198404	0.362902	RSC011000000381	Unchanged
68.2832	1.12109	0.379867	2.95127	0.00316465	0.0252905	RSC011000000383	Upregulated
105.843	0.752225	0.250749	2.99991	0.00270056	0.02281	RSC011000000384	Unchanged
324.036	0.158436	0.157872	1.00357	0.315587	0.491986	RSC011000000385	Unchanged
17.6085	2.94041	1.77413	1.65738	0.0974423	0.229047	RSC011000000386	Unchanged
29.2313	0.836276	0.417831	2.00147	0.0453417	0.142388	RSC011000000387	Unchanged
26.8004	1.29131	0.577027	2.23787	0.0252298	0.0984788	RSC011000000388	Unchanged
64.3296	-0.653377	0.221311	-2.95231	0.00315409	0.0252297	RSC011000000389	Unchanged
9.08318	-0.456136	0.528836	-0.862528	0.388397	0.56315	RSC011000000390	Unchanged
19.7907	0.687785	0.406863	1.69046	0.0909409	0.219859	RSC011000000391	Unchanged
264.968	-1.01917	0.320521	-3.17972	0.00147418	0.0154399	RSC011000000392	Downregulated
914.384	-0.844009	0.272541	-3.09681	0.00195614	0.0183783	RSC011000000393	Unchanged
1.78848	-1.83788	2.19226	-0.838349	0.401835		RSC011000000394	Unchanged
32.9621	0.413944	0.451309	0.917209	0.359033	0.534263	RSC011000000395	Unchanged
1.67972	-2.54741	1.58036	-1.61192	0.10698		RSC011000000396	Unchanged
2743.79	0.336856	0.25048	1.34484	0.178677	0.338887	RSC011000000397	Unchanged
77.5652	-0.856069	0.262984	-3.25522	0.00113306	0.0129503	RSC011000000398	Unchanged
34.8377	0.369401	0.472559	0.781704	0.434388	0.604233	RSC011000000399	Unchanged
392.035	-2.64405	0.625092	-4.22985	2.33844e-05	0.000827933	RSC011000000400	Downregulated
103.275	0.874906	0.337783	2.59014	0.00959367	0.0531317	RSC011000000401	Unchanged
93.232	-0.368917	0.427781	-0.862397	0.388469	0.563176	RSC011000000402	Unchanged
19.7386	-0.467276	0.481861	-0.969733	0.33218	0.508581	RSC011000000403	Unchanged
989.449	0.750147	0.278694	2.69165	0.00711001	0.0435866	RSC011000000404	Unchanged
1259.33	-0.384969	0.29294	-1.31416	0.188793	0.351153	RSC011000000405	Unchanged
1.77413	-0.774002	1.44597	-0.535283	0.592454		RSC011000000406	Unchanged
4.04518	0.451436	0.839553	0.537709	0.590778	0.732131	RSC011000000407	Unchanged
98.3533	2.46213	1.02238	2.40823	0.0160301	0.0741225	RSC011000000408	Unchanged
64.4599	-0.0147773	0.32071	-0.0460769	0.963249	0.979117	RSC011000000409	Unchanged
979.294	0.682903	0.31978	2.13554	0.0327172	0.115711	RSC011000000410	Unchanged
562.003	1.67539	0.457461	3.66237	0.000249892	0.00443698	RSC011000000411	Upregulated
73.2918	0.205309	0.268	0.766076	0.443631	0.612389	RSC011000000412	Unchanged
658.124	-0.593843	0.288026	-2.06177	0.03923	0.130003	RSC011000000413	Unchanged
641.014	-0.247288	0.30596	-0.808236	0.418955	0.590776	RSC011000000414	Unchanged
55.0834	0.739451	0.550564	1.34308	0.179247	0.339552	RSC011000000415	Unchanged
33.5319	1.60909	0.602463	2.67085	0.00756593	0.0454971	RSC011000000417	Upregulated
33.383	-0.37658	0.402967	-0.934516	0.350038	0.525535	RSC011000000418	Unchanged
20.5968	-0.534897	0.575604	-0.929279	0.352744	0.528109	RSC011000000419	Unchanged
0						RSC011000000420	Unchanged
664.342	-0.600191	0.21142	-2.83886	0.00452751	0.0321533	RSC011000000421	Unchanged
1.62888	0.214844	1.31865	0.162927	0.870576		RSC011000000422	Unchanged
4.57461	0.924175	1.10258	0.838196	0.401921	0.575524	RSC011000000423	Unchanged
162.042	0.664047	0.383472	1.73167	0.0833326	0.20827	RSC011000000424	Unchanged
911.451	0.999895	0.521885	1.91593	0.0553739	0.161634	RSC011000000425	Unchanged
3.20647	1.71423	1.55011	1.10588	0.268778	0.44231	RSC011000000426	Unchanged
14.659	0.06617	0.85612	0.0772906	0.938392	0.96392	RSC011000000427	Unchanged
27.1437	0.148475	0.419845	0.353643	0.723606	0.829788	RSC011000000428	Unchanged
49.3348	0.871295	0.463947	1.878	0.0603807	0.170811	RSC011000000429	Unchanged
0						RSC011000000430	Unchanged
47.8311	1.37682	0.495955	2.77609	0.00550168	0.0367715	RSC011000000431	Upregulated
13.4529	0.6709	0.708002	0.947596	0.343335	0.519292	RSC011000000432	Unchanged
842.678	0.59189	0.131948	4.48578	7.26461e-06	0.000351467	RSC011000000433	Unchanged
9.17958	0.176922	0.623748	0.283643	0.776684	0.863663	RSC011000000434	Unchanged
255.555	0.505986	0.307214	1.64701	0.0995556	0.231804	RSC011000000435	Unchanged
12.0745	0.342152	1.04845	0.32634	0.744167	0.842454	RSC011000000436	Unchanged
58.3138	1.3896	0.534991	2.59743	0.00939244	0.0523921	RSC011000000437	Unchanged
40.3978	-0.13934	0.73381	-0.189886	0.849398	0.912628	RSC011000000438	Unchanged
8.387	1.19094	0.708168	1.68172	0.0926241	0.222261	RSC011000000440	Unchanged
49.3729	0.677323	0.561338	1.20662	0.227578	0.396933	RSC011000000441	Unchanged
1712.3	-0.198311	0.199076	-0.996159	0.319173	0.495616	RSC011000000442	Unchanged
22.3381	0.577182	0.65682	0.878752	0.379536	0.554426	RSC011000000443	Unchanged
4.37319	-0.0608642	1.25445	-0.0485185	0.961303	0.977847	RSC011000000444	Unchanged
18.0148	-0.431076	0.373468	-1.15425	0.248397	0.419788	RSC011000000445	Unchanged
18.2868	0.473651	0.367855	1.2876	0.197884	0.362362	RSC011000000446	Unchanged
41.3944	0.136974	0.548887	0.249549	0.802936	0.881439	RSC011000000447	Unchanged
24.5583	4.12906	1.06323	3.8835	0.000102965	0.00242195	RSC011000000448	Upregulated
192.003	1.22209	0.581303	2.10233	0.0355244	0.121959	RSC011000000449	Unchanged
13.5869	0.898195	0.65676	1.36762	0.171433	0.329751	RSC011000000450	Unchanged
0.226737	1.83527	3.16075	0.580645	0.56148		RSC011000000451	Unchanged
147.868	1.13516	0.365566	3.10521	0.00190147	0.0180501	RSC011000000452	Upregulated
7.70348	-0.00943033	0.935767	-0.0100777	0.991959	0.994997	RSC011000000453	Unchanged
23.5849	0.82297	0.675638	1.21806	0.2232	0.391866	RSC011000000454	Unchanged
1030.92	1.4618	0.336698	4.34157	1.4147e-05	0.000587616	RSC011000000455	Upregulated
29.995	-0.283274	0.278235	-1.01811	0.308625	0.484816	RSC011000000456	Unchanged
226.973	0.254601	0.304538	0.836024	0.403141	0.576449	RSC011000000457	Unchanged
2.75378	-1.44939	1.48484	-0.976128	0.329001	0.50558	RSC011000000458	Unchanged
65.6411	0.0822633	0.364494	0.225692	0.821441	0.894009	RSC011000000459	Unchanged
94.4299	1.01335	0.421267	2.40548	0.0161514	0.0745322	RSC011000000460	Unchanged
69.1406	0.462632	0.411651	1.12385	0.261078	0.433603	RSC011000000461	Unchanged
34.0317	0.560324	0.715604	0.783008	0.433622	0.603464	RSC011000000462	Unchanged
10.2282	0.0592502	0.689481	0.0859345	0.931518	0.960265	RSC011000000463	Unchanged
5.11051	-1.32175	0.769751	-1.71712	0.085958	0.212277	RSC011000000464	Unchanged
14.2314	-0.525372	0.405516	-1.29556	0.195126	0.358739	RSC011000000465	Unchanged
103.381	1.62476	0.47009	3.45627	0.000547713	0.00793159	RSC011000000467	Upregulated
369.348	-0.643222	0.148515	-4.33103	1.4841e-05	0.000608866	RSC011000000468	Unchanged
242.745	0.782545	0.662314	1.18153	0.237391	0.407865	RSC011000000469	Unchanged
287.317	0.703629	0.283637	2.48074	0.0131111	0.0651919	RSC011000000471	Unchanged
333.121	-3.20758	0.552587	-5.80466	6.44968e-09	1.35603e-06	RSC011000000472	Downregulated
15.7541	-0.626493	0.79646	-0.786597	0.431518	0.601632	RSC011000000473	Unchanged
9.73753	-0.235866	0.57458	-0.410502	0.681438	0.802503	RSC011000000474	Unchanged
74.5839	-0.391851	0.344673	-1.13688	0.255589	0.427572	RSC011000000475	Unchanged
115.717	-0.701016	0.265605	-2.63932	0.0083073	0.0484174	RSC011000000476	Unchanged
5.80009	0.98569	1.02229	0.964197	0.334947	0.511308	RSC011000000477	Unchanged
136.223	-0.65014	0.28383	-2.29059	0.0219869	0.0899656	RSC011000000478	Unchanged
675.693	-0.0958716	0.174938	-0.548033	0.583669	0.726813	RSC011000000479	Unchanged
401.759	1.66667	0.288023	5.78661	7.18209e-09	1.47363e-06	RSC011000000480	Upregulated
269.291	-0.251469	0.224694	-1.11916	0.26307	0.435594	RSC011000000481	Unchanged
16.6621	0.385181	0.541384	0.711474	0.476791	0.640611	RSC011000000482	Unchanged
91.1834	-0.156456	0.282258	-0.554302	0.579372	0.723154	RSC011000000483	Unchanged
55.7724	0.873865	0.552345	1.5821	0.113627	0.252885	RSC011000000484	Unchanged
29.702	-0.863756	0.411114	-2.10101	0.0356399	0.122121	RSC011000000486	Unchanged
21.392	0.79388	0.686487	1.15644	0.247502	0.418816	RSC011000000487	Unchanged
158.323	-0.411588	0.217063	-1.89617	0.0579377	0.166247	RSC011000000488	Unchanged
4.2229	0.271918	1.17969	0.230499	0.817704	0.89162	RSC011000000489	Unchanged
0.526498	-0.335813	2.62418	-0.127969	0.898174		RSC011000000490	Unchanged
614.182	0.266806	0.216917	1.22999	0.2187	0.386596	RSC011000000491	Unchanged
57.6195	-0.215637	0.310666	-0.694112	0.487612	0.650033	RSC011000000492	Unchanged
269.522	-0.82719	0.183619	-4.50493	6.63938e-06	0.000330739	RSC011000000493	Unchanged
108.184	1.9698	0.494765	3.98128	6.85462e-05	0.00181546	RSC011000000494	Upregulated
188.347	-0.449367	0.244066	-1.84117	0.0655961	0.179627	RSC011000000495	Unchanged
872.238	0.158882	0.171937	0.92407	0.35545	0.530778	RSC011000000496	Unchanged
12.362	-1.32252	0.475253	-2.78276	0.00538983	0.0361801	RSC011000000497	Downregulated
6.07836	-0.263133	0.971612	-0.270821	0.786528	0.870173	RSC011000000498	Unchanged
34.3604	0.122765	0.338842	0.362307	0.717123	0.826013	RSC011000000499	Unchanged
3.5792	-0.67151	0.956061	-0.702371	0.482448	0.645411	RSC011000000500	Unchanged
82.0379	-0.0381924	0.377757	-0.101103	0.919469	0.952756	RSC011000000501	Unchanged
80.9887	0.00533895	0.517669	0.0103135	0.991771	0.994972	RSC011000000502	Unchanged
0.326912	-1.51711	2.6882	-0.56436	0.572509		RSC011000000503	Unchanged
0.316176	-1.47924	3.10902	-0.47579	0.634224		RSC011000000504	Unchanged
11.0724	0.780141	0.482143	1.61807	0.105648	0.240704	RSC011000000505	Unchanged
4.22938	-3.99432	2.81697	-1.41795			RSC011000000506	Unchanged
11.3561	4.9304	2.29571	2.14766			RSC011000000507	Unchanged
3.14299	-1.71382	2.33994	-0.732419			RSC011000000508	Unchanged
15151.8	0.367913	0.0960444	3.83066	0.000127801	0.00284132	RSC011000000509	Unchanged
65.6402	0.159224	0.465921	0.341741	0.732546	0.834452	RSC011000000510	Unchanged
17.5577	0.531482	0.563451	0.943262	0.345547	0.521274	RSC011000000511	Unchanged
1.66726	2.65773	1.30095	2.04292	0.0410604		RSC011000000512	Unchanged
8.2499	1.19175	0.67734	1.75946	0.0784992	0.200848	RSC011000000513	Unchanged
19.7653	-0.36334	0.324967	-1.11808	0.263531	0.436187	RSC011000000514	Unchanged
122.203	-0.204794	0.186944	-1.09548	0.273304	0.447063	RSC011000000515	Unchanged
115.547	-2.23373	0.798042	-2.79902	0.00512586	0.0350717	RSC011000000517	Downregulated
127.537	0.233776	0.173127	1.35032	0.176915	0.33667	RSC011000000518	Unchanged
11.9035	0.755694	0.453811	1.66522	0.0958691	0.226788	RSC011000000519	Unchanged
11.2993	1.2925	0.842404	1.5343	0.124956	0.268652	RSC011000000520	Unchanged
44.4924	0.486555	0.293131	1.65986	0.0969431	0.228326	RSC011000000521	Unchanged
146.368	-0.138043	0.253356	-0.544857	0.585852	0.728358	RSC011000000523	Unchanged
4.41109	-0.0202124	0.563651	-0.0358598	0.971394	0.983219	RSC011000000524	Unchanged
1.22894	0.758693	1.74541	0.43468	0.663795		RSC011000000526	Unchanged
139.904	2.99011	1.13035	2.64529	0.00816221	0.0479815	RSC011000000527	Upregulated
1.88754	1.08899	1.12037	0.971998	0.331051		RSC011000000528	Unchanged
3232.41	0.0542721	0.235677	0.230282	0.817873	0.891701	RSC011000000529	Unchanged
452.546	-0.300309	0.233945	-1.28367	0.199256	0.36392	RSC011000000530	Unchanged
12.1212	0.343604	0.587677	0.584682	0.558762	0.708858	RSC011000000531	Unchanged
850.224	-0.39779	0.241168	-1.64943	0.0990593	0.231061	RSC011000000532	Unchanged
7.412	1.68157	0.584652	2.8762	0.00402496	0.029684	RSC011000000533	Upregulated
106.344	-0.813967	0.277525	-2.93295	0.0033576	0.026424	RSC011000000534	Unchanged
169.096	0.166649	0.439185	0.379452	0.704352	0.818233	RSC011000000535	Unchanged
9.52122	0.653168	0.915637	0.713348	0.47563	0.639965	RSC011000000537	Unchanged
491.322	-0.41436	0.224742	-1.84371	0.0652253	0.178986	RSC011000000538	Unchanged
5.72892	-1.09856	0.652733	-1.68301	0.0923722	0.22197	RSC011000000539	Unchanged
67.2632	0.791099	0.411782	1.92116	0.0547117	0.160389	RSC011000000540	Unchanged
54.4262	2.48595	1.38343	1.79695	0.0723443	0.190893	RSC011000000541	Unchanged
283.214	-1.03429	0.539108	-1.91852	0.0550446	0.160984	RSC011000000542	Unchanged
138.044	-0.490431	0.243585	-2.01339	0.0440734	0.139901	RSC011000000543	Unchanged
767.373	-0.759254	0.253179	-2.99888	0.00270972	0.0228489	RSC011000000544	Unchanged
18.6917	1.0968	0.676327	1.6217	0.104867	0.239522	RSC011000000545	Unchanged
370.93	-0.793495	0.380581	-2.08495	0.0370735	0.125189	RSC011000000546	Unchanged
21.4502	-0.103336	0.524538	-0.197005	0.843824	0.908642	RSC011000000547	Unchanged
37.8674	-0.40515	0.448672	-0.902999	0.366526	0.541884	RSC011000000548	Unchanged
60.1117	-0.138924	0.530857	-0.261698	0.793554	0.874425	RSC011000000549	Unchanged
991.673	0.0185046	0.178539	0.103645	0.917451	0.951289	RSC011000000550	Unchanged
14.8174	0.520875	0.553868	0.940431	0.346996	0.522493	RSC011000000551	Unchanged
1956.67	-0.710809	0.2719	-2.61423	0.00894298	0.0506939	RSC011000000552	Unchanged
1699.22	-0.615729	0.309123	-1.99186	0.0463866	0.144101	RSC011000000553	Unchanged
147.727	-0.968356	0.229692	-4.21589	2.48794e-05	0.000866456	RSC011000000554	Unchanged
110.07	2.24686	1.54663	1.45275	0.146294	0.297504	RSC011000000555	Unchanged
0						RSC011000000556	Unchanged
151.4	-0.516319	0.18889	-2.73344	0.0062676	0.0402362	RSC011000000557	Unchanged
106.519	0.1738	0.266678	0.651723	0.51458	0.672474	RSC011000000558	Unchanged
410.396	-0.757429	0.26946	-2.81091	0.00494012	0.0341627	RSC011000000559	Unchanged
19.7414	-0.315832	0.699955	-0.451218	0.651832	0.780561	RSC011000000560	Unchanged
657.923	1.01666	0.411848	2.46852	0.0135672	0.066585	RSC011000000561	Unchanged
0.617285	0.14957	1.74886	0.0855244	0.931844		RSC011000000562	Unchanged
354.835	1.14102	0.60848	1.87519	0.0607661	0.171598	RSC011000000563	Unchanged
0.537144	-0.335732	2.61534	-0.12837	0.897856		RSC011000000564	Unchanged
27.593	0.325965	0.570177	0.571692	0.567531	0.715241	RSC011000000565	Unchanged
25.1127	0.27589	0.609434	0.452698	0.650766	0.779967	RSC011000000566	Unchanged
18.0723	0.508821	0.823855	0.61761	0.536833	0.690659	RSC011000000567	Unchanged
41.7234	1.54092	0.406761	3.78828	0.000151692	0.00318927	RSC011000000569	Upregulated
150.001	0.443615	0.28572	1.55262	0.120513	0.262548	RSC011000000570	Unchanged
147.917	0.0119128	0.330928	0.0359983	0.971284	0.983219	RSC011000000571	Unchanged
26.4268	2.12313	1.17875	1.80116			RSC011000000572	Unchanged
249.072	1.48291	0.345982	4.28609	1.81848e-05	0.000689726	RSC011000000574	Upregulated
131.725	0.291348	0.452096	0.644437	0.519292	0.676578	RSC011000000575	Unchanged
8.79348	-1.44232	0.743305	-1.94042	0.0523287	0.155591	RSC011000000577	Unchanged
5.98841	1.37663	0.589828	2.33396	0.019598	0.0840001	RSC011000000578	Unchanged
0						RSC011000000579	Unchanged
128.218	3.40476	0.813735	4.18412	2.86275e-05	0.000959696	RSC011000000580	Upregulated
29.0953	-0.260581	0.327304	-0.796144	0.425949	0.596882	RSC011000000581	Unchanged
1511.97	0.195952	0.113359	1.72859	0.0838831	0.209042	RSC011000000582	Unchanged
1859.07	0.841196	0.367812	2.28703	0.0221943	0.0905964	RSC011000000583	Unchanged
673.881	-0.903696	0.183269	-4.93098	8.18201e-07	6.96698e-05	RSC011000000584	Unchanged
45.557	0.659664	0.521326	1.26536	0.205743	0.372191	RSC011000000585	Unchanged
55.2502	0.913955	0.709256	1.28861	0.197534	0.361915	RSC011000000586	Unchanged
15.5031	0.686849	0.704874	0.974428	0.329844	0.506273	RSC011000000587	Unchanged
311.827	-0.258627	0.170859	-1.51369	0.130105	0.275892	RSC011000000588	Unchanged
71.6222	-0.376692	0.558513	-0.674454	0.500022	0.660422	RSC011000000589	Unchanged
1433.29	1.18862	0.503429	2.36105	0.0182235	0.0801744	RSC011000000590	Unchanged
68.0475	-0.2922	0.448173	-0.651981	0.514413	0.672413	RSC011000000591	Unchanged
690.976	0.312366	0.210336	1.48508	0.137523	0.285672	RSC011000000592	Unchanged
199.255	2.82771	1.04646	2.70217	0.00688892	0.0426922	RSC011000000594	Upregulated
18.113	0.111878	0.512137	0.218453	0.827076	0.897594	RSC011000000595	Unchanged
167.174	2.35098	0.987514	2.3807	0.0172797	0.0776242	RSC011000000596	Unchanged
74.8752	1.24664	0.432296	2.88376	0.00392956	0.0292349	RSC011000000597	Upregulated
35.6858	1.50643	0.827104	1.82133	0.068556	0.184791	RSC011000000598	Unchanged
1.51741	1.15334	1.33916	0.861238	0.389107		RSC011000000599	Unchanged
54.861	-0.218886	0.316342	-0.691928	0.488982	0.651263	RSC011000000600	Unchanged
104.443	2.12216	0.673584	3.15055	0.00162963	0.0164381	RSC011000000601	Upregulated
1.08364	0.598303	1.66472	0.359401	0.719295		RSC011000000602	Unchanged
254.882	1.0226	0.322848	3.16744	0.00153789	0.0158536	RSC011000000603	Upregulated
7961.24	-0.177641	0.254312	-0.698515	0.484855	0.64731	RSC011000000604	Unchanged
125.57	6.18221	1.63976	3.77019	0.000163126	0.00338373	RSC011000000605	Upregulated
527.791	-0.564724	0.316276	-1.78554	0.0741734	0.193649	RSC011000000606	Unchanged
1417.44	0.632249	0.297129	2.12786	0.0333485	0.116949	RSC011000000607	Unchanged
50.1292	-0.0168115	0.382687	-0.0439301	0.96496	0.980074	RSC011000000608	Unchanged
643.257	-0.127877	0.288721	-0.442911	0.65783	0.784733	RSC011000000609	Unchanged
209.84	-0.00750961	0.192489	-0.0390131	0.96888	0.982223	RSC011000000610	Unchanged
280.589	-0.997174	0.256625	-3.88572	0.000102027	0.00240987	RSC011000000611	Unchanged
247.914	2.4857	1.55887	1.59455			RSC011000000612	Unchanged
2703.17	-0.176891	0.168476	-1.04995	0.293743	0.468877	RSC011000000613	Unchanged
462.207	0.29244	0.448607	0.651883	0.514477	0.672413	RSC011000000614	Unchanged
52.3649	0.470877	0.510233	0.922866	0.356077	0.531184	RSC011000000615	Unchanged
38.8472	1.91101	0.734298	2.6025	0.00925459	0.051861	RSC011000000616	Unchanged
16.0745	0.502189	0.513763	0.977473	0.328335	0.50488	RSC011000000617	Unchanged
27.2097	-0.797763	0.486997	-1.63813	0.101395	0.23419	RSC011000000618	Unchanged
22.6405	0.943374	0.77829	1.21211	0.22547	0.394693	RSC011000000619	Unchanged
39.5133	1.25538	0.465175	2.69873	0.00696048	0.0430157	RSC011000000620	Upregulated
21.0082	-0.342983	0.584834	-0.586463	0.557564	0.707919	RSC011000000621	Unchanged
13.5426	-0.451901	0.566192	-0.798142	0.424788	0.595599	RSC011000000622	Unchanged
240.209	2.03395	0.482545	4.21505	2.49726e-05	0.000867925	RSC011000000623	Upregulated
62.0198	1.60572	0.754623	2.12784	0.0333505	0.116949	RSC011000000624	Unchanged
15.278	-0.683264	0.480448	-1.42214	0.154986	0.308522	RSC011000000625	Unchanged
572.164	-0.190339	0.279146	-0.681862	0.495326	0.656759	RSC011000000626	Unchanged
362.146	-0.959861	0.295992	-3.24286	0.00118336	0.0133021	RSC011000000627	Unchanged
68.022	-0.0517465	0.377074	-0.137232	0.890848	0.936085	RSC011000000629	Unchanged
1983.48	0.258151	0.145634	1.7726	0.0762945	0.196863	RSC011000000630	Unchanged
28.1959	-0.150702	0.415777	-0.362458	0.71701	0.825938	RSC011000000631	Unchanged
31.892	-0.116839	0.384608	-0.303788	0.761289	0.853506	RSC011000000632	Unchanged
16.5919	0.855464	0.930119	0.919736	0.357711	0.532723	RSC011000000633	Unchanged
0.866747	3.60246	3.07569	1.17127	0.24149		RSC011000000634	Unchanged
2.0825	2.93792	1.34884	2.1781	0.0293984	0.108203	RSC011000000635	Unchanged
13140.4	-0.939495	0.761138	-1.23433	0.21708	0.384851	RSC011000000636	Unchanged
74.8626	0.816973	0.315975	2.58556	0.00972214	0.0535472	RSC011000000637	Unchanged
629.694	-0.135145	0.213656	-0.632535	0.527037	0.682803	RSC011000000638	Unchanged
42.2985	0.0774528	0.282997	0.273688	0.784325	0.868751	RSC011000000639	Unchanged
248.273	-0.339094	0.155721	-2.17757	0.0294381	0.108302	RSC011000000640	Unchanged
31.1353	1.39832	0.675543	2.06992	0.0384603	0.128363	RSC011000000641	Unchanged
207.735	0.861443	0.393968	2.18658	0.028773	0.106774	RSC011000000642	Unchanged
313.605	1.63539	0.489968	3.33774	0.000844622	0.0106698	RSC011000000643	Upregulated
20.3661	0.863756	0.78883	1.09498	0.273524	0.447379	RSC011000000644	Unchanged
14.0458	1.3476	0.739591	1.82209	0.0684421	0.184601	RSC011000000645	Unchanged
57.2949	1.4035	0.385523	3.64052	0.000272085	0.00476708	RSC011000000646	Upregulated
86.4468	1.43901	0.42575	3.37994	0.000725009	0.00966111	RSC011000000647	Upregulated
27.7659	1.1401	0.620062	1.83869	0.0659614	0.180251	RSC011000000648	Unchanged
0						RSC011000000649	Unchanged
369.63	-0.436834	0.240115	-1.81927	0.0688701	0.185275	RSC011000000650	Unchanged
0.48312	-1.14429	1.9765	-0.578948	0.562624		RSC011000000651	Unchanged
8.63539	2.20788	1.22492	1.80247	0.0714712	0.189458	RSC011000000652	Unchanged
6.21241	-0.125032	0.598235	-0.209002	0.834447	0.902205	RSC011000000653	Unchanged
553.915	0.10681	0.236645	0.45135	0.651737	0.780561	RSC011000000654	Unchanged
11.2448	-1.36236	0.674285	-2.02045	0.0433367	0.138388	RSC011000000655	Unchanged
0						RSC011000000656	Unchanged
384.185	-0.38288	0.22617	-1.69289	0.0904771	0.219179	RSC011000000657	Unchanged
78.6137	1.44406	0.543338	2.65775	0.00786649	0.0466619	RSC011000000658	Upregulated
0.429363	0.219731	3.14541	0.0698575	0.944307		RSC011000000659	Unchanged
174.191	0.0438942	0.257784	0.170275	0.864794	0.92104	RSC011000000660	Unchanged
43.2314	0.173068	0.435106	0.39776	0.690807	0.809295	RSC011000000661	Unchanged
22.6817	-0.526347	0.668704	-0.787114	0.431215	0.601436	RSC011000000662	Unchanged
32.4212	-2.14642	0.496926	-4.3194	1.56455e-05	0.000622529	RSC011000000663	Downregulated
2.29107	-0.0690533	1.01146	-0.0682708	0.94557	0.968023	RSC011000000664	Unchanged
2.1931	3.09607	1.33658	2.31641	0.0205356	0.0866077	RSC011000000665	Unchanged
11735.7	1.0598	0.242747	4.36588	1.2661e-05	0.000543113	RSC011000000666	Upregulated
234.3	-0.36586	0.332368	-1.10077	0.270997	0.444742	RSC011000000667	Unchanged
48.1775	0.315921	0.593845	0.531992	0.594732	0.734999	RSC011000000668	Unchanged
5.60175	1.65169	0.944474	1.74879	0.0803275	0.203922	RSC011000000669	Unchanged
7.27197	-0.876784	0.863077	-1.01588	0.309686	0.485764	RSC011000000670	Unchanged
14.2868	-0.57454	0.863432	-0.665414	0.505786	0.665446	RSC011000000671	Unchanged
19.561	-0.1486	0.540437	-0.274962	0.783345	0.868157	RSC011000000672	Unchanged
0						RSC011000000673	Unchanged
117.799	-0.613016	0.305892	-2.00403	0.0450668	0.141734	RSC011000000674	Unchanged
12804.3	0.73795	0.428371	1.72269	0.0849443	0.210766	RSC011000000676	Unchanged
0.103185	1.2582	3.16075	0.39807	0.690579		RSC011000000677	Unchanged
6.76546	2.80247	1.53146	1.82993	0.0672603	0.182296	RSC011000000678	Unchanged
6.84513	2.02798	1.31856	1.53803	0.124042	0.267532	RSC011000000679	Unchanged
139.078	0.216375	0.477841	0.452819	0.650679	0.779918	RSC011000000681	Unchanged
171.911	-0.329124	0.269193	-1.22263	0.221468	0.389834	RSC011000000682	Unchanged
274.255	2.55796	0.599743	4.2651	1.99814e-05	0.000734955	RSC011000000683	Upregulated
3164.88	0.629456	0.154304	4.07933	4.51665e-05	0.00133077	RSC011000000684	Unchanged
0.161044	-0.473013	3.16075	-0.149652	0.881039		RSC011000000685	Unchanged
226.163	1.77782	0.461536	3.85197	0.000117171	0.00268925	RSC011000000686	Upregulated
743.16	-0.32726	0.223583	-1.4637	0.143275	0.29376	RSC011000000687	Unchanged
3.60673	-1.14623	0.810038	-1.41503	0.15706	0.311232	RSC011000000688	Unchanged
12.7793	-1.30777	0.714426	-1.83052	0.0671725	0.182199	RSC011000000689	Unchanged
232.55	-0.752417	0.198116	-3.79786	0.000145951	0.00311863	RSC011000000690	Unchanged
99.9222	0.778325	0.389158	2.00002	0.045498	0.142724	RSC011000000692	Unchanged
0						RSC011000000693	Unchanged
13.7167	0.718661	0.543128	1.32319	0.185772	0.348081	RSC011000000694	Unchanged
2.38726	-0.149071	0.984683	-0.151389	0.879669	0.9295	RSC011000000695	Unchanged
624.411	-0.565501	0.226504	-2.49665	0.0125371	0.0634381	RSC011000000696	Unchanged
27.3262	2.14178	0.462674	4.62913	3.67209e-06	0.000222052	RSC011000000697	Upregulated
0.454943	2.65079	3.12108	0.849319	0.395704		RSC011000000698	Unchanged
4.51093	4.79913	2.00575	2.39269	0.0167255	0.0760894	RSC011000000699	Unchanged
183.517	0.883405	0.230089	3.83941	0.000123332	0.00277456	RSC011000000700	Unchanged
177.42	0.299696	0.214478	1.39733	0.162316	0.317801	RSC011000000701	Unchanged
16.8864	-0.11912	0.549529	-0.216768	0.828389	0.898067	RSC011000000702	Unchanged
0.812962	3.51483	3.07875	1.14164	0.253603		RSC011000000703	Unchanged
3.01025	0.215671	1.4547	0.148258	0.882139	0.931125	RSC011000000704	Unchanged
79.6573	3.42548	0.511048	6.70285	2.04393e-11	1.28919e-08	RSC011000000705	Upregulated
3.23267	-2.41011	1.71803	-1.40284	0.160666	0.31566	RSC011000000706	Unchanged
0.718043	0.340854	2.04695	0.166518	0.867749		RSC011000000707	Unchanged
4.47814	1.0735	0.818441	1.31163	0.189644	0.352157	RSC011000000708	Unchanged
51.9516	-0.24303	0.424535	-0.572461	0.56701	0.715113	RSC011000000709	Unchanged
552.423	-0.543379	0.385274	-1.41037	0.158431	0.313051	RSC011000000710	Unchanged
82.3093	1.70447	0.469798	3.62808	0.000285535	0.00491674	RSC011000000712	Upregulated
32.7707	0.708498	0.39679	1.78557	0.0741681	0.193649	RSC011000000713	Unchanged
72.0655	-0.0706133	0.441268	-0.160024	0.872862	0.925377	RSC011000000714	Unchanged
851.251	-0.638474	0.204797	-3.11759	0.00182334	0.017613	RSC011000000715	Unchanged
7.13856	0.478488	0.889651	0.537838	0.590689	0.732074	RSC011000000716	Unchanged
15.2528	0.358443	0.515018	0.695981	0.48644	0.648989	RSC011000000717	Unchanged
29.2827	0.869244	0.699978	1.24182	0.214304	0.38215	RSC011000000718	Unchanged
0						RSC011000000719	Unchanged
23.4079	-1.17839	0.393584	-2.994	0.00275348	0.0231044	RSC011000000720	Downregulated
16.6589	-0.193484	0.488339	-0.396208	0.691951	0.810171	RSC011000000721	Unchanged
4.88489	0.400875	0.818892	0.489534	0.624464	0.759074	RSC011000000722	Unchanged
11.4212	0.72798	1.22879	0.592434	0.55356	0.70499	RSC011000000723	Unchanged
191.182	0.430127	0.467686	0.919691	0.357734	0.532723	RSC011000000724	Unchanged
38.7484	1.07352	0.496434	2.16246	0.0305826	0.111014	RSC011000000725	Unchanged
50.2591	1.39142	0.564228	2.46606	0.013661	0.0668909	RSC011000000726	Unchanged
3.85964	-0.465436	1.34269	-0.346645	0.728858	0.832827	RSC011000000727	Unchanged
0						RSC011000000728	Unchanged
731.921	0.747814	0.313358	2.38645	0.0170118	0.076887	RSC011000000729	Unchanged
129.662	-0.386198	0.361637	-1.06791	0.285559	0.460431	RSC011000000730	Unchanged
29.4641	-0.541885	0.620282	-0.873611	0.38233	0.557257	RSC011000000731	Unchanged
129.255	0.404536	0.483029	0.837497	0.402313	0.575714	RSC011000000732	Unchanged
58.0184	-0.335407	0.239853	-1.39839	0.161997	0.317379	RSC011000000733	Unchanged
22.8337	-5.56439	1.02376	-5.43523	5.47249e-08	8.17513e-06	RSC011000000734	Downregulated
0						RSC011000000735	Unchanged
132.038	0.0400284	0.556276	0.0719577	0.942636	0.966648	RSC011000000736	Unchanged
105.703	0.133772	0.612916	0.218254	0.827231	0.897594	RSC011000000737	Unchanged
562.83	0.586601	0.464538	1.26276	0.206675	0.372966	RSC011000000738	Unchanged
69.8372	0.201424	0.519335	0.38785	0.698127	0.814559	RSC011000000739	Unchanged
769.846	-1.64911	0.453542	-3.63607	0.000276828	0.00481059	RSC011000000740	Downregulated
391.564	0.704725	0.339825	2.07379	0.0380988	0.127545	RSC011000000741	Unchanged
37.1668	1.05887	0.448166	2.36266	0.0181442	0.0799822	RSC011000000742	Unchanged
30.8965	2.24656	0.70174	3.20141	0.00136756	0.0147402	RSC011000000743	Upregulated
23.7289	1.41569	0.38458	3.68114	0.000232192	0.00421168	RSC011000000744	Upregulated
60.3953	0.278709	0.303974	0.916884	0.359204	0.534432	RSC011000000745	Unchanged
2357.05	-1.00589	0.500156	-2.01115	0.0443092	0.140267	RSC011000000746	Unchanged
82.7876	1.3941	1.06975	1.3032	0.192505	0.355763	RSC011000000747	Unchanged
1.336	2.91419	2.53082	1.15148	0.249535		RSC011000000748	Unchanged
7.99274	0.0590318	0.54354	0.108606	0.913515	0.948839	RSC011000000749	Unchanged
0						RSC011000000750	Unchanged
51.2436	1.12183	0.470192	2.38591	0.0170369	0.0769738	RSC011000000751	Unchanged
19.4551	1.60259	0.736787	2.17511	0.0296221	0.108862	RSC011000000752	Unchanged
897.544	-0.582114	0.255794	-2.27571	0.0228632	0.0926168	RSC011000000754	Unchanged
38.9457	-0.935252	0.618144	-1.513	0.130279	0.276193	RSC011000000755	Unchanged
0						RSC011000000756	Unchanged
7.03864	-0.303511	0.5153	-0.588998	0.555862	0.706707	RSC011000000757	Unchanged
91.3644	-0.141487	0.18856	-0.750357	0.45304	0.621097	RSC011000000758	Unchanged
2.20411	0.738685	0.987751	0.747845	0.454553	0.622521	RSC011000000759	Unchanged
0.216554	1.83527	3.16075	0.580645	0.56148		RSC011000000760	Unchanged
185.423	-0.40025	0.260098	-1.53884	0.123842	0.267277	RSC011000000761	Unchanged
6.18799	1.15318	0.753336	1.53077	0.125827	0.26981	RSC011000000762	Unchanged
4.06766	0.810867	0.963188	0.841857	0.399868	0.573984	RSC011000000763	Unchanged
1382.59	0.12014	0.154135	0.779446	0.435717	0.60534	RSC011000000764	Unchanged
1.20716	1.87028	2.57993	0.724935	0.468492		RSC011000000765	Unchanged
0						RSC011000000766	Unchanged
1.27911	-2.74394	1.45159	-1.8903	0.0587184		RSC011000000767	Unchanged
34.4862	1.12896	0.446984	2.52572	0.011546	0.0597476	RSC011000000768	Unchanged
19.8112	0.177903	0.750178	0.237147	0.812542	0.8886	RSC011000000769	Unchanged
863.774	-0.439638	0.20648	-2.1292	0.0332375	0.116785	RSC011000000770	Unchanged
1.48715	-2.34212	1.8715	-1.25147	0.210764		RSC011000000771	Unchanged
97.1447	-0.277496	0.191942	-1.44573	0.148253	0.300065	RSC011000000772	Unchanged
2.1958	3.72969	1.56426	2.38431	0.0171113	0.0771449	RSC011000000773	Unchanged
8.7307	1.64471	1.9452	0.845522	0.39782	0.572153	RSC011000000774	Unchanged
0						RSC011000000775	Unchanged
26.4458	0.452414	0.475149	0.952152	0.34102	0.51701	RSC011000000776	Unchanged
0.473873	1.12694	2.65411	0.424601	0.671128		RSC011000000778	Unchanged
13.8116	-0.990546	0.934063	-1.06047	0.288931	0.464153	RSC011000000779	Unchanged
57.6795	-0.114119	0.381269	-0.299313	0.764702	0.856261	RSC011000000780	Unchanged
5.34608	0.229251	0.656648	0.349123	0.726997	0.831537	RSC011000000781	Unchanged
40.8533	0.843958	0.504747	1.67204	0.0945158	0.225088	RSC011000000782	Unchanged
156.335	-0.544366	0.23613	-2.30537	0.021146	0.0878119	RSC011000000783	Unchanged
555.611	-0.703103	0.210277	-3.34371	0.000826667	0.0104748	RSC011000000784	Unchanged
109.858	-0.509456	0.194069	-2.62513	0.00866151	0.0496962	RSC011000000785	Unchanged
385.256	-1.98281	0.939728	-2.10998	0.0348601	0.120493	RSC011000000786	Unchanged
360.179	-0.000248538	0.357357	-0.000695488	0.999445	0.999621	RSC011000000787	Unchanged
3.50271	1.23571	1.21022	1.02106	0.307225	0.483319	RSC011000000788	Unchanged
71.5524	0.90894	0.562452	1.61603	0.106088	0.241437	RSC011000000789	Unchanged
419.511	-1.03958	0.288292	-3.60601	0.000310944	0.00524295	RSC011000000790	Downregulated
375.215	-0.888666	0.266591	-3.33345	0.000857772	0.010749	RSC011000000791	Unchanged
9.80231	-0.435415	0.766489	-0.568065	0.569991	0.717187	RSC011000000792	Unchanged
905.728	-0.283444	0.171042	-1.65716	0.0974878	0.22909	RSC011000000793	Unchanged
13.6934	-0.42572	0.676857	-0.628966	0.529372	0.684733	RSC011000000794	Unchanged
2.59117	1.63956	1.21975	1.34417	0.178892	0.339107	RSC011000000795	Unchanged
445.19	-0.238493	0.652581	-0.365462	0.714767	0.824171	RSC011000000796	Unchanged
196.002	-0.230288	0.248427	-0.926985	0.353934	0.529146	RSC011000000797	Unchanged
73.9686	0.843282	0.504543	1.67138	0.094647	0.225157	RSC011000000798	Unchanged
62.6143	-0.75907	1.51883	-0.499774	0.617234	0.752649	RSC011000000799	Unchanged
11.2211	0.156294	0.872218	0.179192	0.857787	0.917019	RSC011000000800	Unchanged
1627.29	0.681621	0.259425	2.62743	0.00860321	0.049531	RSC011000000801	Unchanged
0.19389	0.681129	3.16075	0.215496	0.829381		RSC011000000802	Unchanged
14.83	0.308819	0.561518	0.549971	0.58234	0.725475	RSC011000000803	Unchanged
0.151648	1.2582	3.16075	0.39807	0.690579		RSC011000000804	Unchanged
3.12607	2.28344	1.50542	1.51681	0.129315	0.274867	RSC011000000805	Unchanged
2.88943	3.14238	1.61085	1.95076	0.0510858	0.153176	RSC011000000806	Unchanged
4.11877	2.4863	0.950792	2.61498	0.00892336	0.0506839	RSC011000000807	Unchanged
4820.98	2.93612	1.34641	2.18071			RSC011000000808	Unchanged
0.85346	0.243675	1.72581	0.141195	0.887716		RSC011000000809	Unchanged
286.768	-0.248986	0.464054	-0.536546	0.591581	0.732807	RSC011000000810	Unchanged
15.5398	0.845885	0.424374	1.99325	0.0462336	0.143951	RSC011000000811	Unchanged
13.3138	-0.0383014	0.525625	-0.0728684	0.941911	0.966368	RSC011000000812	Unchanged
3.2759	1.13304	1.15981	0.976921	0.328608	0.505164	RSC011000000813	Unchanged
1.4328	-3.6603	2.27623	-1.60806	0.107823		RSC011000000814	Unchanged
17.2995	-0.0887286	0.383844	-0.231158	0.817192	0.891483	RSC011000000816	Unchanged
22.9242	3.86398	1.43487	2.69292	0.00708286	0.0435241	RSC011000000817	Upregulated
2.89899	2.14433	1.35719	1.57998	0.114112	0.253467	RSC011000000818	Unchanged
7.15314	-0.511599	0.593106	-0.862576	0.38837	0.56315	RSC011000000819	Unchanged
75.655	0.271447	0.332253	0.816989	0.413935	0.586257	RSC011000000820	Unchanged
10.3473	-0.590279	0.929434	-0.635094	0.525367	0.681461	RSC011000000821	Unchanged
697.29	-0.446938	0.223096	-2.00335	0.0451401	0.141912	RSC011000000822	Unchanged
49.5144	1.24793	0.394427	3.16392	0.00155661	0.0159406	RSC011000000823	Upregulated
91.9337	-1.0964	1.30282	-0.841563	0.400033	0.57412	RSC011000000824	Unchanged
527.121	1.09889	0.369451	2.9744	0.00293566	0.0241823	RSC011000000825	Upregulated
1.62894	0.728204	1.25352	0.580926	0.56129		RSC011000000826	Unchanged
23.1291	1.01924	0.485993	2.09723	0.0359736	0.122944	RSC011000000827	Unchanged
91.6308	1.02119	0.302912	3.37124	0.000748294	0.00989377	RSC011000000828	Upregulated
395.672	-0.251514	0.136571	-1.84163	0.065529	0.179559	RSC011000000829	Unchanged
100.825	0.199233	0.316019	0.630447	0.528402	0.68415	RSC011000000830	Unchanged
36.739	1.10032	0.333707	3.29727	0.000976303	0.0116841	RSC011000000832	Upregulated
282.843	-1.22752	0.408485	-3.00505	0.00265538	0.0225356	RSC011000000833	Downregulated
0.241566	-1.08599	3.1345	-0.346463	0.728995		RSC011000000834	Unchanged
17.6072	0.240985	0.636734	0.37847	0.705081	0.818398	RSC011000000835	Unchanged
2.25973	0.59805	1.4515	0.412021	0.680324	0.801571	RSC011000000836	Unchanged
0.39558	0.681132	3.16075	0.215497	0.82938		RSC011000000837	Unchanged
4.63688	0.462334	0.943656	0.489939	0.624177	0.758888	RSC011000000838	Unchanged
441.892	-0.432654	0.226904	-1.90677	0.0565503	0.16384	RSC011000000839	Unchanged
3595.48	-0.487387	0.327364	-1.48883	0.136533	0.284598	RSC011000000840	Unchanged
11.6848	0.6355	0.718629	0.884323	0.376522	0.551755	RSC011000000841	Unchanged
254.038	-0.47429	0.326961	-1.4506	0.146891	0.298359	RSC011000000842	Unchanged
370.806	1.3492	0.487614	2.76694	0.00565849	0.0374375	RSC011000000843	Upregulated
393.274	0.00632208	0.610952	0.0103479	0.991744	0.994972	RSC011000000844	Unchanged
25.6014	-0.268436	0.317725	-0.844871	0.398183	0.572531	RSC011000000845	Unchanged
31.6433	-0.0296799	0.412132	-0.0720155	0.94259	0.966648	RSC011000000846	Unchanged
112.654	2.49837	1.03719	2.40879	0.0160057	0.0740295	RSC011000000847	Unchanged
53.3099	-0.587994	0.34054	-1.72665	0.0842299	0.209493	RSC011000000848	Unchanged
0.320854	-0.357342	3.14541	-0.113607	0.909549		RSC011000000849	Unchanged
834.387	-0.414489	0.199136	-2.08144	0.0373939	0.125911	RSC011000000850	Unchanged
0.206371	1.83527	3.16075	0.580645	0.56148		RSC011000000851	Unchanged
1.33387	1.07801	2.63874	0.408532	0.682883		RSC011000000852	Unchanged
261.933	-0.0618599	0.284315	-0.217575	0.82776	0.897697	RSC011000000853	Unchanged
391.571	2.02961	0.398024	5.09922	3.41055e-07	3.56329e-05	RSC011000000854	Upregulated
0.0805221	0.104057	3.16075	0.0329215	0.973737		RSC011000000855	Unchanged
0.0671431	0.104057	3.16075	0.0329215	0.973737		RSC011000000856	Unchanged
4.76764	0.995039	0.930981	1.06881	0.285156	0.460086	RSC011000000857	Unchanged
54.5642	0.490693	0.434958	1.12814	0.259262	0.431553	RSC011000000858	Unchanged
910.878	-0.161121	0.181298	-0.888705	0.374162	0.549593	RSC011000000859	Unchanged
7.42311	0.13701	0.598088	0.22908	0.818807	0.892205	RSC011000000860	Unchanged
5.75464	-0.308745	0.56366	-0.547749	0.583864	0.726842	RSC011000000861	Unchanged
24.0108	1.60727	0.403101	3.98728	6.68363e-05	0.00177847	RSC011000000862	Upregulated
84.8418	0.10783	0.466944	0.230928	0.817371	0.891483	RSC011000000863	Unchanged
413.886	-0.800242	0.238089	-3.36111	0.000776293	0.0100764	RSC011000000864	Unchanged
1.77048	-2.55338	1.4491	-1.76204	0.0780622		RSC011000000865	Unchanged
0.60757	-2.42828	1.52473	-1.5926	0.11125		RSC011000000866	Unchanged
0.757555	-1.84687	1.54102	-1.19847	0.230733		RSC011000000867	Unchanged
350.379	0.437943	0.398209	1.09978	0.271427	0.445104	RSC011000000868	Unchanged
3.71654	0.0419741	1.00032	0.0419605	0.96653	0.980813	RSC011000000869	Unchanged
139.008	0.0821716	0.442948	0.185511	0.852829	0.914762	RSC011000000870	Unchanged
1.40953	0.298769	2.07173	0.144212	0.885333		RSC011000000871	Unchanged
10.0368	1.34647	0.518336	2.59768	0.00938547	0.0523704	RSC011000000872	Unchanged
290.924	-0.902645	0.409348	-2.20508	0.0274485	0.103661	RSC011000000873	Unchanged
81.7358	1.76417	0.556066	3.1726	0.00151082	0.015679	RSC011000000874	Upregulated
35.2764	-1.95299	1.15549	-1.69018	0.0909928	0.219862	RSC011000000875	Unchanged
112.238	0.886721	0.419322	2.11466	0.0344593	0.119447	RSC011000000876	Unchanged
134.663	3.11191	1.88252	1.65306	0.0983192	0.23025	RSC011000000877	Unchanged
19.6514	0.941677	0.633266	1.48701	0.137011	0.285189	RSC011000000878	Unchanged
0.634938	-2.48383	2.42105	-1.02593	0.304923		RSC011000000879	Unchanged
31.9156	1.36448	0.450474	3.02898	0.00245382	0.0213424	RSC011000000880	Upregulated
0						RSC011000000881	Unchanged
257.305	0.371773	0.35842	1.03725	0.299618	0.47459	RSC011000000882	Unchanged
55.7638	0.334994	0.553972	0.604712	0.54537	0.6979	RSC011000000883	Unchanged
13.8112	0.0697795	1.06135	0.065746	0.94758	0.96941	RSC011000000884	Unchanged
25.052	0.695071	0.59054	1.17701	0.239192	0.409843	RSC011000000885	Unchanged
292.317	1.63911	0.370206	4.42755	9.53075e-06	0.000429388	RSC011000000886	Upregulated
0.161044	-0.473013	3.16075	-0.149652	0.881039		RSC011000000887	Unchanged
6.4825	0.351192	0.680508	0.516073	0.605803	0.743568	RSC011000000888	Unchanged
38.9726	2.96603	1.70596	1.73863	0.0820995	0.20651	RSC011000000889	Unchanged
4.51254	0.349155	1.02574	0.340394	0.73356	0.835118	RSC011000000890	Unchanged
38.854	-0.0512455	0.643813	-0.0795969	0.936558	0.963023	RSC011000000891	Unchanged
33.3672	-0.313027	0.524111	-0.597254	0.550338	0.702262	RSC011000000892	Unchanged
68.6072	1.39993	0.477269	2.93322	0.0033547	0.026424	RSC011000000894	Upregulated
7.40617	3.91949	1.04978	3.73364	0.00018873	0.00369009	RSC011000000895	Upregulated
0.473873	1.12694	2.65411	0.424601	0.671128		RSC011000000896	Unchanged
131.072	0.596601	0.257696	2.31514	0.0206054	0.0867799	RSC011000000897	Unchanged
1472.55	-0.487689	0.297415	-1.63976	0.101055	0.233701	RSC011000000898	Unchanged
81.1087	1.5354	0.472263	3.25117	0.00114933	0.0130487	RSC011000000899	Upregulated
23.8719	-0.373788	0.620224	-0.602667	0.54673	0.6988	RSC011000000900	Unchanged
7.4547	0.0761598	0.851746	0.0894161	0.928751	0.958694	RSC011000000901	Unchanged
7.82517	0.399005	0.69734	0.572182	0.567198	0.71514	RSC011000000902	Unchanged
38.9914	0.497742	0.471718	1.05517	0.291349	0.466542	RSC011000000903	Unchanged
46.5794	1.47	0.352076	4.17523	2.9769e-05	0.000992105	RSC011000000904	Upregulated
39.4328	0.0667373	0.31764	0.210104	0.833587	0.901676	RSC011000000906	Unchanged
36.8262	0.236787	0.490865	0.482387	0.629531	0.763218	RSC011000000907	Unchanged
92.5346	0.326461	0.56943	0.573313	0.566433	0.714757	RSC011000000908	Unchanged
2915.2	-1.85932	0.330917	-5.61867	1.92432e-08	3.39875e-06	RSC011000000909	Downregulated
54.2643	0.555682	0.472782	1.17535	0.239856	0.410651	RSC011000000910	Unchanged
1.8273	0.1096	1.12991	0.0969983	0.922728		RSC011000000911	Unchanged
400.936	-0.687191	0.292117	-2.35245	0.01865	0.0813759	RSC011000000912	Unchanged
143.815	1.1145	0.24763	4.50066	6.77419e-06	0.00033439	RSC011000000913	Upregulated
87.1219	-0.527075	1.39497	-0.377841	0.705549	0.818662	RSC011000000914	Unchanged
12.6456	-0.236309	0.848083	-0.278639	0.780522	0.866659	RSC011000000915	Unchanged
26.2512	0.225481	0.474765	0.474931	0.634836	0.767636	RSC011000000916	Unchanged
64.3714	0.259748	0.591338	0.439254	0.660477	0.786394	RSC011000000917	Unchanged
39.3587	1.40142	0.452275	3.09859	0.00194441	0.0182946	RSC011000000918	Upregulated
21.2438	0.786825	0.667331	1.17906	0.238374	0.408771	RSC011000000919	Unchanged
0.663281	-0.828457	1.68252	-0.49239	0.622444		RSC011000000921	Unchanged
52.3083	0.909934	0.474887	1.91611	0.0553516	0.161604	RSC011000000922	Unchanged
0						RSC011000000923	Unchanged
0.108508	1.2582	3.16075	0.39807	0.690579		RSC011000000924	Unchanged
0.642306	-0.60214	1.72463	-0.349142	0.726983		RSC011000000925	Unchanged
6.32802	2.18085	0.660004	3.3043	0.000952152	0.0114943	RSC011000000926	Upregulated
22.5707	0.749624	0.488202	1.53548	0.124666	0.268301	RSC011000000927	Unchanged
777.165	0.0346068	0.236244	0.146487	0.883537	0.931853	RSC011000000928	Unchanged
51.4234	0.0892571	0.488427	0.182744	0.854999	0.915705	RSC011000000929	Unchanged
57.1825	2.51646	1.38001	1.82351			RSC011000000930	Unchanged
10.51	-0.055106	1.15158	-0.0478524	0.961834	0.977971	RSC011000000931	Unchanged
2950.87	-0.323079	0.174321	-1.85335	0.0638319	0.176597	RSC011000000932	Unchanged
668.922	0.211368	0.308093	0.686052	0.49268	0.654677	RSC011000000933	Unchanged
0						RSC011000000935	Unchanged
175.272	1.21625	0.32639	3.72638	0.000194248	0.00375062	RSC011000000936	Upregulated
45.0635	-0.372015	0.408456	-0.910784	0.362409	0.53785	RSC011000000937	Unchanged
7.44386	-1.25978	0.509817	-2.47104	0.0134722	0.0662108	RSC011000000938	Unchanged
39.3051	0.326707	0.353585	0.923986	0.355494	0.530778	RSC011000000939	Unchanged
80.4013	1.00967	0.262864	3.84104	0.000122512	0.00276615	RSC011000000940	Upregulated
199.421	-1.411	0.381189	-3.70158	0.000214261	0.00400095	RSC011000000941	Downregulated
73.1633	-0.131002	0.183588	-0.713562	0.475498	0.639884	RSC011000000942	Unchanged
94.1371	0.1117	0.313542	0.356252	0.721652	0.828484	RSC011000000943	Unchanged
10.8063	0.709551	0.920573	0.770771	0.440843	0.609825	RSC011000000944	Unchanged
5.30188	0.105495	0.683557	0.154332	0.877348	0.928176	RSC011000000945	Unchanged
6.69377	0.384087	1.18125	0.325153	0.745066	0.843031	RSC011000000946	Unchanged
0.648493	-1.66405	1.91356	-0.869609	0.384514		RSC011000000947	Unchanged
55.7102	0.867902	0.401051	2.16407	0.030459	0.110751	RSC011000000948	Unchanged
69.6088	0.606574	0.363185	1.67015	0.094889	0.225441	RSC011000000949	Unchanged
204.982	1.57665	0.390257	4.04004	5.34426e-05	0.00151184	RSC011000000950	Upregulated
7.81868	2.30323	0.981883	2.34572	0.0189901	0.0822457	RSC011000000951	Unchanged
18.3769	0.0366389	0.671985	0.0545234	0.956518	0.974661	RSC011000000952	Unchanged
0						RSC011000000953	Unchanged
283.96	0.155648	0.166145	0.936823	0.34885	0.524268	RSC011000000954	Unchanged
268.939	-0.231852	0.128632	-1.80244	0.0714759	0.189458	RSC011000000955	Unchanged
192.957	-0.0153288	0.474658	-0.0322945	0.974237	0.984598	RSC011000000956	Unchanged
1408.52	-0.493849	0.170014	-2.90475	0.00367551	0.0279312	RSC011000000957	Unchanged
66.9636	0.176769	0.251235	0.7036	0.481682	0.644867	RSC011000000958	Unchanged
1.68607	-2.48084	1.39423	-1.77936	0.0751805		RSC011000000959	Unchanged
253.221	-0.975658	0.394959	-2.47028	0.0135009	0.0662976	RSC011000000960	Unchanged
71.6004	0.0711912	0.299158	0.237972	0.811903	0.888321	RSC011000000961	Unchanged
0.954346	3.76003	3.07061	1.22452	0.220755		RSC011000000962	Unchanged
1473.25	-0.679449	0.339385	-2.002	0.0452848	0.142247	RSC011000000963	Unchanged
204.69	0.69398	0.28443	2.4399	0.0146914	0.0701414	RSC011000000964	Unchanged
1087.64	0.672677	0.3994	1.68422	0.0921391	0.221597	RSC011000000965	Unchanged
1.5128	2.5538	1.57332	1.62319	0.10455		RSC011000000966	Unchanged
17.2352	0.608955	0.48338	1.25978	0.207747	0.374147	RSC011000000967	Unchanged
287.234	-0.525225	0.290855	-1.80579	0.0709506	0.188922	RSC011000000968	Unchanged
16.0468	0.352508	0.491257	0.717564	0.473026	0.637767	RSC011000000969	Unchanged
36.1289	1.0181	0.660522	1.54135	0.123231	0.266338	RSC011000000970	Unchanged
419.654	-3.34114	0.418875	-7.97645	1.50597e-15	5.12933e-12	RSC011000000971	Downregulated
15.2982	-0.0326747	0.504171	-0.0648087	0.948326	0.969679	RSC011000000972	Unchanged
11.4075	1.65565	0.584303	2.83355	0.00460344	0.0325703	RSC011000000974	Upregulated
151.433	-0.88683	0.30535	-2.9043	0.00368071	0.0279583	RSC011000000975	Unchanged
70.6091	0.414467	0.304165	1.36264	0.172997	0.331588	RSC011000000976	Unchanged
338.514	0.0990143	0.353659	0.279971	0.7795	0.865998	RSC011000000977	Unchanged
511.491	0.110217	0.238454	0.462217	0.643926	0.774661	RSC011000000978	Unchanged
45.5199	0.0770542	0.582122	0.132368	0.894694	0.937927	RSC011000000979	Unchanged
11.3856	-1.45795	0.819972	-1.77805			RSC011000000980	Unchanged
48.7459	0.559687	0.390053	1.4349	0.151316	0.304024	RSC011000000981	Unchanged
10.7435	0.647951	0.72598	0.89252	0.372114	0.547293	RSC011000000982	Unchanged
1.29303	-2.08487	1.52714	-1.36521	0.172186		RSC011000000983	Unchanged
149.993	-0.381298	0.240917	-1.58269	0.113491	0.252648	RSC011000000984	Unchanged
1.96671	2.1529	2.03982	1.05543	0.291227	0.466508	RSC011000000985	Unchanged
87.5905	-1.23829	0.378516	-3.27142	0.00107008	0.0124818	RSC011000000986	Downregulated
188.288	2.80209	1.51679	1.84738	0.064692	0.178006	RSC011000000987	Unchanged
170.249	0.71694	0.298321	2.40325	0.0162501	0.0748055	RSC011000000988	Unchanged
21.463	0.518752	0.633267	0.819168	0.412691	0.584964	RSC011000000989	Unchanged
6.16528	0.511388	1.38527	0.36916	0.712008	0.822311	RSC011000000990	Unchanged
109.373	-0.185929	0.274381	-0.677631	0.498006	0.658887	RSC011000000992	Unchanged
233.329	0.783095	0.389915	2.00837	0.0446036	0.140771	RSC011000000993	Unchanged
248.929	-0.70484	0.169741	-4.15246	3.28925e-05	0.00107176	RSC011000000994	Unchanged
5.38729	1.52218	1.6074	0.946981	0.343648	0.519561	RSC011000000995	Unchanged
32.3093	-0.921911	0.286594	-3.21679	0.00129636	0.0141701	RSC011000000996	Unchanged
33.9595	1.18068	0.648992	1.81926	0.0688724	0.185275	RSC011000000997	Unchanged
60.9832	-0.950152	0.351768	-2.70108	0.00691157	0.0427704	RSC011000000998	Unchanged
0.294583	1.2582	3.16075	0.398071	0.690578		RSC011000000999	Unchanged
15.1851	1.20595	0.611122	1.97334	0.0484567	0.14807	RSC011000001000	Unchanged
39.9317	-1.06506	0.411425	-2.5887	0.00963398	0.0531993	RSC011000001001	Unchanged
1.81884	-0.142406	2.12561	-0.0669954	0.946585		RSC011000001002	Unchanged
3.76185	0.0694491	1.23943	0.0560331	0.955315	0.973843	RSC011000001003	Unchanged
104.233	0.928748	0.35206	2.63804	0.00833872	0.0485499	RSC011000001004	Unchanged
45.4518	1.72588	1.0262	1.68181	0.0926055	0.222261	RSC011000001005	Unchanged
1974.12	-0.599476	0.234019	-2.56166	0.0104174	0.0560003	RSC011000001007	Unchanged
191.083	0.654723	0.312482	2.09523	0.0361502	0.1233	RSC011000001008	Unchanged
1.5605	0.207964	1.43573	0.144849	0.88483		RSC011000001009	Unchanged
6.24165	0.540986	0.659014	0.820902	0.411702	0.584267	RSC011000001010	Unchanged
89.3097	-3.73386	0.994379	-3.75497	0.000173363	0.00351891	RSC011000001011	Downregulated
27.5871	0.655365	0.385677	1.69926	0.0892706	0.217152	RSC011000001012	Unchanged
0.606623	0.926356	2.63113	0.352076	0.724781		RSC011000001013	Unchanged
6.37704	0.00352208	0.719943	0.00489217	0.996097	0.997502	RSC011000001014	Unchanged
50.5575	0.0508058	0.247485	0.205289	0.837346	0.90397	RSC011000001015	Unchanged
261.456	0.320905	0.235162	1.36461	0.172374	0.330851	RSC011000001016	Unchanged
114.647	-0.348161	0.258423	-1.34725	0.1779	0.33794	RSC011000001019	Unchanged
13.2679	-0.571095	0.457117	-1.24934	0.211541	0.378975	RSC011000001020	Unchanged
65.4926	0.975458	0.412014	2.36754	0.017907	0.079395	RSC011000001021	Unchanged
132.735	0.269272	0.224781	1.19793	0.230942	0.400953	RSC011000001023	Unchanged
782.056	-0.63118	0.277908	-2.27118	0.0231358	0.0932771	RSC011000001024	Unchanged
466.277	-0.632219	0.188477	-3.35436	0.000795476	0.0102628	RSC011000001025	Unchanged
742.231	0.0212637	0.156693	0.135703	0.892056	0.936521	RSC011000001026	Unchanged
5.69715	0.791639	0.905647	0.874115	0.382056	0.557199	RSC011000001027	Unchanged
66.0829	1.81057	0.499547	3.62443	0.000289603	0.00496172	RSC011000001028	Upregulated
785.455	-0.372395	0.209457	-1.7779	0.0754195	0.195762	RSC011000001029	Unchanged
58.4508	0.0630977	0.346804	0.18194	0.85563	0.916035	RSC011000001030	Unchanged
32.5566	1.63526	0.651797	2.50885	0.0121123	0.0619373	RSC011000001031	Unchanged
13.4006	1.57999	0.711741	2.21989	0.0264263	0.101246	RSC011000001032	Unchanged
125.714	-0.448477	0.223334	-2.0081	0.0446327	0.140836	RSC011000001033	Unchanged
24.7464	0.390771	0.318404	1.22728	0.219718	0.38767	RSC011000001034	Unchanged
3.3606	0.656218	1.04941	0.625324	0.531758	0.686777	RSC011000001035	Unchanged
66.5785	0.61702	0.433012	1.42495	0.154171	0.307464	RSC011000001036	Unchanged
728.91	0.898024	0.285014	3.1508	0.00162822	0.0164367	RSC011000001037	Unchanged
67.0778	-0.109534	0.408588	-0.268079	0.788639	0.87115	RSC011000001038	Unchanged
8.24133	0.695521	0.878565	0.791656	0.428561	0.598845	RSC011000001039	Unchanged
156.555	-1.90034	0.54636	-3.47818	0.000504823	0.00748099	RSC011000001040	Downregulated
178.942	-0.515591	0.412513	-1.24988	0.211344	0.378742	RSC011000001041	Unchanged
283.886	-0.106751	0.182868	-0.583762	0.559381	0.709432	RSC011000001042	Unchanged
2.29619	3.77039	1.73949	2.16752	0.0301949	0.110135	RSC011000001043	Unchanged
4.85677	1.8941	1.2244	1.54697	0.121871	0.264491	RSC011000001044	Unchanged
359.31	-0.0679984	0.186991	-0.363645	0.716123	0.825292	RSC011000001045	Unchanged
4400.2	-1.54516	0.738851	-2.0913	0.0365012	0.123976	RSC011000001046	Unchanged
58.3806	0.761002	0.265942	2.86153	0.00421597	0.0306436	RSC011000001047	Unchanged
11.6401	1.01096	0.977956	1.03374	0.301256	0.476448	RSC011000001048	Unchanged
100.898	0.484637	0.477824	1.01426	0.310459	0.486708	RSC011000001049	Unchanged
0.338628	-1.56641	3.10423	-0.504607	0.613835		RSC011000001050	Unchanged
30.1575	0.821514	0.430688	1.90745	0.0564629	0.16367	RSC011000001051	Unchanged
10.7942	-0.00280944	0.593896	-0.00473053	0.996226	0.997573	RSC011000001052	Unchanged
16.4224	0.0623224	0.621336	0.100304	0.920103	0.953066	RSC011000001053	Unchanged
16.6301	0.246643	0.511792	0.48192	0.629863	0.763498	RSC011000001054	Unchanged
21.2497	0.422916	0.494061	0.855999	0.391998	0.566219	RSC011000001055	Unchanged
142.733	1.07391	0.412268	2.60488	0.00919062	0.0516385	RSC011000001056	Unchanged
11.0956	0.0896357	0.636546	0.140816	0.888016	0.934769	RSC011000001057	Unchanged
49.9328	0.0118065	0.314564	0.0375328	0.97006	0.98299	RSC011000001058	Unchanged
9.57184	-0.365647	0.785659	-0.465402	0.641644	0.772677	RSC011000001059	Unchanged
10.1138	-0.172198	0.450691	-0.382075	0.702406	0.817131	RSC011000001060	Unchanged
10.6153	3.28926	1.06128	3.09934	0.00193955	0.0182777	RSC011000001061	Upregulated
17.995	0.602941	0.499631	1.20677	0.22752	0.396912	RSC011000001062	Unchanged
4.73406	2.18831	1.29317	1.6922	0.0906079	0.219339	RSC011000001064	Unchanged
13.2586	-0.253517	0.482849	-0.525043	0.599553	0.738332	RSC011000001065	Unchanged
45.5334	0.101183	0.634653	0.159431	0.873329	0.925515	RSC011000001066	Unchanged
5251.64	0.0732938	0.242615	0.302099	0.762577	0.85458	RSC011000001067	Unchanged
4.31931	-3.07056	1.2557	-2.44531	0.0144729	0.0694293	RSC011000001068	Unchanged
129.138	-0.518765	0.177722	-2.91897	0.00351193	0.0271608	RSC011000001069	Unchanged
70.0919	-0.0988496	0.369466	-0.267547	0.789048	0.87117	RSC011000001070	Unchanged
285.103	-0.652628	0.252838	-2.58121	0.0098456	0.0540176	RSC011000001071	Unchanged
744.202	-0.754082	0.221582	-3.40317	0.000666097	0.00911867	RSC011000001072	Unchanged
82.8707	0.551228	0.395839	1.39256	0.163754	0.319812	RSC011000001073	Unchanged
855.075	-1.33272	0.539003	-2.47257	0.0134145	0.06603	RSC011000001074	Unchanged
1.62054	-0.908123	1.39861	-0.649304	0.516142		RSC011000001075	Unchanged
2011.39	1.04061	0.438649	2.37231	0.0176774	0.0787705	RSC011000001076	Unchanged
0						RSC011000001077	Unchanged
9524.91	-0.15735	0.487534	-0.322746	0.746888	0.844364	RSC011000001079	Unchanged
6.97485	-2.86989	0.799158	-3.59115	0.000329228	0.00550258	RSC011000001081	Downregulated
2.61093	-0.453902	1.80089	-0.252044	0.801007	0.880358	RSC011000001082	Unchanged
7.33637	-0.589806	0.792466	-0.744267	0.456715	0.624476	RSC011000001083	Unchanged
0						RSC011000001084	Unchanged
339.788	-0.329706	0.203451	-1.62057	0.105111	0.239897	RSC011000001085	Unchanged
2003.11	0.325548	0.158766	2.05049	0.0403171	0.132036	RSC011000001086	Unchanged
15.3733	-0.487234	0.76654	-0.635628	0.525019	0.681121	RSC011000001087	Unchanged
4.85234	1.87281	0.964236	1.94227	0.0521042	0.155264	RSC011000001088	Unchanged
15.4083	-1.15509	0.690927	-1.67179	0.0945649	0.225138	RSC011000001089	Unchanged
2.60074	1.42875	1.13321	1.2608	0.20738	0.373755	RSC011000001090	Unchanged
128.663	-0.259939	0.252718	-1.02857	0.30368	0.479169	RSC011000001091	Unchanged
3.65905	-0.420862	1.33105	-0.316188	0.75186	0.847371	RSC011000001092	Unchanged
751.693	1.49925	0.496861	3.01744	0.00254917	0.0219476	RSC011000001093	Upregulated
48.3118	-0.105184	0.486025	-0.216418	0.828662	0.898199	RSC011000001094	Unchanged
111.965	-0.053313	0.374671	-0.142293	0.886849	0.934098	RSC011000001095	Unchanged
63.5716	2.16065	0.339399	6.3661	1.93898e-10	8.25519e-08	RSC011000001096	Upregulated
576.247	2.07264	0.615493	3.36744	0.0007587	0.00993897	RSC011000001097	Upregulated
813.393	-0.452604	0.162038	-2.79319	0.00521913	0.0355101	RSC011000001098	Unchanged
30.8296	0.878832	0.550535	1.59633	0.110416	0.248083	RSC011000001099	Unchanged
1113.41	-0.699019	0.394138	-1.77354	0.0761396	0.196731	RSC011000001100	Unchanged
24.9894	0.601378	0.487501	1.23359	0.217355	0.385218	RSC011000001101	Unchanged
209.493	2.00095	0.427993	4.67519	2.93681e-06	0.000188022	RSC011000001102	Upregulated
22.9607	0.730482	0.70048	1.04283	0.297027	0.472215	RSC011000001103	Unchanged
134.652	-0.295662	0.347145	-0.851696	0.394383	0.568555	RSC011000001104	Unchanged
950.42	-0.527992	0.347002	-1.52158	0.128114	0.273132	RSC011000001105	Unchanged
29.5092	0.596431	0.543297	1.0978	0.272292	0.445879	RSC011000001106	Unchanged
24.4867	0.236563	0.415007	0.570022	0.568663	0.716347	RSC011000001107	Unchanged
6.12181	0.998928	0.862324	1.15841	0.246695	0.417949	RSC011000001108	Unchanged
66.698	0.159182	0.546345	0.291358	0.770778	0.860349	RSC011000001109	Unchanged
149.797	-0.0811436	0.206588	-0.39278	0.694482	0.811883	RSC011000001110	Unchanged
27.4034	0.252098	0.606361	0.415756	0.677588	0.799399	RSC011000001111	Unchanged
1405.34	0.391142	0.151153	2.58773	0.00966118	0.0533149	RSC011000001112	Unchanged
63.7448	0.982665	0.629817	1.56024	0.118704	0.259902	RSC011000001113	Unchanged
31.6263	0.869638	0.332081	2.61875	0.00882519	0.0503326	RSC011000001114	Unchanged
5.60738	-0.731915	0.598323	-1.22328	0.221225	0.389643	RSC011000001115	Unchanged
14.8886	1.49564	0.598252	2.50002	0.0124188	0.0630942	RSC011000001116	Unchanged
86.329	2.34898	0.632041	3.7165	0.000202001	0.00385227	RSC011000001117	Upregulated
25.9139	1.35565	0.601539	2.25364	0.0242186	0.095924	RSC011000001118	Unchanged
605.21	-0.285054	0.189609	-1.50338	0.132742	0.279352	RSC011000001119	Unchanged
24.6137	-0.207243	0.390894	-0.530176	0.59599	0.735913	RSC011000001120	Unchanged
67.3345	-1.6278	0.532077	-3.05934	0.00221828	0.0199551	RSC011000001121	Downregulated
23.8581	0.990697	0.600937	1.64859	0.0992325	0.231248	RSC011000001122	Unchanged
132.061	0.0354116	0.425599	0.0832042	0.933689	0.961188	RSC011000001123	Unchanged
264.273	-0.49145	0.207045	-2.37364	0.0176137	0.0786474	RSC011000001124	Unchanged
67.778	-0.111461	0.510631	-0.218281	0.82721	0.897594	RSC011000001125	Unchanged
240.678	-0.536347	0.201301	-2.66441	0.00771236	0.0461131	RSC011000001126	Unchanged
472.609	-0.214938	0.262104	-0.820048	0.412189	0.58465	RSC011000001127	Unchanged
514.673	-0.647293	0.227486	-2.84541	0.0044354	0.0316517	RSC011000001128	Unchanged
170.931	2.04477	0.506673	4.03568	5.44451e-05	0.00153256	RSC011000001129	Upregulated
1769.05	-0.240648	0.224733	-1.07082	0.284252	0.459185	RSC011000001130	Unchanged
316.775	1.92494	0.473807	4.06271	4.85061e-05	0.00140248	RSC011000001131	Upregulated
156.341	0.373804	0.356913	1.04733	0.294949	0.470097	RSC011000001132	Unchanged
0.854055	-1.34664	3.06729	-0.439032	0.660638		RSC011000001133	Unchanged
0.0892819	0.104057	3.16075	0.0329215	0.973737		RSC011000001134	Unchanged
87.4532	0.560582	0.362235	1.54756	0.121728	0.26437	RSC011000001135	Unchanged
26.2235	0.440354	0.31217	1.41062	0.158356	0.312999	RSC011000001136	Unchanged
193.781	0.226168	0.302238	0.74831	0.454273	0.622337	RSC011000001138	Unchanged
22.1198	0.324935	0.515512	0.630315	0.528488	0.68415	RSC011000001139	Unchanged
0.80297	-2.82156	2.37286	-1.1891	0.234401		RSC011000001140	Unchanged
21.2674	-0.435268	0.45378	-0.959204	0.337456	0.51371	RSC011000001141	Unchanged
127.381	2.26152	0.605413	3.7355	0.000187345	0.00368115	RSC011000001142	Upregulated
1.19199	-3.40431	2.43775	-1.3965	0.162565		RSC011000001143	Unchanged
0						RSC011000001144	Unchanged
645.931	1.20174	0.446809	2.68961	0.00715349	0.0437586	RSC011000001145	Upregulated
0						RSC011000001146	Unchanged
1.06354	0.353718	1.17966	0.299848	0.764293		RSC011000001147	Unchanged
170.565	2.09003	0.488226	4.28088	1.86159e-05	0.000703648	RSC011000001148	Upregulated
34.6533	0.147961	0.618095	0.239382	0.810809	0.887694	RSC011000001149	Unchanged
7.79142	1.53812	0.69094	2.22613	0.0260055	0.100356	RSC011000001150	Unchanged
1.8972	0.618139	1.81897	0.339829	0.733986	0.835379	RSC011000001151	Unchanged
66.7485	0.83871	0.349722	2.39822	0.016475	0.0753204	RSC011000001152	Unchanged
543.349	1.5898	0.424149	3.74822	0.000178096	0.0035838	RSC011000001153	Upregulated
47.2053	0.88508	0.442575	1.99984	0.0455171	0.142724	RSC011000001154	Unchanged
309.343	1.54388	0.402829	3.83259	0.000126802	0.00283019	RSC011000001155	Upregulated
57.9509	0.170865	0.370702	0.460924	0.644853	0.775445	RSC011000001156	Unchanged
10.4977	0.566255	1.47203	0.384677	0.700477	0.816133	RSC011000001157	Unchanged
56.9312	0.826655	0.417868	1.97827	0.0478983	0.147161	RSC011000001158	Unchanged
49.5466	-0.210131	0.371286	-0.565955	0.571425	0.718076	RSC011000001159	Unchanged
30.9369	0.591537	0.30322	1.95085	0.0510747	0.153176	RSC011000001160	Unchanged
805.503	0.263125	0.156472	1.68161	0.0926443	0.222278	RSC011000001161	Unchanged
158.269	0.64128	0.530579	1.20864	0.226801	0.396134	RSC011000001162	Unchanged
79.1787	1.02053	0.348574	2.92773	0.00341448	0.0266248	RSC011000001163	Upregulated
1.93801	0.277152	1.4224	0.194849	0.845511	0.909778	RSC011000001165	Unchanged
279.743	-0.76512	0.27481	-2.78418	0.0053664	0.0361225	RSC011000001166	Unchanged
8.76024	-0.944131	0.733501	-1.28716	0.19804	0.362491	RSC011000001167	Unchanged
85.297	1.47518	0.360254	4.09482	4.22494e-05	0.00127346	RSC011000001168	Upregulated
380.417	-0.728447	0.357038	-2.04025	0.0413251	0.134302	RSC011000001169	Unchanged
200.489	0.101068	0.191138	0.528771	0.596964	0.736368	RSC011000001170	Unchanged
4.10745	1.81107	1.10422	1.64013	0.100978	0.233584	RSC011000001171	Unchanged
35.1544	-0.00526867	0.330884	-0.015923	0.987296	0.992701	RSC011000001172	Unchanged
3.53288	3.32892	2.60755	1.27665	0.201726	0.367148	RSC011000001173	Unchanged
1.16698	4.05924	3.06235	1.32553	0.184995		RSC011000001174	Unchanged
302.721	0.365757	0.332843	1.09889	0.271818	0.445487	RSC011000001175	Unchanged
41.7512	1.07614	0.33985	3.1665	0.00154286	0.015876	RSC011000001176	Upregulated
20.7323	0.181193	0.407353	0.444805	0.65646	0.783618	RSC011000001177	Unchanged
35.6873	-0.594108	0.37255	-1.59471	0.110778	0.248491	RSC011000001178	Unchanged
0						RSC011000001179	Unchanged
3.90658	3.28273	1.62961	2.01442	0.0439652	0.139688	RSC011000001180	Unchanged
67.6376	0.277266	0.484792	0.571929	0.56737	0.715215	RSC011000001181	Unchanged
494.803	6.98987	1.07794	6.4845	8.90283e-11	4.5944e-08	RSC011000001182	Upregulated
111.358	1.36301	0.517312	2.6348	0.00841865	0.0488483	RSC011000001183	Upregulated
0						RSC011000001184	Unchanged
4.82797	0.428294	0.611622	0.700259	0.483766	0.64621	RSC011000001185	Unchanged
131.084	-0.657887	0.305501	-2.15347	0.031282	0.112717	RSC011000001186	Unchanged
1.2448	1.25532	2.10929	0.595139	0.55175		RSC011000001187	Unchanged
379.015	-0.264161	0.178552	-1.47946	0.139016	0.287661	RSC011000001188	Unchanged
47.1234	-0.433579	0.343896	-1.26078	0.207387	0.373755	RSC011000001189	Unchanged
47.5306	3.49257	1.68557	2.07205	0.0382612	0.127938	RSC011000001190	Unchanged
29.5783	0.8334	0.667476	1.24858	0.211817	0.379231	RSC011000001191	Unchanged
0.103185	1.2582	3.16075	0.39807	0.690579		RSC011000001192	Unchanged
25.9129	-0.0214376	0.42176	-0.0508291	0.959462	0.976614	RSC011000001193	Unchanged
188.183	1.06292	0.297042	3.57834	0.000345783	0.00570056	RSC011000001194	Upregulated
229.784	-1.98241	0.367207	-5.3986	6.71626e-08	9.45272e-06	RSC011000001195	Downregulated
0.768389	-2.75681	3.06065	-0.900726	0.367734		RSC011000001196	Unchanged
0.828983	-1.30425	2.01787	-0.646352	0.518051		RSC011000001197	Unchanged
443.766	0.471363	0.4601	1.02448	0.30561	0.481723	RSC011000001199	Unchanged
22.7293	-0.0685684	1.17673	-0.0582704	0.953533	0.972667	RSC011000001200	Unchanged
2189.49	-0.059349	0.172827	-0.3434	0.731297	0.8342	RSC011000001201	Unchanged
34.8106	0.235597	0.386401	0.60972	0.542047	0.69503	RSC011000001202	Unchanged
410.071	-0.11274	0.563895	-0.19993	0.841535	0.907392	RSC011000001203	Unchanged
165.973	-0.641926	0.302152	-2.12452	0.033627	0.117707	RSC011000001204	Unchanged
6.83096	1.4895	0.671106	2.21946	0.0264552	0.101311	RSC011000001205	Unchanged
10.7411	1.25123	0.679312	1.8419	0.0654891	0.179478	RSC011000001208	Unchanged
2.45248	0.408949	1.2485	0.327553	0.74325	0.841872	RSC011000001209	Unchanged
2.10813	1.58144	0.989721	1.59786	0.110074	0.247564	RSC011000001210	Unchanged
3.248	-0.385031	1.5041	-0.255988	0.79796	0.8782	RSC011000001211	Unchanged
3560.17	2.09679	0.871885	2.40489	0.0161774	0.0746009	RSC011000001212	Unchanged
8.47953	2.49784	0.779768	3.20331	0.00135856	0.0146897	RSC011000001213	Upregulated
47.6958	0.0513716	0.570764	0.090005	0.928283	0.958507	RSC011000001214	Unchanged
0						RSC011000001215	Unchanged
13.9868	-1.00396	0.65949	-1.52232	0.127928	0.272941	RSC011000001216	Unchanged
87.7029	0.986227	0.405128	2.43436	0.0149181	0.0707279	RSC011000001217	Unchanged
190.82	0.990944	0.353847	2.80048	0.00510259	0.0349786	RSC011000001218	Unchanged
0						RSC011000001220	Unchanged
0.601951	1.47379	2.4942	0.590885	0.554597		RSC011000001221	Unchanged
11.6998	0.248812	0.454561	0.547367	0.584127	0.726904	RSC011000001222	Unchanged
487.9	-0.540083	0.148129	-3.64604	0.000266314	0.00468525	RSC011000001223	Unchanged
480.246	-0.364474	0.220211	-1.65512	0.0979011	0.229718	RSC011000001224	Unchanged
210.771	0.106383	0.151036	0.704356	0.481211	0.644594	RSC011000001225	Unchanged
159.179	-0.918258	0.192492	-4.77037	1.83892e-06	0.000132139	RSC011000001226	Unchanged
13.8056	-0.0660642	0.574405	-0.115013	0.908435	0.945899	RSC011000001227	Unchanged
15.8884	0.785084	0.48271	1.62641	0.103862	0.237933	RSC011000001228	Unchanged
1063.93	-0.300184	0.138717	-2.164	0.0304645	0.110751	RSC011000001229	Unchanged
32.7317	0.0245501	0.476464	0.0515257	0.958907	0.976324	RSC011000001230	Unchanged
3.72062	-0.398353	0.675309	-0.589883	0.555269	0.706448	RSC011000001231	Unchanged
530.298	-0.134418	0.343415	-0.391416	0.69549	0.812689	RSC011000001232	Unchanged
213.21	1.58127	0.420465	3.76077	0.000169388	0.00346763	RSC011000001233	Upregulated
73.882	0.578191	0.39676	1.45728	0.145039	0.295815	RSC011000001234	Unchanged
0						RSC011000001235	Unchanged
439.513	-0.353877	0.324835	-1.08941	0.275975	0.450134	RSC011000001236	Unchanged
0						RSC011000001237	Unchanged
7.52594	0.0987043	0.679543	0.145251	0.884513	0.93258	RSC011000001238	Unchanged
40.7426	-0.0995669	0.44404	-0.22423	0.822579	0.894598	RSC011000001239	Unchanged
620.576	-1.3662	0.430035	-3.17695	0.00148834	0.0155191	RSC011000001240	Downregulated
53.3539	3.66345	1.25221	2.92557	0.00343822	0.0266999	RSC011000001241	Upregulated
[truncated: 28,898 more rows]

## Sheet: PFAM enrichment
PFAM enrichment on Novosphingobium
Upregulated genes
DE	non	P.adj
[truncated: 43 more rows]
