# Supplementary material for: Vitamin B12 induces memory of predation through vitellogenin provisioning
Source: Nat Commun. 2026 Apr 9;17:3408. doi: 10.1038/s41467-026-71494-w (PMC13068944; doi:10.1038/s41467-026-71494-w)
Supplement: Supplementary file 4 — Supplementary Data 2 [file 41467_2026_71494_MOESM4_ESM.xlsx]

## Sheet: DE_PovsF3Novo
baseMean	log2FoldChange	lfcSE	stat	pvalue	padj	gene	Expression
1426.82	0.458262723695653	0.212413770472652	2.1574059095884	0.0309740511784866	0.0993524129364643	RSC011000003611	Unchanged
9.93602	-1.48030194462881	1.29755983056489	-1.14083521218776	0.25393850435815	0.455939227745956	RSC011000020811	Unchanged
103.051	-1.44379513435401	0.449306398635622	-3.21338654142982	0.00131179614472738	0.0076217021927045	RSC011000014483	Downregulated
114.085	-0.44161738613786	0.422227663527853	-1.0459224354179	0.295596845073673	0.505363544217421	RSC011000017216	Unchanged
0	NA	NA	NA	NA	NA	RSC011000025189	Unchanged
127.881	-0.250738859916961	0.398450048960621	-0.629285554289746	0.529162126908582	0.717589927198881	RSC011000003964	Unchanged
77.5888	-0.239496666316182	0.550153072042926	-0.43532732704162	0.663324852112086	0.812581872884129	RSC011000011064	Unchanged
0	NA	NA	NA	NA	NA	RSC011000031982	Unchanged
31.9254	0.466185004762751	0.848485480061019	0.549431918067973	0.582709074848155	0.757183117632147	RSC011000002412	Unchanged
4.33836	-0.210871646439965	1.866499154975	-0.112977091834146	0.910048716985195	NA	RSC011000024683	Unchanged
0.582498	-2.90244614580758	4.89246487290363	-0.593248234010316	0.553015036905069	NA	RSC011000023305	Unchanged
562.415	-1.26489965836291	0.243902239163216	-5.18609284893223	2.14751773393578e-07	3.3365896173005e-06	RSC011000008181	Downregulated
1.04954	-0.334696623633263	4.16665420475128	-0.0803274299200556	0.935976842777327	NA	RSC011000015749	Unchanged
77.1911	-0.304304156071708	0.508131354483723	-0.598869078608404	0.549260192773684	0.732692568360087	RSC011000012402	Unchanged
86.579	-0.443005243271481	0.470178771828077	-0.942205964656925	0.346087200738508	0.556898947887762	RSC011000002512	Unchanged
1320.34	-0.219871754339085	0.209694676077908	-1.04853284046847	0.294393179900239	0.504001847869781	RSC011000016073	Unchanged
730.333	-0.0144404463509968	0.258736201000123	-0.055811464708759	0.955492001664365	0.978523248097078	RSC011000011941	Unchanged
270.656	1.31349188317555	0.324556335268525	4.04703818857462	5.18697815490417e-05	0.00047073675475057	RSC011000022988	Upregulated
16.1605	-0.899486023158726	1.01150661635231	-0.889253721742768	0.373866736837509	0.583375411933192	RSC011000016963	Unchanged
0	NA	NA	NA	NA	NA	RSC011000030158	Unchanged
352.927	-1.10032661600956	0.280641115343656	-3.92076055806067	8.82699367664039e-05	0.000747493041108126	RSC011000009176	Downregulated
0.292389	-1.90704630348005	4.99713967489765	-0.381627576483362	0.702737626567965	NA	RSC011000011527	Unchanged
77.3526	0.540857363742635	0.505098019705158	1.07079684069708	0.284260787781088	0.493019644384449	RSC011000006183	Unchanged
1.05182	-0.339685755833506	4.16301456661514	-0.081596100709707	0.934967902139394	NA	RSC011000025929	Unchanged
441.023	0.114492192939054	0.279864288676555	0.40909897250726	0.682467030280075	0.825694892963043	RSC011000012062	Unchanged
5.44088	1.44845948035171	1.69998708395429	0.852041461975398	0.394191080056374	0.602667221324065	RSC011000024018	Unchanged
9.564	0.795875606081516	1.40439732645013	0.566702592700912	0.570916259062743	0.748514524948575	RSC011000000102	Unchanged
2668.86	-1.28388388130735	0.192103008797278	-6.6833095917941	2.33605328522993e-11	6.99560042942511e-10	RSC011000010431	Downregulated
788.072	-0.739874088035004	0.226301550936973	-3.26941678027238	0.0010776943311587	0.00647372059806303	RSC011000031448	Unchanged
88.3306	-2.07848493482852	0.532677901372067	-3.90195450097475	9.54190960227719e-05	0.00079772512547368	RSC011000018263	Downregulated
0	NA	NA	NA	NA	NA	RSC011000028097	Unchanged
0.867534	0.993446824013673	4.56209270704445	0.217761209122223	0.827615169871081	NA	RSC011000026649	Unchanged
1989.19	-0.826247768488758	0.198592081907871	-4.16052725038687	3.17513727211017e-05	0.000308782446192119	RSC011000010016	Unchanged
9.71608	3.33780165098523	1.48471394880486	2.24811092646636	0.0245691175211825	0.0830574042811546	RSC011000016090	Unchanged
157.628	-0.829529339639436	0.395906224337483	-2.09526723412239	0.0361472434581666	0.112082458364038	RSC011000008377	Unchanged
0.76838	2.84666418731091	4.84426544035874	0.587635880477289	0.556776722062412	NA	RSC011000025502	Unchanged
256.49	1.62688794655329	0.335275372877113	4.8523932211078	1.2198046273153e-06	1.63521342338056e-05	RSC011000003090	Upregulated
171.517	0.357712988482248	0.446671027148419	0.800842156174566	0.42322303049344	0.628794953280465	RSC011000003627	Unchanged
10.9187	-2.53762645073172	1.32103830593266	-1.92093328356602	0.0547401190201469	0.154439641860057	RSC011000031534	Unchanged
50.5289	-0.699867452432444	0.63464827497354	-1.1027642869771	0.270129540833786	0.475393852273045	RSC011000014630	Unchanged
794.367	-0.0109751575426084	0.230934281637905	-0.0475250251490031	0.962094785681828	0.98075914279791	RSC011000031030	Unchanged
1.84043	-1.89567338707883	3.31557464268077	-0.571748065230136	0.567492666334304	NA	RSC011000020376	Unchanged
1470.79	-0.140754388123966	0.229196627424425	-0.614120677540852	0.53913558526806	0.72480670643179	RSC011000018637	Unchanged
1125.16	-0.177107360470681	0.237837471933084	-0.744657093061056	0.456479043919567	0.657466746300857	RSC011000013172	Unchanged
0	NA	NA	NA	NA	NA	RSC011000026025	Unchanged
82.4496	0.164769996517438	0.545212133505564	0.302212636864869	0.762489971549201	0.876596654814262	RSC011000020559	Unchanged
110.185	0.427470203878638	0.420718215807267	1.01604871816262	0.309606187581038	0.519664446233654	RSC011000008711	Unchanged
0.968969	-0.588659155605121	4.30349661340677	-0.136786248133961	0.89119975386442	NA	RSC011000023604	Unchanged
0.676579	0.408523019479365	4.90213579586692	0.0833357206921518	0.933584598060749	NA	RSC011000024874	Unchanged
7.71296	1.76386845480316	1.63464916944741	1.07905016426211	0.280565365633973	0.488397245591447	RSC011000020373	Unchanged
1216.96	-0.713632070494759	0.217944502150416	-3.27437518934173	0.00105895907438064	0.00638355199599585	RSC011000015470	Unchanged
17.9494	0.849688277818664	0.990767031907183	0.857606531560756	0.39110976720717	0.599554535115987	RSC011000021214	Unchanged
298.954	-0.0428739465144277	0.292699562138257	-0.146477658528837	0.883544325592903	0.943981267151945	RSC011000012556	Unchanged
0	NA	NA	NA	NA	NA	RSC011000010491	Unchanged
2.42521	-2.37106949938056	2.69603207166739	-0.879466355129131	0.379148467768326	NA	RSC011000013313	Unchanged
1.16728	-3.90501275825227	3.96328281762775	-0.985297526808758	0.324477947203104	NA	RSC011000026733	Unchanged
141.401	1.90738168965015	0.396617428989116	4.80912221762824	1.51594503254377e-06	1.99499440786032e-05	RSC011000011452	Upregulated
5.61653	-1.38836306127809	1.93675970195894	-0.71684838334556	0.47346765393517	0.673008541747773	RSC011000020684	Unchanged
0	NA	NA	NA	NA	NA	RSC011000022782	Unchanged
6.55583	1.45329190452634	1.58402502320378	0.917467769282442	0.358897574790547	0.569262319225303	RSC011000017751	Unchanged
23.7617	-0.0956762956191921	0.903549668565562	-0.105889359431766	0.915670136545427	0.958879988824596	RSC011000014675	Unchanged
0	NA	NA	NA	NA	NA	RSC011000026845	Unchanged
0	NA	NA	NA	NA	NA	RSC011000033647	Unchanged
0	NA	NA	NA	NA	NA	RSC011000030017	Unchanged
27.0202	2.49174345813513	0.873382217784628	2.85298166987592	0.00433111197395193	0.0207387007908122	RSC011000004876	Unchanged
78.6762	-1.27656515962667	0.497532844944254	-2.56579072637848	0.0102940914576697	0.0421293823800297	RSC011000012586	Unchanged
1752.72	-0.104161886150467	0.237293082024984	-0.438958798383765	0.66069139080091	0.811254019677282	RSC011000028533	Unchanged
0.192095	0.940344649003835	4.99040607463069	0.188430487407465	0.85053920223575	NA	RSC011000028943	Unchanged
0	NA	NA	NA	NA	NA	RSC011000001615	Unchanged
33.733	-0.619194739316512	0.700174805364938	-0.884343073432614	0.376511042987055	0.585882528129039	RSC011000032074	Unchanged
62.6066	0.751171478459509	0.535678511855446	1.40228040108918	0.160831530611421	0.336462582349527	RSC011000014044	Unchanged
3.85433	1.21433702851117	2.48775850670478	0.488124962788147	0.625461330486171	NA	RSC011000027185	Unchanged
33.7853	0.552604863389778	0.729232468044154	0.757789713987774	0.448576881091995	0.650336094083304	RSC011000019321	Unchanged
0	NA	NA	NA	NA	NA	RSC011000029485	Unchanged
116.068	-0.277512782965126	0.407553277528451	-0.680923938700879	0.495919619851363	0.691016759078621	RSC011000014014	Unchanged
78.1064	1.3587548903988	0.516004662806166	2.63322211665596	0.00845790149014873	0.0359610302678925	RSC011000026104	Unchanged
0.582498	-2.90244614580758	4.89246487290363	-0.593248234010316	0.553015036905069	NA	RSC011000017861	Unchanged
13.9305	-1.16912581979537	1.07675816604182	-1.08578310029735	0.277574964915617	0.484516626317765	RSC011000012680	Unchanged
0	NA	NA	NA	NA	NA	RSC011000029227	Unchanged
39.9786	0.0620995317478796	0.650573016192824	0.0954535927593312	0.923954549497594	0.96327373271797	RSC011000012530	Unchanged
2.48783	0.16719898488934	2.62426320888996	0.0637127344250137	0.949198964745029	NA	RSC011000023497	Unchanged
36.2555	0.662580813664343	0.813893553386324	0.814087801663471	0.41559465346564	0.622315282822589	RSC011000019648	Unchanged
425.162	-0.460317543593825	0.267965526534607	-1.71782374228043	0.0858287695468801	0.215296665785239	RSC011000008991	Unchanged
1.63465	3.92257720484176	3.85110534586198	1.01855879093429	0.308412476586638	NA	RSC011000006457	Unchanged
0	NA	NA	NA	NA	NA	RSC011000021062	Unchanged
2215.25	-0.309449757517514	0.196317841832843	-1.57626914919429	0.114963788329334	0.266284770140094	RSC011000026075	Unchanged
13.8074	-2.04978440422577	1.18563475908833	-1.7288497899656	0.0838359823383704	0.211776154931847	RSC011000019207	Unchanged
0	NA	NA	NA	NA	NA	RSC011000031643	Unchanged
1.74749	-4.48731003114259	3.74008539826129	-1.19978812067465	0.230221638925412	NA	RSC011000031538	Unchanged
3754.91	-4.89143169559431	0.802588812804658	-6.09456750150944	1.09733722286169e-09	2.58442635574613e-08	RSC011000002515	Downregulated
272.997	-0.131902714906719	0.30218748297903	-0.436492979809729	0.662479091550325	0.812144871793365	RSC011000004706	Unchanged
54.9581	-0.0525120193035189	0.58261727315366	-0.0901312434821501	0.928182921544591	0.965275067299888	RSC011000003023	Unchanged
10.6751	-1.50954319534991	1.5095213732986	-1.00001445627183	0.317303511924344	0.528085803156856	RSC011000025333	Unchanged
464.652	0.527019026365553	0.278155408231642	1.89469271770068	0.0581331230872993	0.161557438241864	RSC011000002863	Unchanged
0	NA	NA	NA	NA	NA	RSC011000032045	Unchanged
0	NA	NA	NA	NA	NA	RSC011000031557	Unchanged
79.1727	-0.368452867758583	0.516982782131605	-0.712698527868552	0.476032327637078	0.674908208725578	RSC011000019064	Unchanged
4033.57	-0.404425269747564	0.207375728959412	-1.9502054159227	0.0511516405432728	0.146674202227042	RSC011000014002	Unchanged
4.89807	-4.42360458331732	2.27142731091933	-1.94749995390648	0.05147482527496	0.147411196288703	RSC011000026989	Unchanged
40.5542	-0.228297467910763	0.643441070249996	-0.354807112051555	0.722734099948219	0.852030041105155	RSC011000004293	Unchanged
53.4499	1.79427770366491	0.59162939273006	3.03277309361737	0.00242317729259361	0.0127181130928117	RSC011000003148	Unchanged
1208.82	-0.4764809715945	0.217684737158147	-2.188857968707	0.0286071648416604	0.0935654187716081	RSC011000010654	Unchanged
1097.99	0.218329548028734	0.214508767305093	1.01781176952179	0.30876741768839	0.519117047754323	RSC011000007099	Unchanged
88.8769	-0.412737965178524	0.462270953710862	-0.892848581260159	0.371938266008466	0.581692023492111	RSC011000004675	Unchanged
117.53	0.291703967518026	0.42584335701016	0.685002977541026	0.493342042060604	0.689521403745704	RSC011000008144	Unchanged
0	NA	NA	NA	NA	NA	RSC011000029212	Unchanged
0	NA	NA	NA	NA	NA	RSC011000019587	Unchanged
305.013	-0.14161672946718	0.304211112212392	-0.465521224511703	0.641558241171674	0.798007906057665	RSC011000003186	Unchanged
10.8043	-0.0765316287665575	1.19627569459048	-0.0639749090553552	0.948990205544434	0.975703820005999	RSC011000012383	Unchanged
104.422	1.00816850309913	0.495987626404151	2.03264849651235	0.0420880481589897	0.126343534489665	RSC011000001405	Unchanged
0	NA	NA	NA	NA	NA	RSC011000030772	Unchanged
609.147	-0.00356644910281588	0.240598366992792	-0.0148232473370142	0.988173192925168	0.993613987651086	RSC011000011730	Unchanged
14.0176	3.10806553497138	1.30768720451439	2.37676527249157	0.0174651981586101	0.0637050598011032	RSC011000008098	Unchanged
1.16956	-3.90764768024197	4.38705837402345	-0.890721605935275	0.373078540730294	NA	RSC011000024921	Unchanged
255.101	2.66647258322234	0.388704144066291	6.85990263784682	6.89074955389412e-12	2.26773855333473e-10	RSC011000010388	Upregulated
45.7199	-1.55217364892635	0.662089926004542	-2.34435472881021	0.0190600339544024	0.0682389609660398	RSC011000015886	Unchanged
32.4846	-0.429510152723017	0.752596753557769	-0.570704232635317	0.56820014916804	0.747044907646065	RSC011000006388	Unchanged
4.09703	-0.838039444957651	1.89916965952573	-0.441266234827556	0.659020267394794	NA	RSC011000009065	Unchanged
534.471	1.91834383652244	0.269205523387731	7.12594530892847	1.03368759117462e-12	3.76316332211935e-11	RSC011000007564	Upregulated
1.67734	2.25523441711074	3.25734299949967	0.692353988344839	0.488715053371751	NA	RSC011000028517	Unchanged
77.7287	0.0236497332229855	0.493282797007799	0.0479435596912	0.961761223672407	0.980697116637635	RSC011000015630	Unchanged
229.285	0.479652201905964	0.333470893126882	1.43836302295643	0.150331078581853	0.320973739427042	RSC011000011603	Unchanged
39.2153	-0.830586939984457	0.657751243226357	-1.26276757138507	0.206672722097688	0.398098139239242	RSC011000010542	Unchanged
0.291249	-1.904218311085	4.99734335616131	-0.381046122983977	0.70316902441398	NA	RSC011000034350	Unchanged
408.006	0.240255864726369	0.262833300665446	0.914099789174678	0.360664413298951	0.570832075605643	RSC011000011328	Unchanged
1343.34	-1.07222329623452	0.215730568353143	-4.97019640943665	6.68851128193745e-07	9.38413295727747e-06	RSC011000008252	Downregulated
16.6412	-0.257725067298538	1.22666896582707	-0.210101563240225	0.83358840542146	0.916484747535219	RSC011000020982	Unchanged
0.467042	2.10923248561632	4.88355116737863	0.431905474791719	0.665810115531308	NA	RSC011000026123	Unchanged
20.9072	-0.678531767764514	0.915120684594183	-0.741466977183904	0.458410347305899	0.659438109352482	RSC011000018101	Unchanged
66.7456	-1.01305230863513	0.576991837545533	-1.75574807599455	0.0791314339045513	0.203233238892611	RSC011000005829	Unchanged
31.6874	2.14629413923418	0.772804235969221	2.77728050564109	0.0054815849483499	0.0251554505971649	RSC011000019984	Unchanged
148.745	-2.1298732334533	0.42369157199092	-5.02694264944913	4.98361314053802e-07	7.16816660885649e-06	RSC011000008291	Downregulated
4357.01	-1.71742473530065	0.189971933106749	-9.04041300846055	1.56080979199063e-19	1.15709756947206e-17	RSC011000018638	Downregulated
0.584779	-2.90757126499076	4.89208707203045	-0.594341683248899	0.55228360450265	NA	RSC011000016466	Unchanged
0.192095	0.940344649003835	4.99040607463069	0.188430487407465	0.85053920223575	NA	RSC011000025668	Unchanged
1.31827	3.61495100739137	3.76228189278077	0.960840019544495	0.336632613073755	NA	RSC011000025828	Unchanged
269.245	0.877295249496096	0.324223835263601	2.70583206439106	0.0068133491647466	0.0301022076343588	RSC011000007045	Unchanged
5.30436	0.687262381656822	2.22179802333911	0.309327119043856	0.757072703835259	0.87358654095784	RSC011000031437	Unchanged
0.700563	2.69794011208769	4.85068244384425	0.55619804910369	0.578075472749428	NA	RSC011000017803	Unchanged
8.12646	1.0760303813681	1.53121083236218	0.702731693523956	0.482222972490323	0.680426081512628	RSC011000024342	Unchanged
0.38419	1.85318958468691	4.90249396627814	0.37800955950871	0.705423492510112	NA	RSC011000029407	Unchanged
65.0957	0.299961619507925	0.520288773035307	0.576529102786481	0.56425760451594	0.743787662456959	RSC011000003783	Unchanged
9.47844	-2.00064839142781	1.3178877020416	-1.51807197861283	0.128996254281787	0.28812396445095	RSC011000014305	Unchanged
4.85884	5.50318213818944	2.34991600683447	2.34186333561882	0.0191877394998657	0.0685320352768529	RSC011000012656	Unchanged
1544.12	-0.801362908784727	0.202753987999133	-3.95239036574784	7.73743819572725e-05	0.00066671275571686	RSC011000008476	Unchanged
10.2794	-1.92569582647753	1.47938124767473	-1.30169003392757	0.193022367816536	0.380713381281199	RSC011000023437	Unchanged
101.226	-2.29561162224604	0.459378849743025	-4.99720791135725	5.81663459352694e-07	8.238691592103e-06	RSC011000019479	Downregulated
0.467042	2.10923248561632	4.88355116737863	0.431905474791719	0.665810115531308	NA	RSC011000024265	Unchanged
307.905	0.193498466873676	0.306072487743609	0.6321981707672	0.527257392470489	0.716080140459769	RSC011000000147	Unchanged
3234.78	-0.976364757408503	0.19312488515593	-5.05561340072865	4.29009614072028e-07	6.2677601321474e-06	RSC011000030678	Unchanged
9.01788	-0.668477084906759	1.31759060630675	-0.507348095612584	0.611910597686619	0.777539913185953	RSC011000014763	Unchanged
3.78912	5.14147595466982	2.52085682073019	2.03957476378232	0.0413926977085643	NA	RSC011000022553	Unchanged
4797.15	0.571551522975417	0.187759037446823	3.04406930684916	0.00233401363269753	0.0123314734969175	RSC011000004920	Unchanged
46.551	0.542452431247164	0.632473962884126	0.857667608597739	0.391076030922855	0.599554535115987	RSC011000007957	Unchanged
1.37714	1.88943110881504	3.46249828046052	0.545684345744641	0.585282934374493	NA	RSC011000030048	Unchanged
298.798	1.86954376715716	0.296609158717439	6.30305475138129	2.9183573998929e-10	7.38875032609247e-09	RSC011000000586	Upregulated
31.1175	0.229894598826132	0.765022765100566	0.300506872884902	0.763790554748442	0.87686162517624	RSC011000020120	Unchanged
984.714	-0.124834251864598	0.239918703044871	-0.520318967551482	0.602841277926654	0.77107202894574	RSC011000007945	Unchanged
2.22691	-0.903949120790246	2.73745820930898	-0.330214765550132	0.741237690730038	NA	RSC011000021428	Unchanged
1539	-1.69557505069236	0.224117615780277	-7.56555902484118	3.86200102023787e-14	1.72090765461799e-12	RSC011000019986	Downregulated
6.67587	-2.32557274233968	1.65128617391173	-1.40834022538361	0.159030349890182	0.333791445647974	RSC011000024754	Unchanged
116.486	-0.485921603733943	0.422197393131721	-1.1509346377758	0.24975912650334	0.451125523996304	RSC011000016552	Unchanged
32553	-0.784684869742194	0.17832233863248	-4.40037336746363	1.08064776920534e-05	0.000117516683605193	RSC011000018605	Unchanged
1.06077	1.40477228396031	4.20874842084597	0.333774353677797	0.738549837477854	NA	RSC011000026968	Unchanged
602.291	-0.651372443862742	0.247225138682818	-2.63473385972465	0.00842032765983317	0.0358435040621098	RSC011000007699	Unchanged
27.9882	0.668396103330107	0.777396256187588	0.859788168530646	0.389905822376161	0.598433683679746	RSC011000018411	Unchanged
0	NA	NA	NA	NA	NA	RSC011000031925	Unchanged
82.9219	-0.789146724127399	0.477469178541325	-1.65276997886702	0.0983776861427038	0.237805668575398	RSC011000016139	Unchanged
56.265	2.682320885376	0.620311713518652	4.3241499828543	1.53121101207932e-05	0.000160090949550105	RSC011000016356	Upregulated
2.32999	-4.90235037161325	3.3628682759455	-1.45778840244193	0.14489887596269	NA	RSC011000016642	Unchanged
4.48073	3.8385593042599	2.33481220208507	1.6440548412553	0.100164874820671	NA	RSC011000033402	Unchanged
35.3614	-0.649265649225101	0.709042052075786	-0.915694135946261	0.359827341550505	0.569871242229171	RSC011000019425	Unchanged
58.2767	-1.16439340592857	0.574159410602038	-2.02799672778618	0.0425605819714715	0.127346629187508	RSC011000018830	Unchanged
0	NA	NA	NA	NA	NA	RSC011000023915	Unchanged
0	NA	NA	NA	NA	NA	RSC011000034757	Unchanged
7036.22	-0.930220893189419	0.204098362048578	-4.55770876283668	5.17146785763233e-06	6.07061664215217e-05	RSC011000003205	Unchanged
0	NA	NA	NA	NA	NA	RSC011000028248	Unchanged
9.38333	-1.32834378311427	1.37967009781593	-0.962798124868468	0.335648841937579	0.546696118018076	RSC011000018099	Unchanged
2987.5	-0.133712593069995	0.19001313349873	-0.703701847382507	0.481618469636873	0.679874517107618	RSC011000005504	Unchanged
45.9659	0.211674141543564	0.619409471378634	0.341735396897365	0.732550031216301	0.858253427412708	RSC011000016677	Unchanged
2.40042	0.0878317039054482	2.65405030580414	0.0330934585954791	0.973600059179036	NA	RSC011000026612	Unchanged
16.1504	-5.26567325360554	1.45115556118603	-3.6286070180525	0.0002849546230841	0.00205862159608098	RSC011000020895	Downregulated
1.53676	3.84525344677082	3.93108007267201	0.978167164159836	0.327991653716757	NA	RSC011000026689	Unchanged
9.59582	-0.811647204281621	1.31131410486145	-0.61895712192265	0.535944606305114	0.722767739754128	RSC011000028975	Unchanged
2537.7	-0.963998756525761	0.208601741087609	-4.62124022311444	3.81452767963409e-06	4.63148101919605e-05	RSC011000015595	Unchanged
4.63126	-1.15979997035691	2.08600398477318	-0.555991253527262	0.578216834013097	NA	RSC011000020960	Unchanged
1.15257	3.43035913014539	4.40969887436645	0.777912330949863	0.436620698321573	NA	RSC011000028531	Unchanged
1122.79	-0.736486431885432	0.218227988109584	-3.37484865376481	0.000738562958828578	0.00470148077791449	RSC011000008257	Unchanged
1.16728	-3.90501275825227	3.96328281762775	-0.985297526808758	0.324477947203104	NA	RSC011000026374	Unchanged
6.04148	5.8126669480075	2.19072683118932	2.65330522512105	0.00797077578863139	0.0342505081139262	RSC011000022104	Unchanged
172.776	-0.797352355611841	0.389523127500928	-2.04699618409678	0.0406584592109045	0.122763310911906	RSC011000010774	Unchanged
4192.37	-0.630611707909701	0.192602025650478	-3.27416965517328	0.00105972965654427	0.00638627138553756	RSC011000019367	Unchanged
37.9256	0.315120150440891	0.741508815861415	0.424971549495085	0.670857414821184	0.817742816621949	RSC011000004071	Unchanged
2.32999	-4.90235037161325	3.3628682759455	-1.45778840244193	0.14489887596269	NA	RSC011000016502	Unchanged
2082.38	-0.437188242370169	0.207055181720095	-2.11145762563517	0.0347329964509466	0.108686960804367	RSC011000017157	Unchanged
144.019	-0.189946827756698	0.380468233768911	-0.499244906401484	0.617606862330966	0.78139016994514	RSC011000010733	Unchanged
806.188	1.65774214509741	0.244863906980777	6.77005511158307	1.28733348535611e-11	4.0453864673814e-10	RSC011000000461	Upregulated
3.18185	-0.291732577518073	2.37741702417495	-0.122709888316424	0.902336833304636	NA	RSC011000024805	Unchanged
0	NA	NA	NA	NA	NA	RSC011000034479	Unchanged
10.5177	0.998299415646383	1.25723341839937	0.794044607020829	0.427169463369752	0.632423182505645	RSC011000005772	Unchanged
914.49	0.187017786981091	0.286418825177611	0.652952147489326	0.513787128720839	0.705701080568417	RSC011000002026	Unchanged
0.291249	-1.904218311085	4.99734335616131	-0.381046122983977	0.70316902441398	NA	RSC011000029637	Unchanged
5.31552	-0.28269295464214	1.94479091254117	-0.145359047504371	0.884427396545495	0.944361276480093	RSC011000022212	Unchanged
0	NA	NA	NA	NA	NA	RSC011000030625	Unchanged
183.307	-0.722321157917786	0.343974860078711	-2.09992427281604	0.035735503163063	0.111100607182825	RSC011000027477	Unchanged
0	NA	NA	NA	NA	NA	RSC011000034355	Unchanged
2097.25	-0.188852471664401	0.204796834250299	-0.922145463604133	0.356452705348926	0.566809679367095	RSC011000000213	Unchanged
0	NA	NA	NA	NA	NA	RSC011000031364	Unchanged
3.66178	-0.326414849180444	2.00266051475691	-0.162990605135122	0.870525831771938	NA	RSC011000023337	Unchanged
53.3673	-1.21554259375643	0.595209152206382	-2.04221085857053	0.0411306198356265	0.123920244751556	RSC011000034615	Unchanged
21.2594	0.184055154113283	0.967301933419484	0.190276838859025	0.849092202002341	0.925801833144651	RSC011000022667	Unchanged
0	NA	NA	NA	NA	NA	RSC011000004423	Unchanged
13.6077	0.534753447254396	1.10796679266003	0.482643930122261	0.629348581338353	0.790277089117878	RSC011000030902	Unchanged
4.33901	5.33472015255441	2.42119110406801	2.20334534667305	0.0275704171246241	NA	RSC011000012209	Unchanged
5.85022	-1.5750723998233	1.65192024950514	-0.953479685411652	0.340347084164205	0.551405834437063	RSC011000034481	Unchanged
319.371	-1.36141591063847	0.30032451360317	-4.53314947323069	5.81106626856617e-06	6.73273824563985e-05	RSC011000008920	Downregulated
0	NA	NA	NA	NA	NA	RSC011000025774	Unchanged
0	NA	NA	NA	NA	NA	RSC011000025742	Unchanged
135.173	0.320108123141904	0.437146448526985	0.732267468306206	0.464005331314151	0.6645265013614	RSC011000008435	Unchanged
1.51886	0.665082214145441	3.57682949746847	0.18594182770416	0.852490380373495	NA	RSC011000027027	Unchanged
24413.8	0.865383465038923	0.249679351743393	3.46597930103695	0.00052830395025958	0.00351151909659411	RSC011000012201	Unchanged
109.592	-0.0801098639204306	0.435167344611277	-0.184089787325358	0.853943018097163	0.928951244724613	RSC011000010716	Unchanged
1604.58	-0.759459379434438	0.211593683115876	-3.58923465129406	0.000331650217784969	0.00234576725468225	RSC011000026255	Unchanged
47.2906	2.08436507367212	0.760549528200005	2.74060399275402	0.00613263717177469	0.0276198011293997	RSC011000000165	Unchanged
223.648	-2.05113644995083	0.408102638362547	-5.02603084895683	5.00735373780771e-07	7.19766717924876e-06	RSC011000002126	Downregulated
1.06584	-2.08301495308302	4.2016489997246	-0.495761295914903	0.62006283492424	NA	RSC011000029444	Unchanged
235.718	1.00281595395717	0.32671009675835	3.06943667767606	0.00214462864150393	0.0114888978438826	RSC011000014251	Unchanged
12.1437	-0.731410754656238	1.13710431615172	-0.643222213008161	0.520079921815819	0.710098091558797	RSC011000002290	Unchanged
1.04954	-0.334696623633263	4.16665420475128	-0.0803274299200556	0.935976842777327	NA	RSC011000029843	Unchanged
879.422	0.8114415769625	0.227913522070904	3.56030466990046	0.000370424765771286	0.002573453003238	RSC011000003175	Unchanged
0	NA	NA	NA	NA	NA	RSC011000026952	Unchanged
101.032	-1.37803661146647	0.434366416622604	-3.17252107605677	0.00151121589976916	0.00857613098493553	RSC011000021087	Downregulated
405.657	1.07704395714752	0.298221450894003	3.6115576324868	0.000304363425137997	0.00217555890666493	RSC011000002068	Upregulated
0	NA	NA	NA	NA	NA	RSC011000025210	Unchanged
1.165	-3.90234091695601	4.39385184158099	-0.888136664060086	0.374467242758718	NA	RSC011000022491	Unchanged
0.38419	1.85318958468691	4.90249396627814	0.37800955950871	0.705423492510112	NA	RSC011000022298	Unchanged
77.289	1.26397572387573	0.59941327741729	2.10868823146838	0.034971501321476	0.109287237851409	RSC011000011592	Unchanged
1.74749	-4.48731003114259	3.74008539826129	-1.19978812067465	0.230221638925412	NA	RSC011000029593	Unchanged
2.81168	-1.38630149387086	2.47582599431694	-0.559934945772846	0.5755238114467	NA	RSC011000026409	Unchanged
0.291249	-1.904218311085	4.99734335616131	-0.381046122983977	0.70316902441398	NA	RSC011000028622	Unchanged
2.42521	-2.37106949938056	2.69603207166739	-0.879466355129131	0.379148467768326	NA	RSC011000009384	Unchanged
90.5883	2.34823032378158	0.49193725473688	4.77343462234338	1.81110359768782e-06	2.33514977757434e-05	RSC011000032046	Upregulated
3.50411	-5.49087395171574	2.61084573217709	-2.10310164405505	0.0354568852915862	NA	RSC011000013757	Unchanged
4271.52	-0.817404391908754	0.193182010027457	-4.2312655914108	2.32380085664713e-05	0.000233849517100714	RSC011000004401	Unchanged
0	NA	NA	NA	NA	NA	RSC011000029460	Unchanged
25.3209	0.928134701532789	1.0726991861298	0.86523296888237	0.38691093334404	0.595617743032212	RSC011000012060	Unchanged
2.60215	-1.04300736662463	2.33496363188357	-0.4466910543627	0.655098141692191	NA	RSC011000030328	Unchanged
29.0131	0.104729378873178	0.808350713362825	0.12955933252968	0.8969150799195	0.950543118518121	RSC011000019426	Unchanged
65.7664	-0.584607100675641	0.611955627866199	-0.955309623859628	0.339421142100214	0.55042601688571	RSC011000010411	Unchanged
11.4993	1.75208400407172	1.25844285119713	1.39226346464998	0.163842630748714	0.340985167502938	RSC011000020264	Unchanged
9.09145	-1.74381861161718	1.32600684639136	-1.31509020210783	0.188479589083007	0.37467213104652	RSC011000026863	Unchanged
2157.96	1.68229985816419	0.214743614386002	7.83399247038961	4.72617097024322e-15	2.32448320567371e-13	RSC011000017722	Upregulated
0	NA	NA	NA	NA	NA	RSC011000027343	Unchanged
380.074	-0.50543459585279	0.27000561744976	-1.87194103821502	0.0612147612042828	0.168046436622896	RSC011000002687	Unchanged
419.396	-0.985679099830414	0.279135782278399	-3.53118146224384	0.000413707822777161	0.00283612624353081	RSC011000025744	Unchanged
0	NA	NA	NA	NA	NA	RSC011000025415	Unchanged
162.666	-0.713766412506199	0.395702555440183	-1.80379530708918	0.0712634018198814	0.187957546267936	RSC011000002202	Unchanged
18.3346	-0.0506497888932456	0.971337968696005	-0.0521443519409022	0.958413673275543	0.979454072032584	RSC011000023760	Unchanged
11.5382	1.02674655475896	1.18179499631384	0.86880259094133	0.3849551157268	0.593878962636276	RSC011000023684	Unchanged
1537.7	0.14333490769403	0.202398028688653	0.708183318892502	0.478831423739414	0.677313448093082	RSC011000000913	Unchanged
2.77218	4.69523802358607	2.86399184055515	1.63940342186029	0.101129269474876	NA	RSC011000025118	Unchanged
11.4983	1.55677583002043	1.19633366785539	1.30128898972741	0.193159554523609	0.38091652281696	RSC011000031554	Unchanged
193.902	-0.48105934804058	0.340252207443778	-1.41383167402395	0.157411331224693	0.331360965578813	RSC011000020919	Unchanged
146.074	0.315990594953563	0.41349486644653	0.76419472306659	0.444751210758979	0.647372707161753	RSC011000013453	Unchanged
19.5885	0.133145052115619	0.956998010162858	0.139127825451759	0.889349140521295	0.946939013181097	RSC011000005556	Unchanged
0	NA	NA	NA	NA	NA	RSC011000000760	Unchanged
0	NA	NA	NA	NA	NA	RSC011000030117	Unchanged
0	NA	NA	NA	NA	NA	RSC011000030149	Unchanged
0	NA	NA	NA	NA	NA	RSC011000030264	Unchanged
1.08475	3.33459146062685	4.06968958620432	0.819372433693875	0.412573957645168	NA	RSC011000030711	Unchanged
9.95815	1.27110752032456	1.32130751964553	0.962007330939551	0.336045921454134	0.547022950975239	RSC011000017471	Unchanged
0.38419	1.85318958468691	4.90249396627814	0.37800955950871	0.705423492510112	NA	RSC011000018100	Unchanged
6176.83	-2.50529671699309	0.191986999867694	-13.0493039566199	6.41306226841545e-39	1.85562373169216e-36	RSC011000010604	Downregulated
37.7458	1.37533683788225	0.696556013055516	1.97448132254173	0.0483270391440083	0.140363242358037	RSC011000020495	Unchanged
183.337	-1.18257614896808	0.35479376096335	-3.33313682224034	0.000858727014820939	0.00535173087838057	RSC011000016217	Downregulated
0	NA	NA	NA	NA	NA	RSC011000031959	Unchanged
714.31	0.597676578482661	0.252415787332918	2.36782566097726	0.0178929651261006	0.0649804829681372	RSC011000007232	Unchanged
9.69108	2.50360228608965	1.51847213598269	1.64876406142904	0.0991959802610017	0.239186844179125	RSC011000010000	Unchanged
769.758	-2.29249662365429	0.248989994864018	-9.20718370594089	3.34793406527858e-20	2.5632979716291e-18	RSC011000013532	Downregulated
158.372	0.412041486541985	0.38648971177013	1.06611243195796	0.286372820434534	0.495487026425519	RSC011000018567	Unchanged
0.467042	2.10923248561632	4.88355116737863	0.431905474791719	0.665810115531308	NA	RSC011000029276	Unchanged
0.425616	1.98585668393665	4.89226961445899	0.405917261401026	0.68480339456969	NA	RSC011000029560	Unchanged
7434.31	2.29965564997707	0.276846017996025	8.30662353976892	9.84637083446466e-17	5.65405005649157e-15	RSC011000010495	Upregulated
11.3466	1.34730893716413	1.24703585961685	1.08040913721446	0.279960028764505	0.487590858768056	RSC011000004880	Unchanged
684.861	-0.29731097993844	0.248349968460782	-1.19714522929521	0.231249953499497	0.428925155175558	RSC011000000093	Unchanged
7.42646	0.392273396140161	1.43778974035936	0.272830849413431	0.784983244455885	0.889004954881807	RSC011000026120	Unchanged
0.966688	-0.583686372914823	4.30760731304684	-0.135501295846295	0.892215539769847	NA	RSC011000017118	Unchanged
12.1032	1.84921793455972	1.27169051088106	1.45414149019523	0.145907082609338	0.314817915992258	RSC011000015469	Unchanged
4.50013	0.646514178253726	2.03460554689299	0.317758977528105	0.750667770268801	NA	RSC011000001972	Unchanged
1356.36	-3.11666247395523	0.243497462593147	-12.7995685900135	1.64864560500552e-37	4.32139106817918e-35	RSC011000001918	Downregulated
53.2503	-0.566748389330409	0.603633205248799	-0.938895316563663	0.347784494045218	0.558287544766492	RSC011000033339	Unchanged
93.402	0.457079249996262	0.462472832802888	0.988337514283949	0.322987378654756	0.533483489986505	RSC011000004152	Unchanged
0.76838	2.84666418731091	4.84426544035874	0.587635880477289	0.556776722062412	NA	RSC011000031506	Unchanged
2.55991	1.75816055928329	2.62167070954735	0.670626006874391	0.502458810613838	NA	RSC011000014434	Unchanged
1.55033	-1.57367545127674	3.23982488713361	-0.485728552035733	0.627159637243136	NA	RSC011000023163	Unchanged
9201.85	0.0110179015381315	0.182402604350716	0.0604042994745117	0.951833634426939	0.97718428601199	RSC011000000932	Unchanged
194.899	0.384739942359781	0.393635602218543	0.977401282280806	0.32837052844027	0.539058014563013	RSC011000001969	Unchanged
5.6959	0.239053636534342	1.99551040342525	0.119795735529121	0.904644960170623	0.954964925263029	RSC011000030487	Unchanged
129.713	-0.0500216081213999	0.398407757638311	-0.12555380050308	0.900085135316677	0.952317257804899	RSC011000023136	Unchanged
190.329	1.46906350881106	0.363164874020169	4.04516960175359	5.22852578232224e-05	0.000474314146702523	RSC011000003449	Upregulated
0.467042	2.10923248561632	4.88355116737863	0.431905474791719	0.665810115531308	NA	RSC011000029445	Unchanged
24.7154	2.90272850082329	0.943100674803386	3.07785645623511	0.00208495318646328	0.0112177630993485	RSC011000022219	Unchanged
2000.59	1.50556032049244	0.248573219358006	6.05680822890285	1.38848952765679e-09	3.1892316161024e-08	RSC011000005268	Upregulated
43.2017	2.76406974550198	0.686173300091317	4.02823855888029	5.61963062591666e-05	0.000504453546919513	RSC011000002516	Upregulated
57.1433	-0.533377492613322	0.609253203124598	-0.87546112171074	0.38132305539151	0.590564100082691	RSC011000010438	Unchanged
27.56	-0.994151969142226	0.808607809725465	-1.22946125078826	0.218898917568898	0.413696486846642	RSC011000020825	Unchanged
5773.09	-0.414398621035375	0.191417550178112	-2.16489355678087	0.0303958377592658	0.0980056823844343	RSC011000013037	Unchanged
0	NA	NA	NA	NA	NA	RSC011000031622	Unchanged
11.1714	-0.919157540184486	1.19875169585018	-0.766762243896225	0.443222888371763	0.645931838888205	RSC011000018720	Unchanged
21.759	-1.71400215648771	0.937775389920624	-1.82773207199731	0.0675897722674716	0.180477004568464	RSC011000019951	Unchanged
5.32938	-2.8456923916082	1.81563267168853	-1.56732825751683	0.117037983663984	0.269315676407217	RSC011000032673	Unchanged
3778.39	0.164377823241219	0.188730162868878	0.870967421118702	0.383771941846908	0.59304211641122	RSC011000012568	Unchanged
852.241	-0.0137609338538004	0.333104087877898	-0.0413112127847696	0.967047794192736	0.982592339823317	RSC011000000194	Unchanged
2.9767	0.642383902961575	2.43872539841619	0.263409690725641	0.792234822158354	NA	RSC011000023750	Unchanged
0.38419	1.85318958468691	4.90249396627814	0.37800955950871	0.705423492510112	NA	RSC011000029143	Unchanged
146.239	0.18101570723711	0.38006518856478	0.476275419805402	0.633878174560345	0.792926041727274	RSC011000015601	Unchanged
756.893	-0.0630480672426747	0.237754293331807	-0.26518161400638	0.7908695579274	0.892632915431736	RSC011000026607	Unchanged
144.419	-0.214779555933494	0.385583218861235	-0.557025164548952	0.577510236000646	0.752850770814152	RSC011000009385	Unchanged
0	NA	NA	NA	NA	NA	RSC011000033261	Unchanged
2718.22	1.02522759479335	0.212869612478546	4.81622333435066	1.46300773221286e-06	1.93332219891473e-05	RSC011000008566	Upregulated
35.2195	0.699475883417802	0.736176743621157	0.950146672628059	0.342037730790261	0.553044949294983	RSC011000011511	Unchanged
96.5286	3.17417749741221	0.51424345777269	6.17251896827297	6.72104616828134e-10	1.62589477339097e-08	RSC011000002096	Upregulated
736.209	-0.131030128533722	0.261120162379326	-0.501800118917572	0.615808129476296	0.779911614639146	RSC011000008921	Unchanged
1.40113	3.70007949620045	4.08772232824222	0.905168991209717	0.365375866805933	NA	RSC011000024821	Unchanged
37.2239	-0.999012310956686	0.680376357356115	-1.4683230834751	0.142016483580092	0.308184207087215	RSC011000021515	Unchanged
0	NA	NA	NA	NA	NA	RSC011000022751	Unchanged
11.3658	3.5809471586094	1.40964518356224	2.54031808881166	0.0110751690828819	0.0445566571265093	RSC011000020279	Unchanged
0.877168	-3.49259487744111	4.85656704195749	-0.71914890647394	0.472049176514103	NA	RSC011000026901	Unchanged
3.48778	5.01930442541322	2.60382430021707	1.92766632717683	0.0538966430206134	NA	RSC011000023939	Unchanged
0.584779	-2.90757126499076	4.89208707203045	-0.594341683248899	0.55228360450265	NA	RSC011000029563	Unchanged
38.27	-0.695206085213936	0.674892847169649	-1.03009846397021	0.302963786222424	0.512724507956261	RSC011000001221	Unchanged
135.495	-0.10764961978511	0.428535326242003	-0.251203607247814	0.801656695787692	0.898978819314968	RSC011000006162	Unchanged
22.6708	-0.468105194395644	0.890707712688604	-0.525542989835203	0.599205776394419	0.768722694975259	RSC011000027508	Unchanged
15.4331	-4.1056610398841	1.23605624909708	-3.32158107115532	0.000895089747557815	0.00554269026558869	RSC011000021570	Downregulated
1.64213	-0.172035256103708	3.43328635344477	-0.0501080417982315	0.960036291362028	NA	RSC011000026965	Unchanged
0	NA	NA	NA	NA	NA	RSC011000029419	Unchanged
2185.78	1.05098188819237	0.201508757579631	5.21556432988799	1.83258444741292e-07	2.87130671507454e-06	RSC011000003904	Upregulated
1308.91	-0.152267375943545	0.210812024623934	-0.722289803986152	0.470116320234881	0.670176698114604	RSC011000005985	Unchanged
1015.69	0.229473249812855	0.222265916403501	1.03242662449546	0.30187230474638	0.511850452796754	RSC011000004555	Unchanged
74.8073	-0.653740148363837	0.556178946312665	-1.17541333180261	0.239829392330698	0.439315864599848	RSC011000021649	Unchanged
2.81054	-1.38558324229355	2.47614860672148	-0.559571924937138	0.575771459084532	NA	RSC011000017397	Unchanged
2515.87	0.33689953054367	0.226562466386538	1.48700504508494	0.137013478476238	0.300606627321574	RSC011000015718	Unchanged
13.6245	0.162972177189097	1.1176085473588	0.145822235857306	0.88406172185942	0.944269190131519	RSC011000017478	Unchanged
172.56	-0.614882893828678	0.415185268710112	-1.48098437051725	0.138610738417148	0.303036723769409	RSC011000016522	Unchanged
8.23013	-3.01154066835861	1.61999521162966	-1.85898121595625	0.0630298009577024	0.171507567823352	RSC011000025739	Unchanged
7.19405	6.06603315829654	2.08371885658274	2.91115720296582	0.003600927947251	0.0177457807265544	RSC011000028804	Unchanged
3.55527	1.04046012116281	2.08896073723692	0.498075479646894	0.618430842584012	NA	RSC011000027046	Unchanged
46.5423	-0.748691892255223	0.612723372911234	-1.22190849142568	0.221742233961004	0.417256432693414	RSC011000024849	Unchanged
4.64071	0.339870105880345	1.85846613596824	0.182876674103764	0.854894785599619	NA	RSC011000024312	Unchanged
3242.48	-0.148269469902034	0.200830609472795	-0.738281232583314	0.460343568560945	0.661322761463527	RSC011000001041	Unchanged
0	NA	NA	NA	NA	NA	RSC011000030968	Unchanged
1.35088	0.411007623021801	3.73646151210695	0.109999158746865	0.912410042089647	NA	RSC011000002441	Unchanged
2.85503	4.73557057160134	2.79224557006885	1.69597209585136	0.089891164677234	NA	RSC011000028314	Unchanged
6.08585	-1.01475411639022	1.63494466382483	-0.620665725784432	0.534819584909486	0.722037226672929	RSC011000003294	Unchanged
2.36781	1.60909199756482	2.7220610478946	0.59113001848705	0.554433307935086	NA	RSC011000024672	Unchanged
2501.08	-0.146317403913321	0.216557267901434	-0.675652243543805	0.499261463440106	0.693877200763868	RSC011000011036	Unchanged
1374.56	0.440818577870814	0.209208323287914	2.10707954130561	0.0351106853971893	0.109591772296074	RSC011000008306	Unchanged
14.1657	0.518992255914954	1.0903680482955	0.47597896575038	0.634089363322587	0.793051882372189	RSC011000011692	Unchanged
25.8026	1.25897941143332	0.886457124221336	1.42023723091989	0.155538628060318	0.328692083200597	RSC011000019226	Unchanged
6615.62	0.158147879429443	0.215123457036747	0.735149395644141	0.462248514152655	0.662947981675002	RSC011000012698	Unchanged
2.13657	1.40300925418327	2.82609228705494	0.496448492007788	0.619578019483135	NA	RSC011000030731	Unchanged
0	NA	NA	NA	NA	NA	RSC011000025488	Unchanged
1244.16	0.0588497277684952	0.211294031653795	0.278520539874598	0.780612800031592	0.886671077476618	RSC011000012886	Unchanged
7.70107	-0.395477868153619	1.40809768049012	-0.280859682984467	0.77881802474077	0.88562576385568	RSC011000024690	Unchanged
360.557	-0.50658228209339	0.334665312200619	-1.51369820422176	0.130102400631836	0.289926133834496	RSC011000010528	Unchanged
0.233521	1.08278835948463	4.98108539585507	0.217380003238983	0.827912213718522	NA	RSC011000015219	Unchanged
0	NA	NA	NA	NA	NA	RSC011000027950	Unchanged
8.39629	-1.71149540118555	1.39674745710048	-1.22534348817678	0.220445829555917	0.415527333545332	RSC011000022020	Unchanged
22.469	1.92808843750328	0.98668828829998	1.95410086484891	0.0506892898444129	0.145529347272363	RSC011000008641	Unchanged
37.4692	0.655495241318686	0.808576911034378	0.810677663897351	0.417550803594053	0.623903957083731	RSC011000025672	Unchanged
0.584779	-2.90757126499076	4.89208707203045	-0.594341683248899	0.55228360450265	NA	RSC011000008701	Unchanged
0	NA	NA	NA	NA	NA	RSC011000033643	Unchanged
4.33019	2.68575908325516	2.13582347141592	1.25748177187821	0.208579235488632	NA	RSC011000025513	Unchanged
92.0994	-0.834126491703788	0.471766912178527	-1.76809027969332	0.0770458121938559	0.199139291842124	RSC011000016391	Unchanged
6.02224	0.964452747226752	1.61467477829888	0.597304646229033	0.550304002998219	0.733524819798526	RSC011000022258	Unchanged
143.316	0.905324165454905	0.405597226294378	2.23207681602297	0.0256098864221753	0.0858027472911377	RSC011000010342	Unchanged
5.10319	0.579785544412648	1.74667721552456	0.331936284082418	0.739937371488446	0.863050672085818	RSC011000027309	Unchanged
8.17541	0.415859546799513	1.64876629480708	0.252224677390176	0.800867404753532	0.898274555875388	RSC011000020280	Unchanged
25.0084	0.536960546586953	0.818710990535208	0.655860923811381	0.511913612544133	0.704169617057682	RSC011000014631	Unchanged
41.9186	-2.19502351021257	0.668045871731538	-3.28573770618953	0.00101715678055509	0.00618511273765484	RSC011000008633	Downregulated
188.652	-0.503227826743616	0.350784742417004	-1.43457729454319	0.151407588595304	0.32247022979671	RSC011000007107	Unchanged
8.2661	2.22374155955561	1.59317270437208	1.39579441290519	0.162776413333987	0.339352342947621	RSC011000027154	Unchanged
757.666	0.825643984047657	0.27348663117134	3.01895555373743	0.00253647740321844	0.0132131673003757	RSC011000002385	Unchanged
634.619	0.197759995549558	0.237698103591538	0.831979694248589	0.405420406186984	0.613200019911755	RSC011000009685	Unchanged
0	NA	NA	NA	NA	NA	RSC011000027271	Unchanged
17.3812	-0.215468016016112	0.955546176699723	-0.225491997425282	0.82159655020959	0.910552328491224	RSC011000015267	Unchanged
726.323	0.112247719834814	0.230867648409192	0.486199433347478	0.626825773081215	0.788041881517293	RSC011000007101	Unchanged
346.082	-0.21403689057628	0.307124960371516	-0.696904902543148	0.485862309471777	0.683093540886011	RSC011000013384	Unchanged
210.188	-0.320767844232892	0.325072612381262	-0.986757518214665	0.323761525234039	0.534181351677961	RSC011000003103	Unchanged
887.883	-0.690429271523343	0.235268011678997	-2.93465000446118	0.00333924106020778	0.0166625511358184	RSC011000016314	Unchanged
38.4297	-2.12611707179282	0.710776166336529	-2.9912610642971	0.0027782786335519	0.0142429930868698	RSC011000032568	Unchanged
0	NA	NA	NA	NA	NA	RSC011000032254	Unchanged
1.78532	4.05142682050984	3.35017298527905	1.2093186943815	0.226540431459216	NA	RSC011000019283	Unchanged
11.7582	-0.719666779979852	1.20794078174661	-0.595779851839473	0.551322305301381	0.734437127779657	RSC011000018614	Unchanged
24.7564	-1.92201737287625	0.87622928343189	-2.19350963180364	0.0282706813997404	0.0926962150973093	RSC011000021653	Unchanged
5.58065	3.09718139382051	1.96231001616384	1.57833439584396	0.114488807990057	0.265432949221484	RSC011000014408	Unchanged
1195.58	-1.55514107289585	0.213202272419296	-7.29420495967989	3.0042779837469e-13	1.1867963382603e-11	RSC011000014281	Downregulated
0.584779	-2.90757126499076	4.89208707203045	-0.594341683248899	0.55228360450265	NA	RSC011000015854	Unchanged
5.38855	3.04021406061738	1.99043520003096	1.52741172411445	0.126658662909534	0.284729594352177	RSC011000018737	Unchanged
21.9026	1.00272361124777	0.869291304023428	1.15349550444916	0.248707061716043	0.449734758006381	RSC011000005187	Unchanged
905.412	-2.02392804772115	0.233007463514713	-8.68610823529845	3.75067567134656e-18	2.46504583945726e-16	RSC011000011918	Downregulated
41.5326	1.35470681347056	0.650605688947653	2.08222405134788	0.0373220093763831	0.114900424057733	RSC011000015846	Unchanged
40.2361	0.809869629351983	0.698630337072396	1.15922482373974	0.246364555426339	0.446787902136455	RSC011000023225	Unchanged
6.38166	-1.11475260092803	1.57919575655538	-0.705898933872254	0.480250990620538	0.678546012494489	RSC011000019885	Unchanged
69.1696	-0.8124884908043	0.510439516105143	-1.59174292970872	0.111442478088567	0.260375252916659	RSC011000016657	Unchanged
0	NA	NA	NA	NA	NA	RSC011000030256	Unchanged
24274.5	-0.691030682949161	0.189794990245424	-3.64093215556211	0.000271652719916528	0.00197791588226806	RSC011000031708	Unchanged
47.3182	3.09619308036776	0.806654883586339	3.83831195145348	0.000123883034913095	0.00100660613342952	RSC011000017566	Upregulated
0.291249	-1.904218311085	4.99734335616131	-0.381046122983977	0.70316902441398	NA	RSC011000033791	Unchanged
3796.37	0.836128469205857	0.191725639179673	4.36106757960677	1.29429379892406e-05	0.000138372676775566	RSC011000000859	Unchanged
0	NA	NA	NA	NA	NA	RSC011000026803	Unchanged
129.688	-0.605553764904153	0.405820765645059	-1.49217047565719	0.135654460154244	0.298683800003613	RSC011000012534	Unchanged
625.39	-0.583728804473461	0.259382219178074	-2.2504580550015	0.0244198832771507	0.0826359355125937	RSC011000009047	Unchanged
2.25236	4.3861352658317	3.08307437759569	1.42264983864976	0.154837688600541	NA	RSC011000024090	Unchanged
6.12172	2.08626250593108	1.80559234784978	1.15544492000951	0.24790827588899	0.448801201495629	RSC011000008288	Unchanged
1294.34	0.93436120361012	0.228907246718914	4.081833218489	4.46818574023949e-05	0.000415315720869987	RSC011000011447	Unchanged
6.46436	2.66970153587448	1.7364136628532	1.53748014830046	0.124175772727678	0.280677307129214	RSC011000021615	Unchanged
1.57545	-0.338327799827341	3.21096542637309	-0.105366378924078	0.916085093257233	NA	RSC011000017125	Unchanged
0.676579	0.408523019479365	4.90213579586692	0.0833357206921518	0.933584598060749	NA	RSC011000027014	Unchanged
0.582498	-2.90244614580758	4.89246487290363	-0.593248234010316	0.553015036905069	NA	RSC011000022661	Unchanged
305.572	0.134157861938405	0.309467296553684	0.433512243239998	0.664642673486942	0.813623377351199	RSC011000006941	Unchanged
9.24815	-0.78086301821559	1.35142888529196	-0.577805481822963	0.563395453859571	0.742988781937486	RSC011000003426	Unchanged
2720.47	-0.428781701578326	0.22433400635227	-1.91135400535313	0.0559591032030279	0.15706334333125	RSC011000020979	Unchanged
70.9217	-0.272883474526281	0.579495535496534	-0.470898320713486	0.637713347302928	0.795445827897728	RSC011000020358	Unchanged
20.1371	-0.624098701196305	1.04147925320923	-0.59924256702493	0.549011140777427	0.732464740426346	RSC011000016898	Unchanged
0.582498	-2.90244614580758	4.89246487290363	-0.593248234010316	0.553015036905069	NA	RSC011000026027	Unchanged
12.4482	-0.48839053635703	1.24041064229136	-0.393732945933813	0.693778214771125	0.833281866582246	RSC011000021742	Unchanged
1.05963	1.40739279994349	4.21053255723783	0.334255294505254	0.738186922012208	NA	RSC011000019636	Unchanged
696.66	-0.226878426242711	0.259403427425681	-0.874616147112054	0.381782798972168	0.591031181288209	RSC011000006808	Unchanged
12.7141	0.238628839973674	1.10844057030869	0.215283386737837	0.829546381425591	0.915010316261309	RSC011000005776	Unchanged
3.54518	0.518172034419651	2.02582593505009	0.255783098367155	0.798118325422404	NA	RSC011000024809	Unchanged
229.517	1.21461523710226	0.348659486545698	3.48367184594893	0.00049458549446963	0.003316089321933	RSC011000016779	Upregulated
0.582498	-2.90244614580758	4.89246487290363	-0.593248234010316	0.553015036905069	NA	RSC011000031149	Unchanged
1.40113	3.70007949620045	4.08772232824222	0.905168991209717	0.365375866805933	NA	RSC011000023690	Unchanged
0	NA	NA	NA	NA	NA	RSC011000032539	Unchanged
3.79761	2.45732898849076	2.24187276118267	1.09610546639339	0.273032622709089	NA	RSC011000021293	Unchanged
4007.99	-0.482229129271506	0.188118482753349	-2.5634330142019	0.0103642698124938	0.042338821309564	RSC011000008266	Unchanged
6.48583	-0.483357592459362	1.806713177496	-0.267534215436047	0.789057873797865	0.891626993366964	RSC011000006016	Unchanged
14.0512	0.872699934550806	1.07017581312317	0.815473423945119	0.414801370874257	0.62150467673695	RSC011000007434	Unchanged
7.26154	2.38817030658518	1.57522186351726	1.51608504293656	0.129497849836601	0.288896775243764	RSC011000028503	Unchanged
2.5684	0.249985892465546	2.62484351272334	0.0952383985002516	0.92412547099418	NA	RSC011000024468	Unchanged
12.9855	-2.08112462427517	1.17778694426297	-1.76697885335916	0.0772317698494892	0.199527346039728	RSC011000015890	Unchanged
9.51494	0.403396109553523	1.372600123295	0.293891937431238	0.768840479194041	0.879667533325283	RSC011000017695	Unchanged
3.20629	2.1697507851093	2.41112186266132	0.899892626212759	0.368177394616478	NA	RSC011000032133	Unchanged
145.533	-0.00752525079164964	0.373720266571548	-0.0201360521886734	0.983934840482002	0.991307900094055	RSC011000011207	Unchanged
0	NA	NA	NA	NA	NA	RSC011000028807	Unchanged
0	NA	NA	NA	NA	NA	RSC011000030618	Unchanged
41.7102	-0.848316060496216	0.688806947232837	-1.23157303204356	0.218108619961773	0.412657952848871	RSC011000011059	Unchanged
0.484484	-0.504317509512085	4.99005596059847	-0.101064499775991	0.91949925878927	NA	RSC011000027061	Unchanged
1815.86	0.432404679145571	0.220100047610878	1.96458239713802	0.0494625909832594	0.142786541475385	RSC011000010114	Unchanged
12.1574	0.97745648217467	1.24824401238764	0.783065228011785	0.433588809070832	0.637633266492015	RSC011000011221	Unchanged
1509.11	0.356836916216137	0.232190468558333	1.53682844275103	0.124335326318108	0.2809809382663	RSC011000020726	Unchanged
463.706	0.58352779079387	0.25533940654176	2.28530252614352	0.0222950949214355	0.0769415605405177	RSC011000016106	Unchanged
2.12661	-0.264033252873254	2.82776275423689	-0.0933717839226958	0.925608205737385	NA	RSC011000029541	Unchanged
73.6982	0.420510890515704	0.500213969779403	0.84066202849383	0.400537298557622	0.608563216848324	RSC011000004597	Unchanged
6.45989	0.288486808424084	1.62140799958733	0.17792363704725	0.8587829473398	0.931829442026221	RSC011000022410	Unchanged
51.6572	-1.50194622946406	0.689457527901232	-2.17844634177266	0.0293728229492773	0.0954113566569324	RSC011000022989	Unchanged
0	NA	NA	NA	NA	NA	RSC011000027784	Unchanged
0.584779	-2.90757126499076	4.89208707203045	-0.594341683248899	0.55228360450265	NA	RSC011000034091	Unchanged
220.107	-0.832506542316082	0.319549761514744	-2.60524851706913	0.00918076423323999	0.0385066692614057	RSC011000007290	Unchanged
24.9618	-0.0735306767734768	0.934233744638864	-0.0787069373113907	0.937265727424559	0.969867013961017	RSC011000033632	Unchanged
2.4027	0.0861811685630929	2.41308044954233	0.0357141713113785	0.971510270688763	NA	RSC011000024581	Unchanged
1.86817	4.11531402183202	3.66240996463444	1.12366285084712	0.261156081855399	NA	RSC011000003766	Unchanged
4.73497	-1.49518521026835	1.80597854086938	-0.827908624843676	0.407722250084827	0.615263142063375	RSC011000016510	Unchanged
733.725	0.721459553599631	0.237073010094736	3.04319565230698	0.00234080087427781	0.0123644010144404	RSC011000012791	Unchanged
172.915	0.270072487577055	0.446797592720003	0.60446271863936	0.545536048380322	0.729871083763501	RSC011000006882	Unchanged
111.361	0.5494828260726	0.462945576151586	1.18692747998672	0.235256226886996	0.434043452719632	RSC011000000274	Unchanged
3431.51	0.513040596003402	0.220315008265725	2.32866839187196	0.019876639837539	0.0704168445826632	RSC011000009150	Unchanged
2.28496	1.54550266914036	2.72552337074315	0.567048034051147	0.570681547419887	NA	RSC011000026363	Unchanged
0.38419	1.85318958468691	4.90249396627814	0.37800955950871	0.705423492510112	NA	RSC011000022117	Unchanged
17.6846	2.51962023343165	1.11421783773731	2.26133539429629	0.0237384960705308	0.0809324701532403	RSC011000007908	Unchanged
52.5117	0.289358567928088	0.576479048571151	0.501941169666592	0.61570890434492	0.779830276209699	RSC011000005544	Unchanged
0	NA	NA	NA	NA	NA	RSC011000032025	Unchanged
6.44887	1.41630989650693	1.6304176367032	0.868679205023067	0.385022618606803	0.593941974836223	RSC011000012647	Unchanged
4019.32	-0.230059138525783	0.191890162370894	-1.19891054175625	0.23056273225685	0.428119871295629	RSC011000010889	Unchanged
244.78	0.0802975912087245	0.326914639723781	0.245622500346176	0.805974469966644	0.901235191511008	RSC011000015799	Unchanged
0	NA	NA	NA	NA	NA	RSC011000034292	Unchanged
0.851232	2.98633105339191	4.50430520349668	0.662994827942304	0.507333866554996	NA	RSC011000026214	Unchanged
1.90077	1.1727600271717	2.9536400480131	0.397055838933594	0.691326284241863	NA	RSC011000000866	Unchanged
0	NA	NA	NA	NA	NA	RSC011000028833	Unchanged
138.799	0.886580973451257	0.474796341274197	1.86728686887512	0.0618615381355183	0.169196546729603	RSC011000008648	Unchanged
1.53676	3.84525344677082	3.93108007267201	0.978167164159836	0.327991653716757	NA	RSC011000028199	Unchanged
20.9286	2.62674757954203	0.959687377679635	2.73708672285872	0.00619859499009087	0.0278493035650785	RSC011000019530	Unchanged
1.9833	-2.9816109837899	3.02894861808573	-0.984371595472706	0.324932838813033	NA	RSC011000025727	Unchanged
0	NA	NA	NA	NA	NA	RSC011000022876	Unchanged
2353.16	0.063041870587947	0.20479672878806	0.307826550555833	0.758214317502717	0.874062968591118	RSC011000004122	Unchanged
0	NA	NA	NA	NA	NA	RSC011000007221	Unchanged
221.402	-0.140581874597023	0.328110742295401	-0.428458616177998	0.668317256925385	0.816119949810775	RSC011000015669	Unchanged
0	NA	NA	NA	NA	NA	RSC011000033555	Unchanged
248.375	-0.289765135447363	0.318698038453744	-0.909215308802157	0.363236484898171	0.573011942591331	RSC011000008932	Unchanged
1.51658	0.669852862119368	3.57898563703694	0.187162769022438	0.85153301498957	NA	RSC011000027527	Unchanged
5.01271	-2.15562635962474	2.09657761016362	-1.02816435183457	0.303872524005171	0.51369561134538	RSC011000010009	Unchanged
1014.15	-0.450112146477166	0.226197307115565	-1.9899093946649	0.0466009172850761	0.136488554898317	RSC011000010711	Unchanged
5195.93	0.656911125968578	0.216481288265902	3.03449379496347	0.00240939711755012	0.0126577146378252	RSC011000017935	Unchanged
271.563	-1.41960851561244	0.332358634586909	-4.27131528379541	1.94323447565053e-05	0.000198967206422306	RSC011000007053	Downregulated
388.159	-0.407051558941379	0.282532470804531	-1.44072487591345	0.14966242424075	0.320004607450597	RSC011000009282	Unchanged
0	NA	NA	NA	NA	NA	RSC011000025476	Unchanged
0	NA	NA	NA	NA	NA	RSC011000017761	Unchanged
621.284	-0.71141142869468	0.240186661442811	-2.96191064241954	0.00305736499488077	0.0154491602507026	RSC011000013780	Unchanged
2.69167	-0.233769757341718	2.53754872633741	-0.0921242437299443	0.926599326644229	NA	RSC011000025359	Unchanged
0	NA	NA	NA	NA	NA	RSC011000031206	Unchanged
4.22518	0.497405773956491	2.09615612138761	0.237294240100407	0.812428530249001	NA	RSC011000025396	Unchanged
1.40113	3.70007949620045	4.08772232824222	0.905168991209717	0.365375866805933	NA	RSC011000032695	Unchanged
1256.36	-0.0283649153095806	0.214667716100787	-0.132134052687565	0.894878261893282	0.949830292743668	RSC011000012342	Unchanged
2364.97	0.0651680821802105	0.210144678504078	0.310110551664271	0.756476888484051	0.873228875290686	RSC011000012626	Unchanged
96.072	-0.235683083703782	0.439364338885234	-0.536418327217369	0.591669467851185	0.76375409870941	RSC011000012144	Unchanged
1367.89	-0.70921865453107	0.213220101347566	-3.32622792151753	0.000880299144283408	0.00546477150588864	RSC011000005671	Unchanged
0.584779	-2.90757126499076	4.89208707203045	-0.594341683248899	0.55228360450265	NA	RSC011000029598	Unchanged
0	NA	NA	NA	NA	NA	RSC011000033529	Unchanged
0	NA	NA	NA	NA	NA	RSC011000024060	Unchanged
0.483344	-0.50147147385825	4.99026123093944	-0.100490024600144	0.919955301966436	NA	RSC011000021218	Unchanged
2.33521	4.43741367611729	3.37875696033721	1.31332727633491	0.189072691156697	NA	RSC011000030218	Unchanged
1644.71	0.0247959421947868	0.201317863481606	0.123168117155448	0.90197397212082	0.9535911596684	RSC011000013290	Unchanged
2036.73	0.754743351124251	0.200270193062764	3.76862547332601	0.000164148966619975	0.00128234185704525	RSC011000003486	Unchanged
41.4189	-0.289447104326402	0.645678950101863	-0.448283321425825	0.653948736024846	0.806352196504154	RSC011000002402	Unchanged
3868.61	-0.0341505747207479	0.214724430233872	-0.159043731929115	0.873634419209434	0.938701739810637	RSC011000007786	Unchanged
0	NA	NA	NA	NA	NA	RSC011000033543	Unchanged
0	NA	NA	NA	NA	NA	RSC011000008767	Unchanged
7.30337	-0.832877478890892	1.47193549427367	-0.565838300748281	0.571503707300774	0.749050096985779	RSC011000023996	Unchanged
0.876028	-3.49083724780385	4.48581350102291	-0.778194913142916	0.436454115204953	NA	RSC011000028797	Unchanged
797.745	-0.568051061923768	0.25577246788769	-2.22092341140173	0.026356149252918	0.0876680512524972	RSC011000026786	Unchanged
301.873	-0.658816077912063	0.314093663936412	-2.09751470200125	0.035948037094519	0.111673489468193	RSC011000018366	Unchanged
0	NA	NA	NA	NA	NA	RSC011000032183	Unchanged
1.78271	-0.910489974352314	3.05176794458212	-0.29834836425513	0.765437294714422	NA	RSC011000026159	Unchanged
0	NA	NA	NA	NA	NA	RSC011000031958	Unchanged
17.9701	7.38771238791512	1.73163544558868	4.26632083949034	1.98722940330917e-05	0.00020309849131068	RSC011000021552	Upregulated
1049.12	0.225245401122732	0.257523512010242	0.874659557740784	0.381759171330739	0.591031181288209	RSC011000026835	Unchanged
2.61959	-1.79612910002795	2.55936851389898	-0.701786042249812	0.482812604564221	NA	RSC011000018678	Unchanged
1.51658	0.669852862119368	3.57898563703694	0.187162769022438	0.85153301498957	NA	RSC011000021300	Unchanged
50142.4	-1.16215592921776	0.192801262020924	-6.02774025976885	1.66267974356363e-09	3.74565264778541e-08	RSC011000026592	Downregulated
68.5151	-0.433053976109325	0.521385401941249	-0.830583239379078	0.406209106369426	0.61387362747818	RSC011000017733	Unchanged
171.656	1.44618890577824	0.409577512567038	3.53092848460897	0.000414103694580271	0.00283709419288082	RSC011000011739	Upregulated
1.92443	-1.67100048783147	2.98026145570792	-0.560689225648675	0.575009413438089	NA	RSC011000034782	Unchanged
672.866	-0.50537312660615	0.273340893841969	-1.84887493233387	0.0644758741475101	0.174327603595707	RSC011000009914	Unchanged
0.38419	1.85318958468691	4.90249396627814	0.37800955950871	0.705423492510112	NA	RSC011000025349	Unchanged
111.749	0.022237954542884	0.420521908855863	0.0528817977721733	0.957826087374639	0.979206109672097	RSC011000006130	Unchanged
563.286	-0.0106631134391561	0.25063980571582	-0.0425435752661176	0.966065375137625	0.982424417274466	RSC011000007859	Unchanged
0	NA	NA	NA	NA	NA	RSC011000013875	Unchanged
8.97916	2.37063864584189	1.46120713701597	1.6223837030273	0.104721216410557	0.248435680450556	RSC011000025283	Unchanged
1.12618	3.38592981848915	4.04518701684561	0.837026768945148	0.402577521388371	NA	RSC011000031459	Unchanged
0.76838	2.84666418731091	4.84426544035874	0.587635880477289	0.556776722062412	NA	RSC011000031654	Unchanged
7.85828	0.096726894680457	1.39029509480803	0.0695729237927096	0.944533588387783	0.973322619179493	RSC011000006391	Unchanged
421.451	-1.32109529543603	0.291220693819897	-4.53640597482078	5.72209826147696e-06	6.64694208893152e-05	RSC011000017842	Downregulated
17.7165	-0.955603956286083	0.96129160782175	-0.99408332342716	0.32018230353166	0.530896905759126	RSC011000019046	Unchanged
579.673	-0.5478394435868	0.266950730432888	-2.05221181713353	0.0401490815318553	0.121571287921954	RSC011000012472	Unchanged
105.456	0.0128000214531794	0.430262691215991	0.029749317601776	0.97626697954988	0.987256186654472	RSC011000004268	Unchanged
331.169	-0.159411648847459	0.337609727639411	-0.472177297621355	0.6368002427515	0.794854384358691	RSC011000009802	Unchanged
57.4246	0.764790880420655	0.668744263874118	1.14362234075867	0.252780292473719	0.454755913024234	RSC011000013398	Unchanged
1.06077	1.40477228396031	4.20874842084597	0.333774353677797	0.738549837477854	NA	RSC011000009188	Unchanged
280.931	0.432068675824443	0.309563336586333	1.39573594402044	0.162794026085524	0.339357307371396	RSC011000033700	Unchanged
2018.34	0.429697950771669	0.196456006960758	2.18724770710371	0.0287244459134859	0.0938388057115052	RSC011000003460	Unchanged
9.45688	-0.147811583970603	1.34634401484361	-0.10978738148717	0.912577998660746	0.957394155394467	RSC011000028230	Unchanged
52.512	1.62790504813239	0.597116961075131	2.72627500850301	0.00640536051735596	0.0286166898589715	RSC011000008325	Unchanged
1173.42	-0.560735974019762	0.21664130502011	-2.58831515978779	0.00964466936028742	0.0400677295072168	RSC011000006077	Unchanged
157.192	-0.687084684552824	0.406282148063012	-1.69115155029224	0.0908078617017144	0.224425863418103	RSC011000000959	Unchanged
1912.66	0.403655977943301	0.215594791147544	1.87229002980436	0.0611664893725622	0.167955309738808	RSC011000025792	Unchanged
12.1225	0.379135139126467	1.19800547123956	0.316471959626514	0.751644305268951	0.870616718197034	RSC011000018470	Unchanged
1590.12	0.181386508474257	0.217183337439101	0.835176909117709	0.403618108754757	0.611742276398366	RSC011000014184	Unchanged
26.9004	-0.561288456410439	0.797154102816896	-0.704115370449727	0.481360928805207	0.679730666607545	RSC011000026719	Unchanged
1228.09	0.226606140193119	0.216303267348947	1.04763160987093	0.294808367985606	0.504534964413165	RSC011000012729	Unchanged
47.3942	2.14620327648796	0.789069539246543	2.71991652159998	0.00652983987514999	0.0290853323507281	RSC011000010559	Unchanged
725.189	-0.451070756908455	0.247749189580194	-1.82067500472064	0.0686562738770917	0.182602576337782	RSC011000005816	Unchanged
0	NA	NA	NA	NA	NA	RSC011000025052	Unchanged
0	NA	NA	NA	NA	NA	RSC011000021402	Unchanged
79473.1	1.149676739448	0.205631525196088	5.5909556589228	2.25823248939919e-08	4.17538754056547e-07	RSC011000025707	Upregulated
7.28479	-0.598266757367354	1.52509640045333	-0.392281272967087	0.694850399040102	0.833715703086513	RSC011000025344	Unchanged
807.683	0.271920638738627	0.229119128513524	1.18680897794432	0.235302976722964	0.434093758498603	RSC011000006041	Unchanged
31.1899	0.464041244792866	0.76235391966075	0.608695296010764	0.542726425565719	0.72777278131834	RSC011000013053	Unchanged
58050.6	-0.9918950033746	0.181847542577874	-5.45454169637642	4.90993134213278e-08	8.6000998665659e-07	RSC011000032478	Unchanged
0.292389	-1.90704630348005	4.99713967489765	-0.381627576483362	0.702737626567965	NA	RSC011000019428	Unchanged
1.08475	3.33459146062685	4.06968958620432	0.819372433693875	0.412573957645168	NA	RSC011000026201	Unchanged
4.84587	-2.38036628611552	2.29944599863333	-1.03519121020032	0.300579622890065	0.510591186184099	RSC011000002920	Unchanged
2.99871	0.0834280059563506	2.70769578036758	0.0308114399561626	0.975419916986858	NA	RSC011000024637	Unchanged
4787.1	-0.147021260284824	0.193096271106896	-0.761388396793193	0.446425115859417	0.648393193047446	RSC011000013120	Unchanged
0	NA	NA	NA	NA	NA	RSC011000027086	Unchanged
0	NA	NA	NA	NA	NA	RSC011000030755	Unchanged
9.84236	0.857370411898148	1.2755456419043	0.672159728144382	0.501482015748439	0.695582595764059	RSC011000025147	Unchanged
3.0917	-2.53197375269255	2.44291159648152	-1.0364573799311	0.299988812977118	NA	RSC011000013333	Unchanged
11.9791	-0.777731087348169	1.19881564309139	-0.648749531948577	0.516500282989064	0.707117260968191	RSC011000012196	Unchanged
0.192095	0.940344649003835	4.99040607463069	0.188430487407465	0.85053920223575	NA	RSC011000032669	Unchanged
304.113	0.673149312328556	0.373401650019714	1.80274862816759	0.0714277013810651	0.188221074721482	RSC011000007261	Unchanged
553.651	-0.575684109688633	0.268706480454767	-2.14242733824033	0.0321591099449907	0.102489625171562	RSC011000013637	Unchanged
8.99113	0.649598885075837	1.32500933712012	0.490259854687308	0.623950030937135	0.78597230310936	RSC011000015237	Unchanged
3.15351	2.12845210202331	2.74342997112598	0.775836133754031	0.437845745968696	NA	RSC011000026554	Unchanged
324.677	-0.265007875877529	0.291852405391199	-0.908020187540728	0.363867555953721	0.573782231343258	RSC011000002768	Unchanged
171.161	0.307046658313825	0.370019703039227	0.829811644601191	0.406645286044131	0.614282797007475	RSC011000007346	Unchanged
0.759431	0.664311883653959	4.83243566141471	0.137469369526894	0.890659802435552	NA	RSC011000024319	Unchanged
0	NA	NA	NA	NA	NA	RSC011000029685	Unchanged
116.127	0.143685276131663	0.409476208881994	0.350900181780944	0.72566323510488	0.853811805691867	RSC011000024555	Unchanged
1.25172	1.72861199353519	3.94736862581608	0.437915015646103	0.661447890239466	NA	RSC011000033929	Unchanged
0	NA	NA	NA	NA	NA	RSC011000030604	Unchanged
3.44996	-0.0394204533131629	2.2807264933144	-0.0172841651240155	0.986209918118209	NA	RSC011000028460	Unchanged
3.30124	-2.87774912491937	2.37987904733701	-1.2091997398521	0.226586117647879	NA	RSC011000021782	Unchanged
0.877168	-3.49259487744111	4.85656704195749	-0.71914890647394	0.472049176514103	NA	RSC011000025604	Unchanged
5.24143	2.31891224924121	1.81622822305916	1.27677360135686	0.201682188036578	0.391963457245836	RSC011000011721	Unchanged
6.98144	1.57604130442301	1.54396812116611	1.02077321598627	0.307361896919526	0.517802297049014	RSC011000020923	Unchanged
3314.32	1.41940587619317	0.238954602295453	5.9400650272396	2.8490904115261e-09	6.15690925012623e-08	RSC011000000949	Upregulated
0.966688	-0.583686372914823	4.30760731304684	-0.135501295846295	0.892215539769847	NA	RSC011000021577	Unchanged
46.7486	-2.23113355799128	0.677110892520954	-3.29507852057221	0.000983941822580683	0.00601102928628945	RSC011000023333	Downregulated
1.62811	0.83713636547526	3.13475610460075	0.267049919528549	0.789430726041926	NA	RSC011000028956	Unchanged
57.3522	0.0365532102701754	0.559637193115963	0.0653159059473038	0.947922478272072	0.975281127494886	RSC011000023625	Unchanged
1459.97	0.509546636714184	0.210228938351998	2.42377020361023	0.0153603216693142	0.057614135823623	RSC011000011659	Unchanged
366.914	1.39653428350953	0.283545082246983	4.92526363865155	8.42466896529965e-07	1.16368025137555e-05	RSC011000002914	Upregulated
36.869	0.142044419315247	0.683635146032131	0.207778111087008	0.8354022244469	0.91741981407857	RSC011000022429	Unchanged
3.45452	-0.0430021179417575	2.04715081414767	-0.0210058377939592	0.983240998818064	NA	RSC011000027803	Unchanged
2347.03	0.166369946304949	0.219136737393157	0.759206093346467	0.447729281602604	0.649609819881871	RSC011000008361	Unchanged
0.968969	-0.588659155605121	4.30349661340677	-0.136786248133961	0.89119975386442	NA	RSC011000032415	Unchanged
2.27875	4.40909524420904	3.02328800686623	1.45837751289175	0.144736515426424	NA	RSC011000029552	Unchanged
0.968969	-0.588659155605121	4.30349661340677	-0.136786248133961	0.89119975386442	NA	RSC011000020434	Unchanged
1.34193	-0.928210445414757	3.43659762003257	-0.270095759830608	0.787086584093831	NA	RSC011000027797	Unchanged
0	NA	NA	NA	NA	NA	RSC011000025561	Unchanged
6.25735	2.13030748349428	1.80138050830303	1.18259716571548	0.236968836336552	0.435976007093297	RSC011000009735	Unchanged
0.582498	-2.90244614580758	4.89246487290363	-0.593248234010316	0.553015036905069	NA	RSC011000025579	Unchanged
4.66401	2.11452761137749	1.89172213977857	1.11777917428455	0.263661318139011	0.46770494969245	RSC011000027608	Unchanged
78.32	-0.0192463730788458	0.5420113127677	-0.0355091722727466	0.971673732573053	0.984764398418217	RSC011000005845	Unchanged
2.0123	1.29214785160275	2.88073813751218	0.44854748676277	0.653758122939722	NA	RSC011000033145	Unchanged
0	NA	NA	NA	NA	NA	RSC011000028889	Unchanged
3733.63	-0.616856080984969	0.204957062389341	-3.00968443728558	0.00261519243808668	0.0135314648213124	RSC011000017799	Unchanged
5.46027	-0.190252076550343	1.80662628461498	-0.105307931236531	0.916131469754816	0.959182760626753	RSC011000025831	Unchanged
5.67179	0.221113060721412	1.65139203977232	0.133894953709415	0.893485640711439	0.948860770940166	RSC011000025185	Unchanged
8.60255	0.335206754490275	1.37346870896056	0.244058530276936	0.807185489527641	0.901818393439936	RSC011000032765	Unchanged
73.8525	-0.954433033317343	0.495448323405263	-1.9264027916321	0.0540540991364262	0.153041393901881	RSC011000014496	Unchanged
13.6213	2.27302631231182	1.17369165874013	1.93664689987806	0.0527885207907124	0.15038870437886	RSC011000014734	Unchanged
1.25908	-1.16281412944102	3.5226855223138	-0.330093084402622	0.741329628498479	NA	RSC011000025398	Unchanged
204.114	-0.601920118903826	0.383525544897199	-1.56943944650458	0.116545578671221	0.268608616691047	RSC011000011795	Unchanged
334.564	-0.260269584238609	0.28581272375877	-0.910629802675544	0.36249046209743	0.572292540157423	RSC011000008134	Unchanged
149.892	-0.50230646960098	0.380349169537906	-1.32064563256768	0.1866195498479	0.371903718301539	RSC011000002335	Unchanged
663.44	-0.707923772093698	0.258833325976136	-2.73505650566407	0.00623695685561493	0.0279877943087816	RSC011000030103	Unchanged
2.80159	-2.36055981845277	2.52670952069681	-0.934242657937893	0.350178735849452	NA	RSC011000028469	Unchanged
51615.6	-0.901934428366485	0.182345377570019	-4.94629718825832	7.5638454405542e-07	1.05260759784852e-05	RSC011000029900	Unchanged
176.001	-5.59809606060765	2.09021188435619	-2.67824334102469	0.00740094282170421	0.0322245468179734	RSC011000021057	Unchanged
1.86817	4.11531402183202	3.66240996463444	1.12366285084712	0.261156081855399	NA	RSC011000019877	Unchanged
0.892658	3.05125582538139	4.44303080853272	0.686750994281098	0.492239656179345	NA	RSC011000021452	Unchanged
46.6319	-1.58610878641047	0.631554354629916	-2.51143670340126	0.0120240846952734	0.047524677489922	RSC011000012446	Unchanged
12892.6	-0.411196973292854	0.184662527612047	-2.22674832089772	0.0259640990161894	0.0867026567866758	RSC011000014643	Unchanged
56.9664	-0.860942329566853	0.564143868429801	-1.52610420452347	0.126983915141843	0.285189024558034	RSC011000003805	Unchanged
2.5537	4.57135619659694	2.89558889125121	1.57873108658792	0.11439775124864	NA	RSC011000021327	Unchanged
864.894	1.09278703418085	0.247350089182707	4.41797711814712	9.96289652258737e-06	0.000109616461492961	RSC011000000455	Upregulated
1.14362	1.54166360543569	3.71861432039749	0.414580129210844	0.678449297108026	NA	RSC011000023749	Unchanged
1.74977	-4.48911340637847	3.37146177131188	-1.33150357645363	0.183023368980142	NA	RSC011000020663	Unchanged
8.10208	-0.871068662460342	1.43753458920106	-0.605946228357858	0.544550460444129	0.729209295509989	RSC011000031316	Unchanged
17.0734	-1.59246689584566	1.22053461778568	-1.30472898731439	0.191985147277073	0.379295316607896	RSC011000017572	Unchanged
5.27911	0.672194159844192	1.77747595164707	0.378173420136184	0.705301769470961	0.840282520924711	RSC011000032622	Unchanged
39.3564	1.80486560237163	0.679861934713613	2.65475313474038	0.00793664670597119	0.0341235987281046	RSC011000007328	Unchanged
11.6759	1.21854343852305	1.25128255311147	0.973835554162399	0.330138196586762	0.541317251469787	RSC011000021163	Unchanged
0.76838	2.84666418731091	4.84426544035874	0.587635880477289	0.556776722062412	NA	RSC011000025658	Unchanged
203.4	-0.160889045659147	0.332996124357891	-0.483155910506122	0.628985037902226	0.789998683379085	RSC011000011654	Unchanged
2633.26	0.755343810232262	0.223318078677526	3.38236749440688	0.00071863937482008	0.00458644665453778	RSC011000000091	Unchanged
0.233521	1.08278835948463	4.98108539585507	0.217380003238983	0.827912213718522	NA	RSC011000018846	Unchanged
0	NA	NA	NA	NA	NA	RSC011000023492	Unchanged
0	NA	NA	NA	NA	NA	RSC011000029872	Unchanged
20.4941	-0.653521477307169	0.994630460881602	-0.657049530463719	0.511149069061523	0.703501968836644	RSC011000017558	Unchanged
0	NA	NA	NA	NA	NA	RSC011000034151	Unchanged
1.63465	3.92257720484176	3.85110534586198	1.01855879093429	0.308412476586638	NA	RSC011000024431	Unchanged
0	NA	NA	NA	NA	NA	RSC011000033801	Unchanged
4154.1	-0.800265550529023	0.25566920171334	-3.13008193856017	0.00174757549952394	0.00968315894787202	RSC011000032946	Unchanged
112.208	-0.205023148964073	0.451802976144662	-0.453788841130667	0.649980815978096	0.803817305727797	RSC011000005777	Unchanged
400.781	-2.4298459035046	0.314162857619864	-7.7343512912806	1.03931685225746e-14	4.89555591295901e-13	RSC011000008494	Downregulated
88.5808	-0.365835792514117	0.45868934145574	-0.797567676966432	0.42512141463523	0.630807032812842	RSC011000023070	Unchanged
4.50337	1.06868176000024	2.04775686276195	0.521879222789583	0.601754425472674	NA	RSC011000027323	Unchanged
0.52477	-0.359009274085052	4.98093913927851	-0.0720766233126581	0.942540929723598	NA	RSC011000034853	Unchanged
332.992	-0.470705681166777	0.283289434953273	-1.66157160518329	0.096598700603638	0.23477899524916	RSC011000031242	Unchanged
859.327	-0.361833966376991	0.237333518725662	-1.52458012808229	0.127363857026855	0.285911006000838	RSC011000011402	Unchanged
0	NA	NA	NA	NA	NA	RSC011000020738	Unchanged
0	NA	NA	NA	NA	NA	RSC011000032936	Unchanged
1.15257	3.43035913014539	4.40969887436645	0.777912330949863	0.436620698321573	NA	RSC011000034105	Unchanged
4.85955	-2.37869547755176	2.0530983388029	-1.15858818479133	0.246624087217716	0.447166720638892	RSC011000005802	Unchanged
6.11911	0.701253152884649	1.8017832344793	0.389199510499	0.697128565530138	0.835129911477445	RSC011000027456	Unchanged
66.9568	0.220094097412547	0.544421102269425	0.404271797134759	0.686012862259897	0.828645517546788	RSC011000010289	Unchanged
444.495	0.324106696618101	0.294737487920391	1.09964531117142	0.271486691507779	0.477028666150892	RSC011000008799	Unchanged
10.1761	1.74793668670869	1.36476833580355	1.28075706393022	0.200279009405594	0.390146486192345	RSC011000020193	Unchanged
97.8434	-0.73951331317746	0.496523308068697	-1.48938287721861	0.136386574874305	0.299732973781762	RSC011000016769	Unchanged
182.917	-1.04556527582201	0.353901831515508	-2.95439351456477	0.00313284248335994	0.0157632634438255	RSC011000003719	Unchanged
1049.58	0.0819796239778269	0.218348739450912	0.375452700958949	0.707323816927	0.84160717859357	RSC011000009341	Unchanged
67.1323	-0.202882950269118	0.52117449182501	-0.389280276474541	0.697068825006273	0.835129911477445	RSC011000021620	Unchanged
0	NA	NA	NA	NA	NA	RSC011000032747	Unchanged
4.44207	-0.528852960372173	1.93415773146538	-0.273428041451148	0.784524199788676	NA	RSC011000009884	Unchanged
0	NA	NA	NA	NA	NA	RSC011000028535	Unchanged
0.291249	-1.904218311085	4.99734335616131	-0.381046122983977	0.70316902441398	NA	RSC011000025803	Unchanged
503.498	2.22603647498891	1.08480604696704	2.05201333566731	0.040168366411796	0.121596630931361	RSC011000002170	Unchanged
1316.67	0.270010292661021	0.219028568080131	1.23276289950559	0.217664236903898	0.412125413590571	RSC011000008575	Unchanged
5387.13	0.42431068582012	0.18560221158322	2.28612947119904	0.0222466853181541	0.0768340023079327	RSC011000009545	Unchanged
0	NA	NA	NA	NA	NA	RSC011000033387	Unchanged
3.87359	-0.588233380347905	2.2058011450028	-0.266675616557973	0.789718929396914	NA	RSC011000027771	Unchanged
525.379	-0.102519807405208	0.273213877562223	-0.375236456947029	0.707484619012163	0.841648150463781	RSC011000019644	Unchanged
337.375	0.116652784845025	0.294962933735558	0.39548286073669	0.692486568035384	0.8326034024127	RSC011000001291	Unchanged
1676.77	-0.390936200572366	0.256991682682695	-1.52120176221831	0.128209213380431	0.286990553082728	RSC011000013323	Unchanged
12.2056	0.130146359819295	1.13949828749736	0.114213738842145	0.90906836115718	0.95621118983029	RSC011000017232	Unchanged
0	NA	NA	NA	NA	NA	RSC011000025836	Unchanged
769.159	-0.128582687360733	0.242062832602932	-0.531195499854594	0.595283311106886	0.76597817911992	RSC011000013376	Unchanged
78.7425	-0.0855870445608442	0.524815656382615	-0.163080204486978	0.870455285667367	0.9369410968969	RSC011000014145	Unchanged
0.233521	1.08278835948463	4.98108539585507	0.217380003238983	0.827912213718522	NA	RSC011000030770	Unchanged
27.3297	-0.632885333907572	0.789363317655462	-0.801766841392306	0.42268784277595	0.628502745398302	RSC011000032605	Unchanged
0.873747	-3.48730938264552	4.85682869638569	-0.718021902901511	0.472743781844086	NA	RSC011000030626	Unchanged
25.5714	-1.44393768994585	0.816431017472563	-1.76859729608984	0.0769611023227044	0.199022484676963	RSC011000013365	Unchanged
900.051	-0.180498004359849	0.243513659176594	-0.741223325911889	0.458558042451048	0.659513783281336	RSC011000010374	Unchanged
0	NA	NA	NA	NA	NA	RSC011000013351	Unchanged
583.809	0.979993633682652	0.242439103713372	4.04222593910125	5.29461782997278e-05	0.000479527867414777	RSC011000012554	Unchanged
2.48327	0.172013350554984	2.62587023143517	0.0655071787233637	0.94777019081999	NA	RSC011000032446	Unchanged
4.74572	2.14501678658253	2.01298417517735	1.06559048651912	0.286608801611079	0.495702848928338	RSC011000031169	Unchanged
4.47959	3.83986967036464	2.33505944474891	1.644441934444	0.100084949097802	NA	RSC011000027778	Unchanged
0	NA	NA	NA	NA	NA	RSC011000030598	Unchanged
0	NA	NA	NA	NA	NA	RSC011000033862	Unchanged
42.801	0.328255474085307	0.631146255794773	0.520094147864269	0.60299795704869	0.771183886289238	RSC011000006190	Unchanged
8.30821	1.34994453181145	1.42333011933155	0.948440922788478	0.342905034625598	0.553904403591385	RSC011000017762	Unchanged
10.5223	4.09096157869728	1.59694048533642	2.56174955564199	0.0104146389119387	0.0425134032535718	RSC011000023829	Unchanged
9.18209	0.700048401077858	1.33490374281989	0.524418636806765	0.599987396829362	0.769139109157014	RSC011000014309	Unchanged
277.502	0.439079101731455	0.332828126728241	1.31923676657883	0.187089970227735	0.372607896368458	RSC011000032359	Unchanged
16.5179	0.44154035934416	0.979717605958179	0.450681254127638	0.65221929493895	0.805160853999226	RSC011000017669	Unchanged
37.6274	-1.20589865522547	0.69684056866291	-1.73052303418462	0.0835368694651133	0.211260096672273	RSC011000009425	Unchanged
215.049	0.598933435139576	0.325233780332532	1.84154743866766	0.0655413754521168	0.176424047973077	RSC011000017952	Unchanged
1.16761	3.43693633887883	4.39768218871424	0.781533587783818	0.434488730008303	NA	RSC011000032500	Unchanged
0	NA	NA	NA	NA	NA	RSC011000033198	Unchanged
407.785	-0.523233606333415	0.282207055941955	-1.85407698112635	0.0637281473992935	0.172826607451202	RSC011000008614	Unchanged
25.8428	-0.641412975616373	0.828991651670538	-0.773726700774168	0.439092426734832	0.642138448812081	RSC011000007337	Unchanged
37.1869	0.539510878181687	0.691576276700764	0.780117676614762	0.435321612711172	0.63880843180204	RSC011000019221	Unchanged
24.4125	1.3128109236606	0.831607151703754	1.57864313813437	0.11441793409465	0.265296240152856	RSC011000022102	Unchanged
1237.22	0.305186160701616	0.220810185809185	1.38211993972663	0.166934876984419	0.345040260420639	RSC011000003062	Unchanged
2.51035	-2.16536141349231	2.64075436806096	-0.819978351520167	0.412228448488882	NA	RSC011000010362	Unchanged
1053.34	-0.197917394993006	0.220009692267881	-0.899584890796649	0.368341200830118	0.578299410639416	RSC011000000260	Unchanged
2.63036	-5.07699977238697	2.96255869498488	-1.71372124406564	0.0865799333746834	NA	RSC011000011796	Unchanged
502.363	-1.0155163483786	0.277046546023669	-3.66550806337012	0.000246848033240485	0.00182838237386902	RSC011000021045	Downregulated
29.269	1.36754561435683	0.802233627499814	1.7046725136901	0.08825551890543	0.219841989409065	RSC011000020012	Unchanged
6.05618	2.06086743627317	1.69996900211066	1.21229706760207	0.225398685984511	0.421900590081065	RSC011000015323	Unchanged
101.502	0.0643599678895056	0.46628535790583	0.138026997413253	0.890219080906227	0.947322019515248	RSC011000017543	Unchanged
119.706	0.888354510418069	0.427873942677325	2.07620614814586	0.0378748889002775	0.116249142402284	RSC011000012365	Unchanged
5.26083	0.332691000168446	1.88516210517019	0.176478722575643	0.859917863254979	0.932407828184091	RSC011000002357	Unchanged
5.4727	-1.54138954479825	1.73130860373889	-0.890303173835966	0.373303117389788	0.582785645338894	RSC011000010794	Unchanged
1331.34	-0.721668280353292	0.230842589561436	-3.12623542182725	0.00177059746940533	0.00979367219919336	RSC011000021713	Unchanged
83.4722	1.26589274296828	0.490903838119373	2.57869799473936	0.0099173447951408	0.0409403112988059	RSC011000014632	Unchanged
3.45452	-0.0430021179417575	2.04715081414767	-0.0210058377939592	0.983240998818064	NA	RSC011000029819	Unchanged
123.81	0.150617915046735	0.402825627048293	0.373903507953029	0.708476106474978	0.842038176264937	RSC011000020679	Unchanged
0	NA	NA	NA	NA	NA	RSC011000031433	Unchanged
1503.18	0.0717794827826545	0.211639204049908	0.339159670841172	0.734489448578581	0.859546525630685	RSC011000005904	Unchanged
134.587	-0.343960389396766	0.398055438148498	-0.864101721601023	0.387532013355595	0.5963266287425	RSC011000000555	Unchanged
2.68933	4.65224323061424	3.20466099867436	1.45171150163424	0.146581839894281	NA	RSC011000032522	Unchanged
2.17572	1.44287397437199	2.85626894781902	0.505160403565545	0.613446178891939	NA	RSC011000003323	Unchanged
283.728	-0.34719256951976	0.315312092353867	-1.10110768961602	0.270849790712733	0.47628518840408	RSC011000007735	Unchanged
0.934084	3.11488085536025	4.82076025241967	0.646138926696637	0.518189387577377	NA	RSC011000010339	Unchanged
1055.35	0.563650787801694	0.246203986624117	2.28936499173032	0.0220581544223998	0.076301145867267	RSC011000007135	Unchanged
0	NA	NA	NA	NA	NA	RSC011000033312	Unchanged
13.8832	-0.396704405798962	1.07658958346393	-0.368482485705059	0.712513502255928	0.844659893697707	RSC011000020756	Unchanged
184.16	0.213719205135601	0.35784924497037	0.597232516595911	0.550352152400679	0.733524819798526	RSC011000032701	Unchanged
10.8982	0.266137679996081	1.27803160411075	0.208240296358914	0.835041346228395	0.917302100087202	RSC011000014578	Unchanged
9.97415	-1.65070353293013	1.31991302304098	-1.25061538458575	0.211074834923325	0.403946686316069	RSC011000004449	Unchanged
67.7584	-1.38440488560182	0.522265277287093	-2.65076953381453	0.00803086201977911	0.0344754539114988	RSC011000012393	Unchanged
6.15924	-0.688938888161219	1.60296524587845	-0.429790283933242	0.667348201239861	0.815472929502775	RSC011000025159	Unchanged
4.11918	0.873555802891114	2.11637681707561	0.412760050971539	0.679782423094245	NA	RSC011000027672	Unchanged
0	NA	NA	NA	NA	NA	RSC011000034127	Unchanged
6.33113	2.13904829548387	1.69410098176121	1.26264509525287	0.206716753857058	0.398102625631883	RSC011000006194	Unchanged
13.536	2.74597911777477	1.3368250509853	2.05410507212658	0.0399655232602556	0.121114235342559	RSC011000007358	Unchanged
1.66104	3.95276344581952	3.41568102366408	1.15724021606072	0.247174231249388	NA	RSC011000023443	Unchanged
1238.72	0.312285615163976	0.227361959113903	1.37351743616675	0.16959154449436	0.348698745970317	RSC011000012052	Unchanged
156.409	1.39277675950077	0.422069747371338	3.29987346445705	0.000967284308186571	0.00591900422587113	RSC011000000498	Upregulated
2116.88	-0.465800721136667	0.199492907031778	-2.33492372268889	0.0195474058305741	0.069515754494045	RSC011000003386	Unchanged
2.67924	3.03877406174391	2.75739567382855	1.10204498055394	0.270442116980911	NA	RSC011000034319	Unchanged
5.48089	-1.56445707093363	1.97029532625122	-0.794021611932791	0.427182849846339	0.632423182505645	RSC011000028772	Unchanged
422.608	1.16372748347451	0.296153849789247	3.9294693764834	8.51335173894506e-05	0.000726177169769127	RSC011000005026	Upregulated
5.22675	-0.328240853329473	1.990761144394	-0.164882087564247	0.869036791476934	0.936646489351048	RSC011000028089	Unchanged
891.875	-1.131990142041	0.23928111092418	-4.7307960819343	2.23641083981934e-06	2.84564440383638e-05	RSC011000016881	Downregulated
3.10065	-1.57603708663888	2.40239300144508	-0.656028004448424	0.511806105794906	NA	RSC011000017241	Unchanged
2.31757	-0.0036637761801199	2.98827548606142	-0.00122605034147933	0.99902175360685	NA	RSC011000033472	Unchanged
803.489	1.45405682672342	0.248511284765128	5.85106961278507	4.8842173174627e-09	1.00573347350341e-07	RSC011000006373	Upregulated
0	NA	NA	NA	NA	NA	RSC011000023291	Unchanged
18.9	0.302908943568856	0.931810609197777	0.32507565440754	0.745123814141032	0.866097588640557	RSC011000006273	Unchanged
12.5481	-1.04110257224471	1.15149465887924	-0.904131481823828	0.36592568678436	0.575764428075957	RSC011000024232	Unchanged
45.3763	-0.15343423146871	0.677021613682534	-0.22663121585459	0.820710517038565	0.910266344067067	RSC011000008282	Unchanged
18.0817	-0.662081226208835	0.96519623793287	-0.685955042289424	0.492741459008835	0.688898073965665	RSC011000017646	Unchanged
0	NA	NA	NA	NA	NA	RSC011000026129	Unchanged
1.15257	3.43035913014539	4.40969887436645	0.777912330949863	0.436620698321573	NA	RSC011000032242	Unchanged
0.38419	1.85318958468691	4.90249396627814	0.37800955950871	0.705423492510112	NA	RSC011000024279	Unchanged
0.582498	-2.90244614580758	4.89246487290363	-0.593248234010316	0.553015036905069	NA	RSC011000022604	Unchanged
0.291249	-1.904218311085	4.99734335616131	-0.381046122983977	0.70316902441398	NA	RSC011000027678	Unchanged
0.968969	-0.588659155605121	4.30349661340677	-0.136786248133961	0.89119975386442	NA	RSC011000025201	Unchanged
2.74579	4.67657082589684	2.81928228524529	1.65878062312939	0.0971600062918384	NA	RSC011000006258	Unchanged
314.923	-0.577794958025492	0.289320474611534	-1.99707593733658	0.0458169344464488	0.134777039802862	RSC011000011830	Unchanged
13.1436	0.068478951329717	1.10028332043587	0.0622375619604862	0.950373650336964	0.976314444428096	RSC011000018690	Unchanged
1.35316	0.406197055108721	3.73391882402937	0.108785721985885	0.913372448807192	NA	RSC011000033055	Unchanged
0.291249	-1.904218311085	4.99734335616131	-0.381046122983977	0.70316902441398	NA	RSC011000001147	Unchanged
1.15257	3.43035913014539	4.40969887436645	0.777912330949863	0.436620698321573	NA	RSC011000032249	Unchanged
388.559	3.18400368702186	0.298153738158102	10.6790668018842	1.27547347448058e-26	1.65218308205973e-24	RSC011000006132	Upregulated
0.467042	2.10923248561632	4.88355116737863	0.431905474791719	0.665810115531308	NA	RSC011000026502	Unchanged
335.621	0.0447806585651665	0.286998740772698	0.156030853810026	0.876008701235202	0.939913817508279	RSC011000024531	Unchanged
69.4626	-0.617124518704245	0.512669296101166	-1.20374776370939	0.228687085021291	0.425873307779536	RSC011000000889	Unchanged
621.737	-1.05215925981599	0.261358893480754	-4.02572587373413	5.67998281323365e-05	0.000509050752529549	RSC011000020317	Downregulated
50.7395	-1.61525424711459	0.609626593181335	-2.64957970203595	0.00805919604716468	0.0345828497253259	RSC011000026284	Unchanged
0	NA	NA	NA	NA	NA	RSC011000029695	Unchanged
0.38419	1.85318958468691	4.90249396627814	0.37800955950871	0.705423492510112	NA	RSC011000024755	Unchanged
7.32913	-1.32732008564942	1.76211154650385	-0.753255427150971	0.451296437865127	0.652702670278159	RSC011000007703	Unchanged
11.6472	0.291842494333712	1.21638097648541	0.239926881442158	0.810386941037505	0.903991440760808	RSC011000026979	Unchanged
20.355	0.152282594692474	0.893807836422276	0.170375094608735	0.864715157396896	0.934872559530418	RSC011000024962	Unchanged
5.51833	0.768042464838894	1.7371149120027	0.442136820962193	0.658390200998459	0.809642792969686	RSC011000026245	Unchanged
1323.6	-1.94431619496861	0.211691177526714	-9.18468222287273	4.12744167824419e-20	3.14929454079728e-18	RSC011000007955	Downregulated
36.7381	1.10236740827047	0.693495717815325	1.58958069956536	0.111929350394385	0.261266205006486	RSC011000016457	Unchanged
23.6352	1.00534469188761	0.925713713209444	1.08602117214196	0.277469625315355	0.484378130277423	RSC011000023627	Unchanged
49.0652	-0.993567205220472	0.602357106656483	-1.64946539891509	0.0990523261802953	0.23894389641587	RSC011000007435	Unchanged
414.774	1.22955707065817	0.292066377565947	4.20985489978403	2.55534747766288e-05	0.000254734415222949	RSC011000002855	Upregulated
0	NA	NA	NA	NA	NA	RSC011000030201	Unchanged
0	NA	NA	NA	NA	NA	RSC011000031018	Unchanged
0.52477	-0.359009274085052	4.98093913927851	-0.0720766233126581	0.942540929723598	NA	RSC011000028103	Unchanged
2.30976	-0.779268403119345	2.46110462115798	-0.316633594695657	0.751521641509318	NA	RSC011000023973	Unchanged
93.7794	-0.0962703034186227	0.453929828952029	-0.2120819062296	0.832043135366925	0.916058172312337	RSC011000007987	Unchanged
785.836	-0.188273684770279	0.228225759609594	-0.824944936506475	0.409402852772825	0.616537802477016	RSC011000012814	Unchanged
4.32111	2.6700805124935	2.48231537114295	1.07564113066911	0.282087784989008	NA	RSC011000025358	Unchanged
5.67098	1.53258160176275	1.84764108036458	0.829480150690488	0.406832764123534	0.61450948632235	RSC011000030938	Unchanged
0	NA	NA	NA	NA	NA	RSC011000030381	Unchanged
1320.44	0.825599564251231	0.214793270228383	3.84369381486393	0.000121196200712977	0.00098657338395511	RSC011000001276	Unchanged
0.38419	1.85318958468691	4.90249396627814	0.37800955950871	0.705423492510112	NA	RSC011000028620	Unchanged
10905.7	0.284662976102164	0.189431067044333	1.50272592845367	0.132909733652257	0.294473833111801	RSC011000000746	Unchanged
684.144	-0.761754244666974	0.267804495346461	-2.84444159042769	0.00444893419453542	0.0212026211452939	RSC011000030172	Unchanged
1.45624	-4.22427293048021	4.01519951844609	-1.05207049140986	0.292767209450448	NA	RSC011000027338	Unchanged
1758.54	0.625105664502924	0.210598657663665	2.96823195094265	0.00299518214518576	0.0151872230757257	RSC011000007174	Unchanged
0.582498	-2.90244614580758	4.89246487290363	-0.593248234010316	0.553015036905069	NA	RSC011000033857	Unchanged
711.062	0.538136864692479	0.246625078811348	2.18200382250711	0.0291092506168532	0.0948455840514022	RSC011000009083	Unchanged
2368.17	-0.62243709122442	0.195422154829209	-3.18508969348129	0.00144709149358947	0.00825638885458988	RSC011000005585	Unchanged
516.902	-1.43719035877644	0.268990952825916	-5.34289478392439	9.14738642505826e-08	1.52092365336043e-06	RSC011000003499	Downregulated
211.144	0.00467302337694419	0.336803792723267	0.0138746162540508	0.988930013076229	0.994138627062387	RSC011000022990	Unchanged
3.62218	-2.09220599307711	2.29397535077398	-0.912043798714405	0.361745661672741	NA	RSC011000027204	Unchanged
3.10359	4.84974816740138	2.72675248636812	1.7785802677899	0.0753086015096457	NA	RSC011000028627	Unchanged
1.23542	3.52635100136817	3.85447168328946	0.914872722157017	0.360258451755696	NA	RSC011000019136	Unchanged
35.7511	-0.800997849170422	0.73393551285095	-1.09137360864168	0.275108520285785	0.481683130213539	RSC011000016448	Unchanged
0	NA	NA	NA	NA	NA	RSC011000030810	Unchanged
213.716	-1.0677609204836	0.329994111404912	-3.23569689149219	0.00121346165017575	0.00714291296325382	RSC011000017150	Downregulated
45.4854	-0.679815011284871	0.625289719276399	-1.08720004555899	0.276948410703299	0.483991731937367	RSC011000016762	Unchanged
39.4108	0.149817963120595	0.653687108828461	0.229189104538254	0.818721940543592	0.908755102285283	RSC011000020314	Unchanged
0	NA	NA	NA	NA	NA	RSC011000017173	Unchanged
206.237	-0.0709892244307726	0.326991280638933	-0.217098218313532	0.828131802436464	0.914548169181945	RSC011000003921	Unchanged
1592.11	0.150554720572938	0.217562776712801	0.692005879165999	0.48893363691212	0.685682723635806	RSC011000016163	Unchanged
2.38799	4.4797025963281	3.01012250466296	1.48821271871448	0.136694804106765	NA	RSC011000026726	Unchanged
9.0104	-0.111265661555406	1.32157421981014	-0.0841917615276961	0.932903968281883	0.967790007194876	RSC011000022875	Unchanged
183.843	-0.154882633875617	0.34361205105865	-0.450748550286381	0.652170786399961	0.805160853999226	RSC011000015329	Unchanged
888.969	-0.423960135603259	0.226718707921933	-1.86998302649662	0.061486174949436	0.168563058677671	RSC011000003961	Unchanged
33.9097	2.26641812793759	0.748813542399112	3.02667887212116	0.00247256481672585	0.0129377041138215	RSC011000007080	Unchanged
900.237	3.37019746998775	0.248121027909333	13.5828772691498	5.05989870738015e-42	1.76147723750672e-39	RSC011000002716	Upregulated
1184.38	-0.689538363238746	0.22839719259645	-3.0190316938662	0.00253584001550851	0.0132129362828647	RSC011000005114	Unchanged
22.3355	0.0925366490903826	0.864189715305863	0.10707909091192	0.914726234818726	0.958612441757348	RSC011000028729	Unchanged
12.8386	2.96398841784143	1.35491697129258	2.18757937249381	0.0287002557455446	0.0937872833691308	RSC011000003300	Unchanged
28.0382	2.11755971990046	0.859588082737892	2.46345867564355	0.0137603756733748	0.0528406015171992	RSC011000013815	Unchanged
27.7814	3.26420783617353	0.974146976590279	3.35083710632553	0.000805676799620395	0.00506646319377432	RSC011000006177	Upregulated
0	NA	NA	NA	NA	NA	RSC011000014105	Unchanged
0	NA	NA	NA	NA	NA	RSC011000028302	Unchanged
151.608	-0.304874116535479	0.390931484700132	-0.779865854931934	0.435469838438751	0.638946403917893	RSC011000011331	Unchanged
0	NA	NA	NA	NA	NA	RSC011000027313	Unchanged
2.28496	1.54550266914036	2.72552337074315	0.567048034051147	0.570681547419887	NA	RSC011000021318	Unchanged
2.91477	-5.22538617342115	2.81408337271922	-1.85686970900649	0.0633296930616701	NA	RSC011000025818	Unchanged
147.699	-0.323253597177634	0.404797299794303	-0.798556703174391	0.424547501625598	0.630300415553964	RSC011000008762	Unchanged
0	NA	NA	NA	NA	NA	RSC011000027274	Unchanged
34.4617	-0.140591699206942	0.713387715869504	-0.197076142579192	0.843767952758106	0.922657668095735	RSC011000021480	Unchanged
4424.38	0.332494645998406	0.218407649215615	1.52235806388888	0.127919386539427	0.286609405882788	RSC011000004028	Unchanged
0	NA	NA	NA	NA	NA	RSC011000032300	Unchanged
4445.53	-0.0184949483801438	0.201968130904564	-0.0915735977617341	0.927036829222695	0.964707172119647	RSC011000006262	Unchanged
0.968969	-0.588659155605121	4.30349661340677	-0.136786248133961	0.89119975386442	NA	RSC011000034084	Unchanged
0.584779	-2.90757126499076	4.89208707203045	-0.594341683248899	0.55228360450265	NA	RSC011000019440	Unchanged
3.93946	1.25581207471056	2.01962922918789	0.621803277830127	0.534071230731893	NA	RSC011000027087	Unchanged
3.88602	-3.13655460877005	2.23585054075971	-1.40284627777682	0.160662683626891	NA	RSC011000020528	Unchanged
0.38419	1.85318958468691	4.90249396627814	0.37800955950871	0.705423492510112	NA	RSC011000029846	Unchanged
95.2767	-0.152940709553514	0.450836140891654	-0.339237908591425	0.734430513704298	0.859542566860942	RSC011000021952	Unchanged
58.3094	-0.710360652805321	0.549067007627296	-1.29375949189704	0.195748508786651	0.38435505206368	RSC011000022267	Unchanged
0	NA	NA	NA	NA	NA	RSC011000028988	Unchanged
182.65	-2.84967606946765	0.460450763612773	-6.18888336096702	6.05918952413975e-10	1.47378539953967e-08	RSC011000009488	Downregulated
3.16259	2.1521823141784	2.45064467517002	0.878210674923358	0.379829399984873	NA	RSC011000027685	Unchanged
0.582498	-2.90244614580758	4.89246487290363	-0.593248234010316	0.553015036905069	NA	RSC011000020599	Unchanged
315.713	-1.26596466657872	0.28769620614542	-4.40035231447861	1.08075262435835e-05	0.000117516683605193	RSC011000003257	Downregulated
107.359	4.89011311555149	2.24614681090324	2.17711197318622	0.0294722139313205	0.0956923530151299	RSC011000002761	Unchanged
978.44	0.653694932739287	0.221878138739118	2.9461890047126	0.00321715752350676	0.0161401192577642	RSC011000002849	Unchanged
13.8677	2.09982046635302	1.13805672029392	1.84509298078808	0.0650240141064568	0.175455375353259	RSC011000029675	Unchanged
18.8681	0.755483115845835	0.964876623294896	0.782984163577291	0.433636411754355	0.637633266492015	RSC011000018478	Unchanged
3558.71	-0.120688758660541	0.261619616878732	-0.46131387279144	0.644573433325238	0.799960581455692	RSC011000009104	Unchanged
114.84	0.454629406745906	0.410795165763972	1.10670583452562	0.268421131987937	0.473321948610308	RSC011000001027	Unchanged
12.8771	2.17705397023466	1.17474477295388	1.85321443462181	0.0638516295458677	0.173053540150394	RSC011000016812	Unchanged
2.50573	1.72456953491978	2.95397821890324	0.583812542653101	0.559346438708251	NA	RSC011000031722	Unchanged
266.7	0.279655065651346	0.350998716977545	0.796740991133699	0.425601472119587	0.631150212914297	RSC011000015814	Unchanged
326.49	-0.679477890053074	0.288328852688386	-2.35660733817515	0.0184427367449488	0.066455182168321	RSC011000003691	Unchanged
4.08547	-5.71239654337664	2.46934450422209	-2.31332506809381	0.0207047734376297	NA	RSC011000029135	Unchanged
1.55375	-1.58179619811163	3.54127233589561	-0.446674541824411	0.655110065843616	NA	RSC011000029278	Unchanged
1.04954	-0.334696623633263	4.16665420475128	-0.0803274299200556	0.935976842777327	NA	RSC011000033380	Unchanged
69.8317	0.354278423678052	0.514343402965223	0.688797448622095	0.490950741447069	0.687408360928905	RSC011000012396	Unchanged
114.333	-0.152006333006701	0.432418926986265	-0.351525623695766	0.725194052592406	0.853602390774878	RSC011000023681	Unchanged
370.23	0.548975099513243	0.273173307335476	2.00962204128921	0.0444712066228434	0.131560971419569	RSC011000022771	Unchanged
88.1136	1.06005271927202	0.496529066734944	2.13492580855874	0.0327670708145494	0.103951350953746	RSC011000015284	Unchanged
43.3073	0.087116107839272	0.628709741909409	0.138563317906762	0.889795231686424	0.947097160422966	RSC011000011155	Unchanged
0.291249	-1.904218311085	4.99734335616131	-0.381046122983977	0.70316902441398	NA	RSC011000029420	Unchanged
244.611	-0.58896815612611	0.412925455308279	-1.42633046365815	0.153772975142041	0.326174894413591	RSC011000020521	Unchanged
5.49207	0.444071646818191	1.7326197317072	0.256300698122972	0.79771865823011	0.896774393529787	RSC011000028618	Unchanged
1493.12	0.0496497730429216	0.210182346344542	0.23622237503017	0.813260117995029	0.906107687599602	RSC011000012974	Unchanged
0	NA	NA	NA	NA	NA	RSC011000034410	Unchanged
635.12	0.249051941847247	0.281389141857517	0.885080142763133	0.376113408469134	0.585468227533872	RSC011000012653	Unchanged
85.8415	2.75507067356255	0.535644227883567	5.14347122613151	2.6970797917986e-07	4.0989725621605e-06	RSC011000010035	Upregulated
1.55375	-1.58179619811163	3.54127233589561	-0.446674541824411	0.655110065843616	NA	RSC011000022274	Unchanged
19.722	-0.353188397494191	0.957240019613896	-0.368965348561847	0.712153553150241	0.844501559373314	RSC011000016652	Unchanged
162.466	0.0771216941900236	0.363865034821028	0.211951374299971	0.832144970074731	0.916058172312337	RSC011000010962	Unchanged
0	NA	NA	NA	NA	NA	RSC011000026730	Unchanged
28.1415	2.12300904763897	0.822124852900103	2.58234383761774	0.00981317621577736	0.0406163043075459	RSC011000005903	Unchanged
0	NA	NA	NA	NA	NA	RSC011000030322	Unchanged
476.926	-0.390993717265165	0.25820518006957	-1.51427526419035	0.129956039519163	0.289750186916371	RSC011000003968	Unchanged
0	NA	NA	NA	NA	NA	RSC011000022993	Unchanged
0.291249	-1.904218311085	4.99734335616131	-0.381046122983977	0.70316902441398	NA	RSC011000013742	Unchanged
484.387	0.0106593790451805	0.254531948150866	0.0418783540636811	0.966595672211769	0.982560068294471	RSC011000009775	Unchanged
1172.9	0.410931319618239	0.278317019860593	1.47648648948624	0.139813339542706	0.304738916553659	RSC011000009414	Unchanged
919.192	0.442227122744282	0.237683991337841	1.86056755549727	0.0628052701360573	0.171001028795229	RSC011000018336	Unchanged
0	NA	NA	NA	NA	NA	RSC011000034083	Unchanged
567.957	-0.890193023743973	0.25965192678535	-3.42840908120771	0.000607129855310185	0.00396217140489482	RSC011000000615	Unchanged
0	NA	NA	NA	NA	NA	RSC011000031374	Unchanged
24.9614	-0.284863980413944	0.810105683725177	-0.351638046907694	0.725109727946533	0.853566055827588	RSC011000001629	Unchanged
60.8227	-0.35920749527344	0.550451922627259	-0.652568336139103	0.514034604281814	0.705801704709209	RSC011000000946	Unchanged
119.351	0.275452345358293	0.402743179547819	0.683940434863623	0.494012779612747	0.689996420914325	RSC011000008993	Unchanged
521.78	0.0966534686392535	0.252001195843457	0.383543690400955	0.701316682102511	0.837769132404923	RSC011000033558	Unchanged
4.5321	-0.839620201962866	2.09484351278762	-0.400803304322039	0.688564945899592	NA	RSC011000012035	Unchanged
35.2511	-3.4813189534086	2.22094379050557	-1.56749530010218	0.116998963927223	0.269315676407217	RSC011000011662	Unchanged
3.3345	0.893171190501489	2.30802816842103	0.386984527624949	0.698767662460173	NA	RSC011000031833	Unchanged
7.6148	-0.426095986214555	1.43871390644346	-0.296164501021523	0.767104457426565	0.87894509187266	RSC011000021668	Unchanged
0	NA	NA	NA	NA	NA	RSC011000021471	Unchanged
0	NA	NA	NA	NA	NA	RSC011000030791	Unchanged
49.6905	-0.29994756592321	0.596928643804397	-0.5024847928415	0.61532654685345	0.779576510177069	RSC011000005362	Unchanged
272.86	-0.456575023142987	0.303024917321463	-1.5067243551415	0.131881326070242	0.292719261291592	RSC011000015688	Unchanged
473.943	-0.00608753728226584	0.258738124851855	-0.0235277939258135	0.981229268271413	0.990139335480858	RSC011000009383	Unchanged
1010.77	0.258972812943283	0.216832603819365	1.19434443151835	0.232343263983818	0.430093712326311	RSC011000011157	Unchanged
8.72924	0.182621588663276	1.34832286956165	0.135443514892429	0.892261221181337	0.948286434808465	RSC011000006125	Unchanged
31.8391	-3.43686292587577	0.817627472098603	-4.20345822903232	2.62867679638127e-05	0.000261342789037817	RSC011000014594	Downregulated
466.692	0.274179716950413	0.263288751586362	1.04136509933839	0.297706133870754	0.507606387284029	RSC011000005492	Unchanged
103.676	-1.43385806050986	0.499673098333528	-2.86959227001004	0.00411001397460904	0.0198463613685066	RSC011000018393	Unchanged
4.4623	-1.83791462591476	2.03820915657268	-0.901730138925131	0.367200238728904	NA	RSC011000024989	Unchanged
0.774593	-1.4995090010133	4.78569327212608	-0.313331614825189	0.75402873338659	NA	RSC011000003309	Unchanged
12.1512	0.387791276417376	1.19440581890616	0.324672963141219	0.74542859930954	0.866180723511868	RSC011000015458	Unchanged
0	NA	NA	NA	NA	NA	RSC011000027564	Unchanged
0.38419	1.85318958468691	4.90249396627814	0.37800955950871	0.705423492510112	NA	RSC011000023962	Unchanged
243.298	3.13828150136668	0.362741123091725	8.6515735371231	5.07941448943951e-18	3.2707906018703e-16	RSC011000009015	Upregulated
9.10859	-1.49022269966616	1.36783948752545	-1.08947191045209	0.275945835273021	0.482797369881509	RSC011000029791	Unchanged
4.0145	0.804850423230774	1.96178054087431	0.41026526997361	0.68161136580471	NA	RSC011000031527	Unchanged
0	NA	NA	NA	NA	NA	RSC011000030914	Unchanged
17.3747	-0.409104657735027	0.960344206403941	-0.425997944285977	0.670109343954793	0.817246787455291	RSC011000018917	Unchanged
21.8072	0.904943626798064	1.05178467429681	0.86038867927324	0.389574824113782	0.598284165193295	RSC011000007635	Unchanged
1.05068	-0.340193215950106	3.82319988645583	-0.0889812790472409	0.929096788251058	NA	RSC011000026108	Unchanged
21.4371	-1.46583352479143	0.935829433729964	-1.56634689181448	0.117267428787667	0.269630372898784	RSC011000013997	Unchanged
2501.46	0.134804131069881	0.208702295166818	0.645915901222509	0.518333821039974	0.708495554157707	RSC011000005206	Unchanged
234.549	-3.40459814150673	0.351083981037276	-9.69738958595566	3.09310864324578e-22	2.8714358571465e-20	RSC011000008577	Downregulated
0.851232	2.98633105339191	4.50430520349668	0.662994827942304	0.507333866554996	NA	RSC011000029655	Unchanged
0	NA	NA	NA	NA	NA	RSC011000001192	Unchanged
1.28534	0.248378166926585	3.82600858689734	0.0649183506218956	0.948239009729571	NA	RSC011000034231	Unchanged
0	NA	NA	NA	NA	NA	RSC011000011744	Unchanged
0	NA	NA	NA	NA	NA	RSC011000009801	Unchanged
42.6262	0.984679402737595	0.64175839213568	1.53434597007874	0.124944562096568	0.282014471027406	RSC011000018252	Unchanged
7.56749	0.9153555219369	1.43871939470301	0.636229361546805	0.524626938343526	0.714205559470474	RSC011000030819	Unchanged
1.43373	0.54541747807185	3.30930951990299	0.164813074990894	0.869091112428189	NA	RSC011000024359	Unchanged
2.0038	4.22616799666655	3.20187843538583	1.31990270147695	0.186867505528308	NA	RSC011000012233	Unchanged
250.616	-0.711646630005881	0.312071472425897	-2.2803962966364	0.0225841950686706	0.0777465800571664	RSC011000009376	Unchanged
17.3342	1.3177880305949	1.0049341736557	1.3113177610441	0.18975043024981	0.376192281227837	RSC011000030923	Unchanged
1.74977	-4.48911340637847	3.37146177131188	-1.33150357645363	0.183023368980142	NA	RSC011000013538	Unchanged
0.700563	2.69794011208769	4.85068244384425	0.55619804910369	0.578075472749428	NA	RSC011000031278	Unchanged
238.037	-0.0365913290224403	0.312101522121493	-0.117241751253607	0.906668482325178	0.955542989764845	RSC011000014486	Unchanged
51.9534	-0.3268339460535	0.580232785192321	-0.563280728690933	0.573243738654084	0.750190844515376	RSC011000020802	Unchanged
11.4519	1.01364276404203	1.20041799824632	0.844408169090143	0.398441359025094	0.606702670795454	RSC011000020146	Unchanged
707.369	-1.55207692231894	0.245625754463993	-6.31886882426436	2.63484807168975e-10	6.70907600425687e-09	RSC011000004000	Downregulated
593.183	0.108385489761774	0.243406884486541	0.445285226793848	0.656113642621313	0.808216506750863	RSC011000013258	Unchanged
1466.44	-0.233847217486632	0.230134271180821	-1.01613382607797	0.309565663031402	0.519664446233654	RSC011000029854	Unchanged
0	NA	NA	NA	NA	NA	RSC011000020372	Unchanged
1124.28	-0.216073652066609	0.234617021672727	-0.920963238413349	0.357069620270676	0.567353018399631	RSC011000010201	Unchanged
13.2205	6.94456817784587	1.82130376493862	3.81296536664214	0.000137309359718386	0.00109965943009549	RSC011000012362	Upregulated
55.1274	0.447912689870828	0.587578550886657	0.762302655866057	0.445879389154188	0.648065287386998	RSC011000014568	Unchanged
1.16614	-3.90370406079343	3.98959298597725	-0.97847175752371	0.327841053038761	NA	RSC011000017717	Unchanged
11.0018	2.40236746273034	1.42903802964178	1.68110813911128	0.0927419117647454	0.22771542804921	RSC011000016227	Unchanged
3.87359	-0.588233380347905	2.2058011450028	-0.266675616557973	0.789718929396914	NA	RSC011000014694	Unchanged
504.513	-0.111605391337638	0.252692961129706	-0.441664029099535	0.658732343014353	0.809792164545581	RSC011000030652	Unchanged
2308.48	0.251943493355419	0.209469857019203	1.20276729521194	0.229066384031907	0.426315818555128	RSC011000028657	Unchanged
351.225	1.4171008719811	0.330987721349898	4.28143033887059	1.85695855730527e-05	0.000191181850214224	RSC011000006943	Upregulated
2.9115	4.75688944805309	2.80268102591837	1.69726394265447	0.0896467709575182	NA	RSC011000027128	Unchanged
4.88369	0.130663698023117	1.9814348138214	0.0659439801459423	0.947422425670284	0.974991761844523	RSC011000025458	Unchanged
81.7649	-0.14249678974218	0.483875520230899	-0.294490594759129	0.768383049250567	0.879415130081812	RSC011000015863	Unchanged
353.124	0.0948382303364166	0.287468629907282	0.329908102901541	0.741469400743427	0.863606997154246	RSC011000017864	Unchanged
1576.29	-0.945502468304065	0.247676664912812	-3.81748707992698	0.000134817844928887	0.0010832100919638	RSC011000004606	Unchanged
4.38404	0.588143364563867	2.07652694397866	0.283234159936772	0.776997344152488	NA	RSC011000023086	Unchanged
0	NA	NA	NA	NA	NA	RSC011000031634	Unchanged
339.099	3.57521509777765	0.337570827433276	10.5910073004881	3.28042622818378e-26	4.03800532397429e-24	RSC011000016188	Upregulated
0	NA	NA	NA	NA	NA	RSC011000024388	Unchanged
10.6233	0.183699410811203	1.26774567435649	0.144902415781817	0.884787919050324	0.944607156891846	RSC011000015342	Unchanged
4.46035	-0.134105803709265	1.83810910605582	-0.0729585655538297	0.941839089496056	NA	RSC011000006734	Unchanged
73.7117	0.44435082741498	0.509633479452473	0.871902740558509	0.383261438493567	0.59262022691628	RSC011000034430	Unchanged
1500.07	-1.96516579486603	0.223969890193115	-8.77424100700142	1.72060381855548e-18	1.16166827507322e-16	RSC011000031905	Downregulated
1849.12	-0.00740162859358013	0.202447932774414	-0.0365606528658789	0.97083531700472	0.98435473117617	RSC011000009269	Unchanged
26.7607	1.33874527183477	0.824998365778269	1.62272475603252	0.104648256840921	0.248355684109046	RSC011000018607	Unchanged
0	NA	NA	NA	NA	NA	RSC011000030649	Unchanged
783.173	-1.31779171496058	0.245680015765462	-5.36385391727834	8.14647967134243e-08	1.36777367805207e-06	RSC011000006678	Downregulated
151.803	-0.880398617474211	0.368512165304169	-2.38906256119803	0.016891425734641	0.0620308167739909	RSC011000007712	Unchanged
0	NA	NA	NA	NA	NA	RSC011000027742	Unchanged
4886.35	-0.203511672516788	0.193610107570574	-1.05114177699945	0.293193479129684	0.502836634209019	RSC011000005199	Unchanged
17.0754	2.1094410953137	1.06047165868665	1.98915367330622	0.0466842435321496	0.136678705111208	RSC011000018983	Unchanged
5.60704	3.10803316332404	1.94824604127469	1.5952980770799	0.110645595415993	0.259056732436773	RSC011000024346	Unchanged
2493.63	-0.43207884961094	0.206862385347845	-2.08872603341775	0.0367323919987986	0.113519323445234	RSC011000012055	Unchanged
13.4948	2.2591952508627	1.15491568000344	1.95615601206139	0.0504467785463467	0.145040789788505	RSC011000018689	Unchanged
5.63411	1.5160426806827	1.71519551488534	0.883889135393437	0.376756062711094	0.586018226557049	RSC011000019653	Unchanged
0	NA	NA	NA	NA	NA	RSC011000032407	Unchanged
7.21043	-1.15366921635862	1.5325280642829	-0.752788313144819	0.451577130719716	0.652811995356558	RSC011000014946	Unchanged
0	NA	NA	NA	NA	NA	RSC011000034487	Unchanged
8.36018	2.62414775677111	1.49898313919817	1.75061859479942	0.0800116300880927	0.204926901754536	RSC011000022547	Unchanged
7.52799	3.57699200312693	1.78140107249705	2.0079655605646	0.0446469514878229	0.131927596704071	RSC011000003209	Unchanged
3.72325	1.12612967973125	2.19765017911435	0.512424447909665	0.608353984287805	NA	RSC011000025076	Unchanged
325.92	0.2350612550708	0.298037135612183	0.788697873464569	0.430288611116639	0.634805340728296	RSC011000005534	Unchanged
0.467042	2.10923248561632	4.88355116737863	0.431905474791719	0.665810115531308	NA	RSC011000022194	Unchanged
9.43236	1.16514742092004	1.54159496606142	0.755806451481119	0.44976524812984	0.65137608738513	RSC011000014452	Unchanged
0	NA	NA	NA	NA	NA	RSC011000034614	Unchanged
0	NA	NA	NA	NA	NA	RSC011000032322	Unchanged
6.08585	-1.01475411639022	1.63494466382483	-0.620665725784432	0.534819584909486	0.722037226672929	RSC011000023547	Unchanged
33.2853	-0.938374806346603	0.718210636023062	-1.30654540503974	0.191367148760001	0.378420171684817	RSC011000010800	Unchanged
1.74977	-4.48911340637847	3.37146177131188	-1.33150357645363	0.183023368980142	NA	RSC011000013954	Unchanged
0.291249	-1.904218311085	4.99734335616131	-0.381046122983977	0.70316902441398	NA	RSC011000031168	Unchanged
1766.49	-0.409882475718634	0.224463061431907	-1.82605758428086	0.0678415883828988	0.180954218744282	RSC011000000501	Unchanged
83.7465	0.16750307628697	0.499807735154287	0.335135021940513	0.73752323523236	0.861460129500706	RSC011000004777	Unchanged
20.5192	2.43257122527208	0.961856376651178	2.52903789414109	0.0114375677621279	0.0456928473624189	RSC011000019525	Unchanged
1582.14	0.43563540743444	0.212031578464427	2.05457795762968	0.0399197864961201	0.121008550086198	RSC011000012088	Unchanged
1.61961	3.91831473489452	3.4650116373577	1.13082296539774	0.258129611872737	NA	RSC011000007643	Unchanged
2.79082	-0.742451840179564	2.51428960487795	-0.29529288859133	0.767770148528689	NA	RSC011000015248	Unchanged
84.6554	-0.074701172869121	0.500961287229493	-0.149115659779316	0.881462369323547	0.942776707240585	RSC011000003932	Unchanged
7.22346	1.05995776564176	1.51030328274831	0.70181782543235	0.482792780769514	0.680798933895238	RSC011000013569	Unchanged
0.38419	1.85318958468691	4.90249396627814	0.37800955950871	0.705423492510112	NA	RSC011000008453	Unchanged
1695.47	0.733662100636119	0.202685573528783	3.61970557579883	0.000294938414005856	0.00212180428287067	RSC011000012831	Unchanged
48.8606	1.97549836085312	0.65299175060148	3.02530370258654	0.00248383578178165	0.0129875290349907	RSC011000032252	Unchanged
1.92095	4.16704988271197	3.61220520787793	1.15360275590766	0.248663067991205	NA	RSC011000023917	Unchanged
1.94643	-3.08482245441123	3.35559967354996	-0.919305863189492	0.357935611926766	NA	RSC011000032588	Unchanged
14.6717	0.719184497357871	1.05279250931201	0.683120834349258	0.494530491358591	0.690316355332962	RSC011000019560	Unchanged
21.7092	-1.60023365069691	0.882117248154129	-1.81408271297889	0.0696649925729927	0.184734115035263	RSC011000005865	Unchanged
13.3961	-0.916109197675281	1.08244290734613	-0.846334888850022	0.397365950037405	0.605603212725452	RSC011000016850	Unchanged
118.607	-1.27414215258294	0.483881726428325	-2.63316856783941	0.00845923517208368	0.0359610302678925	RSC011000016590	Unchanged
725.43	-0.489406479066729	0.245901400146692	-1.99025495086557	0.0465628577963041	0.136395013371241	RSC011000008177	Unchanged
2.0038	4.22616799666655	3.20187843538583	1.31990270147695	0.186867505528308	NA	RSC011000026794	Unchanged
4.06602	1.3109320178813	2.1231061408374	0.617459481966475	0.536931698676245	NA	RSC011000023232	Unchanged
1779.71	-0.20557259675654	0.20207734086725	-1.01729662452153	0.309012341892268	0.519332803602604	RSC011000001387	Unchanged
16.1363	0.816451552014026	1.00995881358013	0.808400838762769	0.418859869273452	0.624896068529029	RSC011000019065	Unchanged
1117.71	-0.809618604222842	0.236751385866681	-3.4196995352701	0.00062690337250424	0.00406857184369195	RSC011000009120	Unchanged
0.582498	-2.90244614580758	4.89246487290363	-0.593248234010316	0.553015036905069	NA	RSC011000033422	Unchanged
42.0293	4.52759957697341	0.965259986014234	4.69054932616532	2.72472530461249e-06	3.40353828641692e-05	RSC011000013500	Upregulated
617.139	0.423551266288874	0.250856186466918	1.68842264667342	0.0913301262237084	0.225316710471069	RSC011000005962	Unchanged
7.41883	-1.2823914582531	1.46592197167357	-0.874801990169402	0.381681654166506	0.590956723754674	RSC011000023632	Unchanged
0.467042	2.10923248561632	4.88355116737863	0.431905474791719	0.665810115531308	NA	RSC011000024938	Unchanged
0	NA	NA	NA	NA	NA	RSC011000024860	Unchanged
0	NA	NA	NA	NA	NA	RSC011000032640	Unchanged
0	NA	NA	NA	NA	NA	RSC011000001557	Unchanged
7.81833	0.97871741777509	1.4331650534666	0.682906281734771	0.494666064310156	0.690375840192325	RSC011000024937	Unchanged
0.467042	2.10923248561632	4.88355116737863	0.431905474791719	0.665810115531308	NA	RSC011000029363	Unchanged
62.5463	0.225790317564716	0.642783837649566	0.351269438245914	0.725386220619086	0.853674591426122	RSC011000018900	Unchanged
3.60324	2.3713566194117	2.28893009003981	1.03601094228721	0.300197037672911	NA	RSC011000011834	Unchanged
4873	-1.75956671746055	0.215618806324173	-8.16054382016716	3.33519535448182e-16	1.84846150492176e-14	RSC011000014954	Downregulated
13.5482	1.06578009032476	1.09189405039139	0.976083796722528	0.329022940247475	0.539890345316965	RSC011000016081	Unchanged
71.0596	0.255937311195616	0.586110485327061	0.436670760211359	0.66235013753485	0.81212295234584	RSC011000000477	Unchanged
5.58939	1.14318809665927	2.1893782845323	0.522151929950051	0.601564552162482	0.770013686210507	RSC011000026176	Unchanged
28.3385	-3.48613142820825	2.39425038442506	-1.45604296479852	0.145380742767349	0.313925465095614	RSC011000026268	Unchanged
0	NA	NA	NA	NA	NA	RSC011000022511	Unchanged
0	NA	NA	NA	NA	NA	RSC011000034044	Unchanged
757.838	1.05398594293575	0.235395015950448	4.4775202171554	7.55150781864138e-06	8.54048701519441e-05	RSC011000005101	Upregulated
0.582498	-2.90244614580758	4.89246487290363	-0.593248234010316	0.553015036905069	NA	RSC011000023011	Unchanged
147.687	2.36856749147359	0.545927198462117	4.33861419278225	1.4338397756291e-05	0.000151410992269217	RSC011000001066	Upregulated
8.40939	1.14011357301011	1.64460485343761	0.69324468465906	0.488156010199051	0.685315449184901	RSC011000028129	Unchanged
363.19	0.299174418890975	0.273962991982149	1.09202493638436	0.274822140755391	0.481295181263175	RSC011000009007	Unchanged
0	NA	NA	NA	NA	NA	RSC011000027230	Unchanged
20.7259	-0.533385299526709	0.96446052704093	-0.553040051481623	0.580235985065651	0.755623155968388	RSC011000024548	Unchanged
5978.76	0.242145479289388	0.189504361016626	1.27778314963497	0.201325897358084	0.391510953402995	RSC011000009550	Unchanged
144.74	-0.210732390407256	0.374465843800722	-0.562754638095646	0.573601973088158	0.750343586214429	RSC011000014840	Unchanged
9.09342	3.86918025800759	1.74194946803846	2.22117824253795	0.0263388912428939	0.0876453224353469	RSC011000010392	Unchanged
133.799	0.39657385507354	0.391570525479994	1.01277759501283	0.311166404763331	0.521419035659372	RSC011000001933	Unchanged
16.9052	-1.03817134180586	1.00699873410727	-1.03095595519911	0.302561474814743	0.512239335780582	RSC011000018515	Unchanged
150.681	-0.552204701309212	0.366377844172999	-1.50720003977224	0.131759390081907	0.292643302705508	RSC011000009643	Unchanged
209.598	-0.839196877496928	0.367312069377488	-2.28469725734626	0.0223305855654018	0.0770401744188838	RSC011000017373	Unchanged
30.2121	-1.46339646502005	0.764181968363273	-1.91498429118179	0.0554945069859247	0.156034529990712	RSC011000005219	Unchanged
208.315	-2.16481491776435	0.35883557106422	-6.03288829851518	1.61054747061243e-09	3.63924925408164e-08	RSC011000015166	Downregulated
1.43601	0.540801843227083	3.30725062095318	0.163520067031152	0.870108974585787	NA	RSC011000028229	Unchanged
12.1329	-0.442393927691491	1.16117104169072	-0.380989459612551	0.703211069787791	0.838918091654472	RSC011000018640	Unchanged
950.721	-0.121489290080213	0.242155663906867	-0.501699147235051	0.615879164454489	0.779957243451715	RSC011000015279	Unchanged
2585.76	-1.26296064063311	0.239396185655095	-5.27560887061372	1.32316029441534e-07	2.11781690801535e-06	RSC011000006261	Downregulated
5.82726	-6.22485356702488	2.31627646604282	-2.68743980189013	0.00720020794037169	0.0314920755617356	RSC011000007273	Unchanged
3747.96	0.213064889261047	0.193156047250772	1.10307128507568	0.269996209617448	0.47523428268895	RSC011000001412	Unchanged
0	NA	NA	NA	NA	NA	RSC011000026138	Unchanged
8.85484	-0.955084695158199	1.33008273925677	-0.718064122606304	0.472717750462	0.672500161400886	RSC011000020850	Unchanged
9.54516	1.39311843150079	1.57328969105516	0.88548119232032	0.37589715899384	0.585216630297312	RSC011000007512	Unchanged
2.73684	3.06036723260893	2.72510661840692	1.12302660451429	0.261426195497547	NA	RSC011000001712	Unchanged
3.63424	-0.371299581409671	2.09116277981608	-0.177556517834699	0.859071275564269	NA	RSC011000022442	Unchanged
9.07926	1.2911145703838	1.54616575554245	0.835042792634372	0.403693614829757	0.611815096823821	RSC011000027276	Unchanged
0.966688	-0.583686372914823	4.30760731304684	-0.135501295846295	0.892215539769847	NA	RSC011000034875	Unchanged
1.75206	-4.49085734172788	3.36993523426104	-1.33262422852249	0.182655150091684	NA	RSC011000029193	Unchanged
2240.36	0.0165731875231644	0.212357048663331	0.0780439718270871	0.937793075176708	0.970055699658157	RSC011000016258	Unchanged
3.31199	3.37013795804507	2.5393679380104	1.32715622167207	0.184457010643854	NA	RSC011000028742	Unchanged
15.6277	-0.345408478941634	1.0175733819506	-0.339443311969813	0.734275795045032	0.859406635511836	RSC011000031176	Unchanged
0	NA	NA	NA	NA	NA	RSC011000026728	Unchanged
0	NA	NA	NA	NA	NA	RSC011000029844	Unchanged
13.5966	1.87192694555019	1.17241915698105	1.59663626647859	0.110346809911301	0.258520181369483	RSC011000020698	Unchanged
4.43943	2.72954510789908	2.13341929441613	1.27942271593925	0.200748238764381	NA	RSC011000024562	Unchanged
59.3228	-0.670158291012158	0.584013647957954	-1.14750450328586	0.251173173020125	0.452835272284219	RSC011000007102	Unchanged
96.2145	-0.0936547792952772	0.474223902082873	-0.197490634453323	0.8434436097434	0.922445119673986	RSC011000012208	Unchanged
1751.11	1.27800982240221	0.211541964898895	6.04140092493243	1.52781811532677e-09	3.48055088031497e-08	RSC011000003135	Upregulated
20.0729	-0.217878989668938	0.902223335575646	-0.24149119300924	0.809174441496869	0.903362557325763	RSC011000004117	Unchanged
3263.09	0.377674062287524	0.219995455137979	1.7167357482483	0.0860274653095302	0.215673672453734	RSC011000034716	Unchanged
210.105	0.779914235232886	0.326563017213478	2.38825033492095	0.0169288061880238	0.0621476028784264	RSC011000023356	Unchanged
0.700563	2.69794011208769	4.85068244384425	0.55619804910369	0.578075472749428	NA	RSC011000025471	Unchanged
0.851232	2.98633105339191	4.50430520349668	0.662994827942304	0.507333866554996	NA	RSC011000011347	Unchanged
3.52234	0.0268557815105185	2.10646975725176	0.0127491892148295	0.989827894328917	NA	RSC011000025992	Unchanged
0.467042	2.10923248561632	4.88355116737863	0.431905474791719	0.665810115531308	NA	RSC011000028752	Unchanged
1.165	-3.90234091695601	4.39385184158099	-0.888136664060086	0.374467242758718	NA	RSC011000022991	Unchanged
164.326	0.120229943745834	0.390377849383495	0.30798351887974	0.758094873230937	0.874015719305836	RSC011000007303	Unchanged
52.3198	0.248747893957609	0.584480846835477	0.425587759298514	0.670408261304314	0.817397321437458	RSC011000022545	Unchanged
0	NA	NA	NA	NA	NA	RSC011000029259	Unchanged
7378.25	1.39002387811565	0.231545399197549	6.00324551009418	1.93411819551552e-09	4.28777645732197e-08	RSC011000022413	Upregulated
0	NA	NA	NA	NA	NA	RSC011000027804	Unchanged
0.52477	-0.359009274085052	4.98093913927851	-0.0720766233126581	0.942540929723598	NA	RSC011000014678	Unchanged
142.823	-0.688976143544042	0.377013058561531	-1.82745962745372	0.0676306911013579	0.180521360697047	RSC011000025188	Unchanged
0	NA	NA	NA	NA	NA	RSC011000034187	Unchanged
3041.73	0.0945140906337325	0.205721867145741	0.459426564346586	0.645927875746128	0.800671696429494	RSC011000005726	Unchanged
100.956	-1.38108809270242	0.451694532902808	-3.05757097352248	0.00223138793186216	0.0118530681903295	RSC011000018612	Unchanged
856.947	-0.64441442385104	0.237540691099986	-2.71285909318076	0.0066705464289018	0.0296468730173413	RSC011000009246	Unchanged
33.0495	-0.640820256242162	0.711102999592164	-0.901163764756566	0.367501253782773	0.577454423566249	RSC011000013667	Unchanged
5.62598	-0.108953205988085	1.67435679199853	-0.0650716779773311	0.948116930325727	0.975347899508972	RSC011000023718	Unchanged
570.756	0.152056536872141	0.267132512614546	0.569217634289046	0.569208454843593	0.747581017090029	RSC011000009919	Unchanged
715.861	-0.677219358654961	0.232709170926903	-2.91015328685815	0.00361251531737363	0.0177792889929499	RSC011000009154	Unchanged
85.7498	-0.574487686614997	0.497650034057306	-1.15440097920066	0.248335813910267	0.449319630820266	RSC011000010291	Unchanged
27.9208	0.174874770532666	0.801243640618666	0.218254175967799	0.827231076037073	0.913994960282965	RSC011000014567	Unchanged
6252.45	-0.181448094406073	0.190204154650693	-0.953964936987313	0.340101391114307	0.551182858742073	RSC011000005568	Unchanged
2.04523	4.25411665482572	3.15635468262971	1.34779423815622	0.177724571634884	NA	RSC011000023061	Unchanged
0	NA	NA	NA	NA	NA	RSC011000031129	Unchanged
52.4677	1.45709298425016	0.610878107807823	2.38524341538287	0.0170678239234658	0.0625548802458985	RSC011000016422	Unchanged
162.217	-0.860461992343205	0.47536014160243	-1.81012650627923	0.0702761713535652	0.185890193251506	RSC011000013355	Unchanged
2061.58	-0.264847490494668	0.267259207331895	-0.990976113185011	0.32169724426135	0.532265222957219	RSC011000006918	Unchanged
49.2314	-1.26137124334973	0.601525601608773	-2.09695354607718	0.0359976877708732	0.11178097331499	RSC011000006764	Unchanged
0	NA	NA	NA	NA	NA	RSC011000027905	Unchanged
11.9729	0.3588528860912	1.22145236336651	0.29379196181024	0.768916877724988	0.879706747037684	RSC011000013485	Unchanged
1778.75	-0.562388053827771	0.219606766883188	-2.5608867240731	0.0104405391721594	0.0425567531569177	RSC011000005028	Unchanged
1.20021	0.0881380144250262	3.58571294078283	0.0245803319676181	0.980389707376183	NA	RSC011000025765	Unchanged
1898.21	-0.281862933300907	0.203701832278427	-1.3837034755566	0.166449268923306	0.344455973661586	RSC011000030738	Unchanged
315.817	-0.0845882955773975	0.283443732496286	-0.298430643826305	0.765374503613898	0.877754675960407	RSC011000012939	Unchanged
440.838	0.142529022443128	0.260767248676062	0.54657562698828	0.584670317542577	0.758675286828691	RSC011000031874	Unchanged
0.584779	-2.90757126499076	4.89208707203045	-0.594341683248899	0.55228360450265	NA	RSC011000031828	Unchanged
697.203	-0.929335295991399	0.255255022809809	-3.64081100446688	0.000271780591881576	0.0019782004531596	RSC011000007314	Unchanged
1.39852	-2.37519473511656	3.78318025191289	-0.627830179097491	0.530115193816181	NA	RSC011000016354	Unchanged
63.8748	0.597379781743818	0.565276409834026	1.05679234327011	0.290606369503949	0.500132080376021	RSC011000008274	Unchanged
1.16728	-3.90501275825227	3.96328281762775	-0.985297526808758	0.324477947203104	NA	RSC011000026451	Unchanged
12.0629	-1.57829431039917	1.26832971098518	-1.24438802996519	0.213356786232893	0.406839002729639	RSC011000021151	Unchanged
75.5281	0.368488903177438	0.501129148434228	0.735317241730553	0.462146310027804	0.662886743540815	RSC011000000930	Unchanged
80.1102	-1.14113779243073	0.484547350369915	-2.3550594004065	0.0185197449920934	0.0666483473467679	RSC011000026377	Unchanged
2.83909	-0.69855311458423	2.50147307399314	-0.279256699521102	0.780047833664756	NA	RSC011000033660	Unchanged
8.05558	-0.450779279903991	1.44539048239955	-0.311873701531252	0.755136509516547	0.872410756133196	RSC011000025612	Unchanged
513.478	-0.0354069134805603	0.289391938070996	-0.122349342958801	0.902622355468013	0.953882934920352	RSC011000008947	Unchanged
29.2952	-0.268090948209132	0.852594349105789	-0.314441385273441	0.753185828012092	0.871118626621152	RSC011000016393	Unchanged
15.2848	1.45757263701779	1.05814232802916	1.37748259228282	0.168363093139528	0.347005524065557	RSC011000017152	Unchanged
1.84158	-1.89202407385328	3.03258283051844	-0.623898564224814	0.532694203289836	NA	RSC011000022797	Unchanged
23.3964	5.29130860446094	1.33244967464428	3.97111328491527	7.15375499087613e-05	0.000623087025788585	RSC011000015188	Upregulated
46.8686	-0.243385579636363	0.610310139480749	-0.39878999854637	0.690047947081035	0.8311686026564	RSC011000002579	Unchanged
44.5467	-2.30094574827434	0.649812157286417	-3.54093982772341	0.000398704494794613	0.00274340214454107	RSC011000014442	Downregulated
614.577	0.861135086059364	0.2520077674979	3.41709739588301	0.000632926320586836	0.00410287996004501	RSC011000000820	Unchanged
111.832	-1.01179255728423	0.425643250445237	-2.37709057109648	0.0174498029083064	0.0636616356307623	RSC011000012520	Unchanged
17.019	2.87634915248967	1.09181673959158	2.63446148807503	0.00842708631348724	0.0358654217888244	RSC011000017068	Unchanged
8.66107	1.69409906755426	1.3798350663357	1.22775475771399	0.219539043935715	0.414484357163608	RSC011000016804	Unchanged
58.4088	-0.281815073617324	0.597677456342346	-0.471516987342922	0.637271591665437	0.795072855992045	RSC011000014812	Unchanged
8.63831	-5.35648318896383	4.39601430423934	-1.21848629650687	0.223039229129434	0.418821241045409	RSC011000023937	Unchanged
1.165	-3.90234091695601	4.39385184158099	-0.888136664060086	0.374467242758718	NA	RSC011000019824	Unchanged
0	NA	NA	NA	NA	NA	RSC011000025841	Unchanged
125.125	-1.43445132806231	0.402248556745964	-3.56608197594659	0.000362358066742016	0.00252734542403349	RSC011000031535	Downregulated
0	NA	NA	NA	NA	NA	RSC011000033061	Unchanged
33.1681	0.505374596631041	0.811982421254545	0.622395982231016	0.533681521673167	0.721156253207069	RSC011000017573	Unchanged
2.22138	-1.93605659948847	3.08586951401423	-0.627394188476221	0.530400876257304	NA	RSC011000017831	Unchanged
0	NA	NA	NA	NA	NA	RSC011000026582	Unchanged
13.3089	0.23216118482397	1.1011215818467	0.210840645257912	0.83301162105469	0.916153602119176	RSC011000006283	Unchanged
6.68186	-0.908054863942761	1.75413998203863	-0.517663854219567	0.604692821639389	0.772723545648866	RSC011000012304	Unchanged
641.8	-1.16007877004987	0.249873641681656	-4.64266163586727	3.43949372295223e-06	4.21517712581825e-05	RSC011000015857	Downregulated
49911	-1.16881263963923	0.19431439206536	-6.01505954971204	1.79820584260775e-09	4.02653529379906e-08	RSC011000031614	Downregulated
324.543	-0.997442365756046	0.286999291652773	-3.47541751762512	0.000510058819418357	0.00340242829240748	RSC011000024157	Unchanged
3.53509	0.0192488247610049	2.06516314385044	0.0093207283978136	0.992563242395368	NA	RSC011000021987	Unchanged
600.888	1.01134636317178	0.254831823448426	3.96868157785821	7.22713770785807e-05	0.000628250597468114	RSC011000005077	Upregulated
678.359	-1.64109090815682	0.247655424103484	-6.62650904617813	3.43718418897703e-11	1.00499296234132e-09	RSC011000014098	Downregulated
3.07973	2.10667206846146	2.7505837504846	0.765899990534849	0.443735811555241	NA	RSC011000021129	Unchanged
0	NA	NA	NA	NA	NA	RSC011000028789	Unchanged
0.192095	0.940344649003835	4.99040607463069	0.188430487407465	0.85053920223575	NA	RSC011000027009	Unchanged
206.156	2.99174662982043	0.456165590748748	6.55846624667545	5.4364008463845e-11	1.55087081763696e-09	RSC011000006472	Upregulated
2.79571	1.91466448075288	2.54043784166247	0.75367499623605	0.451044399346317	NA	RSC011000023003	Unchanged
1.75206	-4.49085734172788	3.36993523426104	-1.33262422852249	0.182655150091684	NA	RSC011000026314	Unchanged
1820.04	-0.0785166907143848	0.209286223545609	-0.375164162189939	0.707538381319876	0.841648150463781	RSC011000021002	Unchanged
0	NA	NA	NA	NA	NA	RSC011000034278	Unchanged
311.624	1.29016414564984	0.300358381275811	4.29541583014831	1.74366186032522e-05	0.000180608025327968	RSC011000010832	Upregulated
199.53	-0.498494795067771	0.371774122595524	-1.34085393460834	0.179967880965251	0.362720896533746	RSC011000002903	Unchanged
0	NA	NA	NA	NA	NA	RSC011000032918	Unchanged
0	NA	NA	NA	NA	NA	RSC011000016966	Unchanged
1794.83	-0.691325698410156	0.23204675081639	-2.9792517929164	0.00288953225398122	0.0147319859539363	RSC011000019605	Unchanged
0.291249	-1.904218311085	4.99734335616131	-0.381046122983977	0.70316902441398	NA	RSC011000028237	Unchanged
0	NA	NA	NA	NA	NA	RSC011000027168	Unchanged
0	NA	NA	NA	NA	NA	RSC011000009008	Unchanged
33.0972	-1.38639900484895	0.717978752550386	-1.93097497652154	0.0534861470420609	0.151824609007149	RSC011000024943	Unchanged
1095.76	-0.440959562720787	0.241984788451182	-1.82226149644835	0.0684153174797295	0.18222274637757	RSC011000000139	Unchanged
17.8945	-0.317745777918128	1.00131450016341	-0.317328649356695	0.750994240807392	0.870423538739463	RSC011000023837	Unchanged
749.897	-0.118489287770046	0.253332252569867	-0.467722868162503	0.639982785386678	0.796837560903303	RSC011000007069	Unchanged
34.3944	-0.803125113697453	0.71883166762637	-1.11726451388741	0.263881243533793	0.46790880270059	RSC011000023557	Unchanged
4.79102	5.48075807108918	2.34024139863682	2.34196270277148	0.019182631785808	0.0685320352768529	RSC011000033615	Unchanged
40.0516	1.72061985145355	1.02296459161703	1.68199355632996	0.092570089422725	0.227495350173786	RSC011000023355	Unchanged
39.9909	0.886757464861597	0.715361187010189	1.23959404139292	0.215125585706196	0.40913342292224	RSC011000007185	Unchanged
308.973	0.464894842994317	0.357967987635877	1.29870507713446	0.194045161035025	0.382088041348684	RSC011000003752	Unchanged
0	NA	NA	NA	NA	NA	RSC011000032535	Unchanged
37.4014	8.44317774871115	1.59786693188315	5.28403059118353	1.26372134782445e-07	2.0343722275671e-06	RSC011000017794	Upregulated
140.966	1.19356883324444	0.385735557364425	3.09426707094261	0.00197299792622299	0.0107294102504877	RSC011000019077	Unchanged
0.851232	2.98633105339191	4.50430520349668	0.662994827942304	0.507333866554996	NA	RSC011000024220	Unchanged
0.292389	-1.90704630348005	4.99713967489765	-0.381627576483362	0.702737626567965	NA	RSC011000021395	Unchanged
2395.25	0.0351211755384108	0.212562667740494	0.165227393463504	0.86876500471441	0.936569618475689	RSC011000023084	Unchanged
0	NA	NA	NA	NA	NA	RSC011000020587	Unchanged
3.32208	4.95275991696026	2.63823279798334	1.87730207915925	0.0604767034308907	NA	RSC011000020637	Unchanged
2.26719	-0.838164205621087	2.54012744087104	-0.329969351984037	0.741423119918126	NA	RSC011000026809	Unchanged
14.2991	-0.0606393047384586	1.04781474872771	-0.0578721618607573	0.953850457563214	0.977654429224727	RSC011000017591	Unchanged
1232.47	0.0878999820158649	0.231043263588621	0.380448149193274	0.703612778863812	0.83912283016196	RSC011000018181	Unchanged
126.403	1.00655076212339	0.401796904989506	2.50512323421127	0.0122408735437731	0.0482531250097779	RSC011000003765	Unchanged
49.1894	1.00562479822306	0.663258292319851	1.51618880588094	0.129471617785764	0.288867178476549	RSC011000011539	Unchanged
0.851232	2.98633105339191	4.50430520349668	0.662994827942304	0.507333866554996	NA	RSC011000033803	Unchanged
0.192095	0.940344649003835	4.99040607463069	0.188430487407465	0.85053920223575	NA	RSC011000029250	Unchanged
3.83871	0.25400194306322	1.95448077636288	0.129958782984755	0.896599036478876	NA	RSC011000020051	Unchanged
2905.59	0.545060771730192	0.231624875777312	2.35320480972096	0.0186123793038386	0.0669276647659011	RSC011000016492	Unchanged
72.4938	-1.0377604614564	0.52220277496804	-1.98727488860992	0.0468919428562828	0.137124620926366	RSC011000026367	Unchanged
258.415	0.689323665005863	0.305629873247044	2.25541979153548	0.0241069916165723	0.0817758485409914	RSC011000015948	Unchanged
6.34216	0.786503487096202	1.59112047068377	0.494307943105155	0.621088716291347	0.783765959184399	RSC011000021199	Unchanged
322.673	0.648334151935807	0.320891167940299	2.02041756430151	0.043340093041793	0.129041463713905	RSC011000004428	Unchanged
4953.58	-0.0646028707368505	0.2232506810695	-0.289373678178115	0.772295435534347	0.881444869967812	RSC011000021982	Unchanged
0	NA	NA	NA	NA	NA	RSC011000028879	Unchanged
2.40429	2.86416584843746	3.13772012457865	0.912817502747181	0.361338531401557	NA	RSC011000030942	Unchanged
633.01	0.374167004084415	0.253702324616803	1.47482686510486	0.140259096581423	0.305471424421711	RSC011000000591	Unchanged
359.71	-0.355312469282085	0.275440768758599	-1.28997777229371	0.197058375769658	0.385974559309712	RSC011000003591	Unchanged
18.8	0.758395115363645	1.02153530292173	0.742407152444496	0.457840687339839	0.658916769842492	RSC011000027542	Unchanged
6.5607	-0.440028978888995	1.65048262714755	-0.26660624695546	0.789772345311171	0.892027164834883	RSC011000026030	Unchanged
16.571	2.41106677487285	1.09075023332314	2.21046643054768	0.0270728078166392	0.0895859435845421	RSC011000028402	Unchanged
95.7587	-0.402120679590498	0.470306427796532	-0.855018464184093	0.392540925965239	0.600998778367256	RSC011000005934	Unchanged
35.2832	0.210008374596125	0.73255952780069	0.286677555374398	0.77435922478259	0.882575643086315	RSC011000012980	Unchanged
0	NA	NA	NA	NA	NA	RSC011000014937	Unchanged
237.71	0.0864729353494759	0.317298152579003	0.272528959423882	0.785215327244781	0.88917903385076	RSC011000000618	Unchanged
46.5462	1.72667424861091	0.63185830392823	2.73269218411195	0.00628190107169404	0.0281497899994656	RSC011000016778	Unchanged
0	NA	NA	NA	NA	NA	RSC011000026974	Unchanged
416.07	0.653332073473107	0.269970447845979	2.42001329658807	0.0155199395928476	0.0581150006938899	RSC011000003423	Unchanged
8.84635	-0.546203081202176	1.32854232634304	-0.41112960450847	0.68097750313861	0.824799063328526	RSC011000025633	Unchanged
4394.47	0.58794992144859	0.191633208162099	3.06810039391113	0.00215424231916593	0.0115320804591583	RSC011000002872	Unchanged
0.233521	1.08278835948463	4.98108539585507	0.217380003238983	0.827912213718522	NA	RSC011000030800	Unchanged
719.727	-1.31585357051021	0.246796691076811	-5.33173100809799	9.7280966521564e-08	1.60430787128086e-06	RSC011000012850	Downregulated
1.06077	1.40477228396031	4.20874842084597	0.333774353677797	0.738549837477854	NA	RSC011000025978	Unchanged
268.941	-0.558401925348083	0.299990976449985	-1.86139573915211	0.0626883118540635	0.170745181920359	RSC011000004431	Unchanged
35.1359	-1.50449016860682	0.705056153164464	-2.13385864637065	0.0328543534877851	0.104183745475072	RSC011000011982	Unchanged
13.5046	0.149737974743948	1.20627903517586	0.124132120659892	0.901210666224771	0.95310075679916	RSC011000007749	Unchanged
0.76838	2.84666418731091	4.84426544035874	0.587635880477289	0.556776722062412	NA	RSC011000028121	Unchanged
0	NA	NA	NA	NA	NA	RSC011000033610	Unchanged
1.15257	3.43035913014539	4.40969887436645	0.777912330949863	0.436620698321573	NA	RSC011000022312	Unchanged
0.934084	3.11488085536025	4.82076025241967	0.646138926696637	0.518189387577377	NA	RSC011000001013	Unchanged
1.23542	3.52635100136817	3.85447168328946	0.914872722157017	0.360258451755696	NA	RSC011000029168	Unchanged
35.0047	-0.38879358533361	0.690578703906182	-0.562996778114416	0.573437077864659	0.750228760658275	RSC011000008431	Unchanged
89.0231	-0.00817171192308936	0.457171448553034	-0.0178745018940994	0.985738970305345	0.992285919595314	RSC011000002924	Unchanged
54.3858	0.669305686841746	0.578769546902191	1.15642865182548	0.247505867667565	0.448268091978943	RSC011000021506	Unchanged
3149.73	1.7725512130137	0.238944400138813	7.41825802146417	1.18670745839726e-13	4.97925464653313e-12	RSC011000019322	Upregulated
1017.57	-0.128850715496354	0.219928221236404	-0.585876222578319	0.557958696917215	0.738947855157555	RSC011000012334	Unchanged
504.594	-0.705056445418732	0.25410389638134	-2.77467782060546	0.00552564172939352	0.0253367560672747	RSC011000001659	Unchanged
3.22133	2.16952048581184	2.40076099970535	0.903680327228787	0.366164933611189	NA	RSC011000028722	Unchanged
27.2425	1.78676140669114	0.835043544991188	2.13972243412766	0.0323772049233294	0.103022582932274	RSC011000012776	Unchanged
1857.76	-0.60243949594057	0.20946326127864	-2.8761105516216	0.00402608675942133	0.019494274969526	RSC011000006290	Unchanged
15.9354	-2.04820222575934	1.04967099810732	-1.95128019108129	0.0510237241588766	0.146345079075666	RSC011000022823	Unchanged
16.9609	2.44838090179799	1.08341990288822	2.25986332286402	0.0238297348585547	0.0811276162019265	RSC011000004852	Unchanged
2319.19	-0.319844675152315	0.220052580104053	-1.45349204722378	0.146087186183412	0.3149197702218	RSC011000010860	Unchanged
1.51037	3.81258137669858	3.55004744864121	1.0739522307393	0.282844091990393	NA	RSC011000014463	Unchanged
0	NA	NA	NA	NA	NA	RSC011000029336	Unchanged
1.31827	3.61495100739137	3.76228189278077	0.960840019544495	0.336632613073755	NA	RSC011000018740	Unchanged
444.31	0.224006959283593	0.270887060124077	0.826938574256701	0.408271878230122	0.61577968094822	RSC011000019445	Unchanged
11.0708	-1.49138222260611	1.21039534023646	-1.23214471588659	0.217895030316588	0.412358895392303	RSC011000020947	Unchanged
2.71793	0.404138998932889	2.3364627065685	0.172970447076571	0.862674657270124	NA	RSC011000025940	Unchanged
3.88333	5.18240107889244	2.63975056790024	1.96321620001193	0.0496210577631553	NA	RSC011000029509	Unchanged
0	NA	NA	NA	NA	NA	RSC011000033252	Unchanged
2.83714	1.93981536773414	2.55500890746639	0.759220589041982	0.447720611696654	NA	RSC011000028700	Unchanged
0.700563	2.69794011208769	4.85068244384425	0.55619804910369	0.578075472749428	NA	RSC011000034847	Unchanged
211.624	0.503680751683091	0.326557988650834	1.54239298742632	0.122978124626365	0.27904599416187	RSC011000000235	Unchanged
95.3082	-0.77259953581446	0.458830311142453	-1.68384589477261	0.0922114549632937	0.226913101014158	RSC011000002581	Unchanged
130.24	-0.558862508270188	0.410903890796576	-1.36008083833614	0.17380434404277	0.35446783080841	RSC011000013992	Unchanged
0	NA	NA	NA	NA	NA	RSC011000007253	Unchanged
0	NA	NA	NA	NA	NA	RSC011000023947	Unchanged
72372.4	-0.976841251692149	0.185592676321408	-5.26336098521723	1.41445467152141e-07	2.25261258623995e-06	RSC011000016309	Unchanged
5.47468	-0.831475992612253	1.73493784670728	-0.479254051774997	0.631757905671112	0.791973410069931	RSC011000032250	Unchanged
2452.37	0.516619523250808	0.201973264850207	2.55786093092052	0.0105318201214764	0.042819151880747	RSC011000004132	Unchanged
11281.7	-0.378279705302315	0.188564257133555	-2.00610503312083	0.0448450429870298	0.13239003017769	RSC011000005062	Unchanged
23.1526	0.413378885436631	0.899332175898484	0.459650946018519	0.645766784780975	0.800561093084806	RSC011000006256	Unchanged
8.14137	1.31296444592591	1.40932617907242	0.931625670070265	0.351530012105523	0.561842802705241	RSC011000023562	Unchanged
1.165	-3.90234091695601	4.39385184158099	-0.888136664060086	0.374467242758718	NA	RSC011000022025	Unchanged
9615.4	-0.913721675055915	0.191341214795368	-4.77535211654795	1.7939308145809e-06	2.31679427972883e-05	RSC011000029868	Unchanged
2.0038	4.22616799666655	3.20187843538583	1.31990270147695	0.186867505528308	NA	RSC011000026494	Unchanged
17.8225	-1.02002549768417	0.988551572825314	-1.03183842474591	0.302147815448614	0.512103763762797	RSC011000015727	Unchanged
1781.69	0.747155139424691	0.224035307619722	3.33498834341287	0.000853029749594707	0.00532367025797481	RSC011000004402	Unchanged
7.03783	0.0274615097039701	1.6191438743931	0.0169605123659955	0.986468117804214	0.992571452137375	RSC011000022416	Unchanged
857.232	-0.305297538553989	0.250489071698869	-1.2188058204831	0.222917901829073	0.418628696287235	RSC011000004006	Unchanged
31.992	0.798070413859058	0.729364646810011	1.09419947532355	0.27386750154634	0.480076155346377	RSC011000025360	Unchanged
0	NA	NA	NA	NA	NA	RSC011000029554	Unchanged
0.192095	0.940344649003835	4.99040607463069	0.188430487407465	0.85053920223575	NA	RSC011000032042	Unchanged
0	NA	NA	NA	NA	NA	RSC011000028847	Unchanged
0.582498	-2.90244614580758	4.89246487290363	-0.593248234010316	0.553015036905069	NA	RSC011000016344	Unchanged
1475.29	0.2415196599689	0.235331181102467	1.02629689290404	0.304751661409764	0.51473482042374	RSC011000004472	Unchanged
2.11994	-1.15898463313892	2.62958700953609	-0.440747778619193	0.659395603015453	NA	RSC011000012379	Unchanged
2.13853	-2.16118149270746	3.13350274583974	-0.689701483611844	0.490381932685868	NA	RSC011000029499	Unchanged
3.39583	-3.9502489785734	2.80478912690381	-1.40839428557471	0.159014350388767	NA	RSC011000019642	Unchanged
139.055	-0.020907155558243	0.380658803436066	-0.0549236097248292	0.956199322425163	0.978689861431121	RSC011000027320	Unchanged
2369.8	-0.509579676976189	0.193657251069584	-2.63134829272719	0.00850468277932062	0.0361335492607291	RSC011000015959	Unchanged
2.32999	-4.90235037161325	3.3628682759455	-1.45778840244193	0.14489887596269	NA	RSC011000021493	Unchanged
1161.92	0.209602080482805	0.221581563013981	0.945936465253566	0.344180993006568	0.555015351318684	RSC011000014035	Unchanged
0.584779	-2.90757126499076	4.89208707203045	-0.594341683248899	0.55228360450265	NA	RSC011000030099	Unchanged
10.9822	1.10009976215076	1.2389421237057	0.887934747799464	0.374575852163024	0.583809023168393	RSC011000024385	Unchanged
31.0381	1.85773029578917	0.760830672432743	2.44171319992805	0.0146177542490084	0.0555110899382832	RSC011000027059	Unchanged
2.77218	4.69523802358607	2.86399184055515	1.63940342186029	0.101129269474876	NA	RSC011000024872	Unchanged
2.68614	-0.927774633075721	2.55185513375035	-0.363568691970462	0.716180109245437	NA	RSC011000025941	Unchanged
2.90463	-0.586658591928135	2.46008899900276	-0.23847047491613	0.811516212474147	NA	RSC011000028080	Unchanged
0	NA	NA	NA	NA	NA	RSC011000030231	Unchanged
4126.62	-0.633788593060675	0.191008526772419	-3.31811675515311	0.000906265938935071	0.00560158395148505	RSC011000002379	Unchanged
165.852	0.715072976404967	0.371845154774726	1.92303965030331	0.0544750704818377	0.153886721229282	RSC011000022057	Unchanged
0	NA	NA	NA	NA	NA	RSC011000032767	Unchanged
15.6063	0.520097361611515	1.04413145163795	0.498114831035526	0.618403107712552	0.781880094055992	RSC011000022638	Unchanged
275.196	0.0486052021011074	0.375139021708644	0.129565839031422	0.896909931872803	0.950543118518121	RSC011000004815	Unchanged
204.802	0.82687982929613	0.371373421466106	2.22654552399517	0.0259776632355132	0.0867349523283733	RSC011000004589	Unchanged
10.7786	1.2306086513606	1.284683005173	0.957908407292173	0.338108946658581	0.549066109961841	RSC011000015465	Unchanged
639.038	1.19880078891012	0.376177978271111	3.18679151400549	0.00143860433013754	0.00822270509888774	RSC011000001307	Upregulated
3600.91	0.118192366813958	0.193336259584787	0.611330575380894	0.540980753230209	0.726393731210092	RSC011000017941	Unchanged
0	NA	NA	NA	NA	NA	RSC011000025305	Unchanged
0	NA	NA	NA	NA	NA	RSC011000030433	Unchanged
0.675439	0.411380163675816	4.90234556359733	0.0839149664867661	0.933124039996344	NA	RSC011000000735	Unchanged
231.302	-1.36863523161078	0.343262136290231	-3.98714302253712	6.68737157153548e-05	0.000586593065408703	RSC011000006240	Downregulated
0.584779	-2.90757126499076	4.89208707203045	-0.594341683248899	0.55228360450265	NA	RSC011000024635	Unchanged
10.2445	-1.50156508159724	1.27974602575981	-1.17333052916162	0.240663284157293	0.439955325177325	RSC011000019895	Unchanged
36.2847	0.333195061413404	0.68252989695946	0.488176507575308	0.62542482311608	0.787257912939337	RSC011000022061	Unchanged
10.0423	0.205432194859698	1.52927955159607	0.134332663145396	0.893139525851615	0.948843631316708	RSC011000017485	Unchanged
20.3304	-2.31724620471804	0.926034237366418	-2.50233318727841	0.0123377751966284	0.0485063757509934	RSC011000021340	Unchanged
60.2807	1.22022186256817	0.56124907569285	2.174118257677	0.0296962551431693	0.0962234677995656	RSC011000015419	Unchanged
0	NA	NA	NA	NA	NA	RSC011000027787	Unchanged
0	NA	NA	NA	NA	NA	RSC011000033747	Unchanged
0	NA	NA	NA	NA	NA	RSC011000026033	Unchanged
1777.82	-0.30499524024317	0.198786312480021	-1.5342869256847	0.124959080757296	0.282018670914967	RSC011000013810	Unchanged
591.55	-0.212244555997508	0.257087657123797	-0.82557271855064	0.409046516233778	0.616322200695785	RSC011000012214	Unchanged
161.931	0.169838842081752	0.369949033475276	0.459087135561072	0.646171594369898	0.800884686390818	RSC011000028052	Unchanged
0	NA	NA	NA	NA	NA	RSC011000022563	Unchanged
0	NA	NA	NA	NA	NA	RSC011000000291	Unchanged
111.761	0.146409070380675	0.515173941180258	0.284193470743597	0.776262118865855	0.883847097727476	RSC011000000229	Unchanged
268.346	-0.109532546249848	0.309910021269556	-0.353433379795672	0.723763565014696	0.852612077857951	RSC011000009029	Unchanged
2.13429	1.4073080170625	2.82729116009155	0.497758432851653	0.618654317098538	NA	RSC011000025298	Unchanged
0.582498	-2.90244614580758	4.89246487290363	-0.593248234010316	0.553015036905069	NA	RSC011000025075	Unchanged
14.3542	1.33227923757759	1.08528506355238	1.22758460640446	0.219602943358045	0.414565311540991	RSC011000017510	Unchanged
7.19293	0.310933343628267	1.45859270268086	0.213173522023509	0.831191619967617	0.915465385974517	RSC011000019632	Unchanged
239.491	-3.24956772052609	0.347294822454736	-9.35679863453657	8.21892241312469e-21	6.65882150416065e-19	RSC011000008751	Downregulated
1.40308	-2.38047049119373	3.77876420392484	-0.629960051151443	0.528720721731772	NA	RSC011000034178	Unchanged
9.84809	-1.09934804733556	1.29593535386816	-0.848304696722858	0.396268302598484	0.604633459929751	RSC011000029222	Unchanged
771.436	-0.0101853161228028	0.274773055671899	-0.0370681037043344	0.970430704098232	0.984184542770599	RSC011000007724	Unchanged
12393.4	-1.48525720662308	0.190833285139507	-7.78300916183093	7.08195026352847e-15	3.3787120315078e-13	RSC011000008864	Downregulated
53.457	-0.455471860367701	0.571315982001793	-0.797232835622428	0.425315819298731	0.630810574755407	RSC011000002517	Unchanged
5.49668	-1.15865651487949	1.65419187230834	-0.70043659038334	0.483654691984986	0.681297352207962	RSC011000018935	Unchanged
5.35103	-0.258687770346381	1.73261278676952	-0.149305010514616	0.881312961771371	0.942776707240585	RSC011000020955	Unchanged
0	NA	NA	NA	NA	NA	RSC011000032190	Unchanged
3891.78	-0.807512986292625	0.226630731268396	-3.56312218459154	0.000366469998703592	0.00255314308039901	RSC011000010912	Unchanged
2.33521	4.43741367611729	3.37875696033721	1.31332727633491	0.189072691156697	NA	RSC011000023203	Unchanged
7.57931	-6.60407091749054	2.10072897081769	-3.14370440415261	0.00166823861038146	0.00930311154283166	RSC011000002394	Downregulated
69.0529	0.753795102812599	0.533007591235335	1.41422958173176	0.157294505016068	0.331177619708751	RSC011000020734	Unchanged
665.349	0.24777384009046	0.245804891985031	1.00801020715873	0.313449562106577	0.524180458135145	RSC011000007383	Unchanged
0.467042	2.10923248561632	4.88355116737863	0.431905474791719	0.665810115531308	NA	RSC011000029823	Unchanged
4.73332	-0.679559318250345	1.83878932547244	-0.369568883632574	0.711703739366232	0.844252971626007	RSC011000029405	Unchanged
744.903	-0.30845768289767	0.267019027906973	-1.15518989532511	0.248012671729632	0.448917241541653	RSC011000012805	Unchanged
0.38419	1.85318958468691	4.90249396627814	0.37800955950871	0.705423492510112	NA	RSC011000031052	Unchanged
0.876028	-3.49083724780385	4.48581350102291	-0.778194913142916	0.436454115204953	NA	RSC011000018523	Unchanged
0	NA	NA	NA	NA	NA	RSC011000020707	Unchanged
55.7025	0.163661662521472	0.558707061396125	0.292929289478651	0.769576200575565	0.879921879750774	RSC011000013834	Unchanged
6.08417	4.31319559500454	2.13248724836946	2.02261260802497	0.0431131032854793	0.12864067780909	RSC011000025753	Unchanged
45450.7	-1.07235583222464	0.198272828910977	-5.40848606495711	6.35597316971335e-08	1.09071020300753e-06	RSC011000019451	Downregulated
329.017	-1.0377567219944	0.284104141524567	-3.65273352379012	0.000259463451894023	0.0019047267572319	RSC011000017319	Downregulated
709.533	0.257043386573371	0.239150341535025	1.07481923263624	0.282455668013618	0.490652758720053	RSC011000009730	Unchanged
0	NA	NA	NA	NA	NA	RSC011000034236	Unchanged
228.818	-1.37461122605571	0.326993442749992	-4.20378835274288	2.62484389526558e-05	0.000261078223154095	RSC011000008567	Downregulated
455.579	0.180643625429498	0.26502435211309	0.681611421702164	0.495484690801253	0.690744106665855	RSC011000006700	Unchanged
283.859	0.487219092116317	0.295131623339461	1.65085356358412	0.0987684797366384	0.238439888236245	RSC011000007666	Unchanged
2.22462	-0.905651372088035	3.03792010212879	-0.29811559937123	0.765614936014665	NA	RSC011000030987	Unchanged
30.8944	-0.221058576723417	0.774644626049452	-0.285367727716355	0.77536242958281	0.883126417943022	RSC011000014405	Unchanged
67.9003	0.00704808255497221	0.513022908485073	0.0137383388507636	0.98903873634937	0.994138627062387	RSC011000009784	Unchanged
0	NA	NA	NA	NA	NA	RSC011000032634	Unchanged
0.192095	0.940344649003835	4.99040607463069	0.188430487407465	0.85053920223575	NA	RSC011000030769	Unchanged
390.51	-0.300227668985833	0.348540233199457	-0.861385976103436	0.389025497279927	0.597792519997155	RSC011000009506	Unchanged
69.2291	0.708146332845172	0.519506355391834	1.36311389744416	0.172846617516191	0.353045713078542	RSC011000007371	Unchanged
2486.94	-0.326019250351291	0.199413347140154	-1.63489182156977	0.102071727239173	0.244165566125056	RSC011000032180	Unchanged
0	NA	NA	NA	NA	NA	RSC011000030243	Unchanged
1.15878	-0.00216155009502231	3.98076728229933	-0.000542998357284975	0.999566750015471	NA	RSC011000029719	Unchanged
189.836	-0.409911774375053	0.342820526232746	-1.1957037079418	0.231812203875986	0.429326599873495	RSC011000018533	Unchanged
9.1476	3.87932405638485	1.68100554566877	2.30774018942424	0.0210135913301174	0.0734404415427474	RSC011000019340	Unchanged
0	NA	NA	NA	NA	NA	RSC011000030245	Unchanged
101.937	0.527619103645652	0.434827224283924	1.21339942436801	0.224977146302115	0.42135934932844	RSC011000005528	Unchanged
160.699	0.995098447062029	0.363631359097149	2.73655839125848	0.00620855754928453	0.0278846359677033	RSC011000018306	Unchanged
818.283	0.289144567909272	0.227858800202124	1.26896379535389	0.204453977107922	0.395316723940337	RSC011000013765	Unchanged
121.212	0.657393537340848	0.432898634796523	1.51858537888401	0.128866893731397	0.28797937736565	RSC011000003919	Unchanged
0.968969	-0.588659155605121	4.30349661340677	-0.136786248133961	0.89119975386442	NA	RSC011000024205	Unchanged
5.30378	0.0190471143640047	1.71436298129743	0.0111103159434707	0.991135432815834	0.995110515215032	RSC011000030436	Unchanged
8686.27	0.341133190814402	0.194544912784381	1.75349324704517	0.0795173776609069	0.203965827110869	RSC011000014987	Unchanged
466.469	-0.629279835104138	0.255919791394361	-2.45889476415853	0.0139365462885589	0.0533515895720089	RSC011000006655	Unchanged
0	NA	NA	NA	NA	NA	RSC011000034500	Unchanged
2151.45	-0.275578340239461	0.266030934961937	-1.03588832734392	0.300254243841045	0.510116253833955	RSC011000011424	Unchanged
618.637	0.483338303849969	0.243666223398878	1.98360813865757	0.0472995412133454	0.13808094578529	RSC011000010973	Unchanged
3340.02	-0.530027591036546	0.196443825018938	-2.69811276066046	0.00697338156242557	0.0306746182054969	RSC011000015110	Unchanged
98.5568	-0.668415380603502	0.55798241613586	-1.19791477522251	0.230950197070659	0.42865464767863	RSC011000022816	Unchanged
1165.52	-0.659355789483729	0.224902289393193	-2.93174334179849	0.00337065182974941	0.0167817034115792	RSC011000018104	Unchanged
31.3964	0.642968439927573	0.729127782758	0.881832314077348	0.377867494205953	0.587295972857247	RSC011000016992	Unchanged
83.0831	0.775082644294264	0.471606363658028	1.64349488052348	0.100280583706571	0.240993571888945	RSC011000013594	Unchanged
1053.55	0.313637511494802	0.255071402472991	1.22960672366246	0.21884441099194	0.413628560985785	RSC011000006269	Unchanged
17.0997	-0.461544951409149	0.977175734028494	-0.472325432710438	0.636694519738174	0.794842488920632	RSC011000019188	Unchanged
23.0234	0.248826479351308	0.894568460001724	0.278152528819123	0.780895273889731	0.88685629025707	RSC011000025950	Unchanged
990.624	-0.462663905728107	0.218597559488918	-2.11650993181176	0.0343014614097412	0.107669281517193	RSC011000001550	Unchanged
70.4166	0.67476207523081	0.513884817287695	1.3130609283073	0.189162418280095	0.375560388458432	RSC011000015702	Unchanged
10.9461	-0.194655707605469	1.19270536233896	-0.163205191954314	0.870356878430407	0.936903227218953	RSC011000013797	Unchanged
2.3616	4.45786003675307	2.98292251606527	1.49446055428666	0.135055284539826	NA	RSC011000027229	Unchanged
828.07	-0.468035948148833	0.272861612969121	-1.71528689234055	0.0862926405485063	0.216168929874957	RSC011000012634	Unchanged
28.0869	1.13982933893874	0.799810414903386	1.42512440160764	0.154121244146098	0.326719440492395	RSC011000007070	Unchanged
963.132	-0.563085409363524	0.221501989831117	-2.54212348066419	0.0110181240623366	0.0443672298681524	RSC011000014582	Unchanged
1.34079	-0.922805630375797	3.75766552765842	-0.245579502375466	0.806007758122148	NA	RSC011000021967	Unchanged
1.63705	2.21080180558873	3.57598132022771	0.618236396561476	0.536419521290401	NA	RSC011000025495	Unchanged
18.2771	0.490552004432481	0.997431444470338	0.491815259236165	0.622849948300149	0.785135076651657	RSC011000019971	Unchanged
1.49374	-0.498517743734832	3.01132630512403	-0.165547567158883	0.868513013107645	NA	RSC011000030089	Unchanged
0.76838	2.84666418731091	4.84426544035874	0.587635880477289	0.556776722062412	NA	RSC011000028970	Unchanged
67.1335	1.07664556235084	0.577882085644112	1.86308866306316	0.0624497929970771	0.170366277454987	RSC011000016824	Unchanged
19.9489	-0.949320498502179	1.11950863952946	-0.847979609073127	0.396449326835381	0.604702608468015	RSC011000015585	Unchanged
461.985	-1.0799419556136	0.313319832032143	-3.44677178143902	0.000567327608936287	0.00372973122664517	RSC011000013507	Downregulated
0.38419	1.85318958468691	4.90249396627814	0.37800955950871	0.705423492510112	NA	RSC011000030259	Unchanged
10.3075	1.77314586913439	1.46868674406072	1.20730024717993	0.2273165355273	0.42424295623624	RSC011000019843	Unchanged
6.46223	-1.06578392401151	1.53584544483261	-0.693939567680696	0.48772010833508	0.685015697768744	RSC011000028187	Unchanged
80.6081	1.29533150658291	0.516659863393154	2.50712625144876	0.0121717227969376	0.0480570589962376	RSC011000006451	Unchanged
1.16728	-3.90501275825227	3.96328281762775	-0.985297526808758	0.324477947203104	NA	RSC011000033850	Unchanged
0.192095	0.940344649003835	4.99040607463069	0.188430487407465	0.85053920223575	NA	RSC011000030155	Unchanged
0.233521	1.08278835948463	4.98108539585507	0.217380003238983	0.827912213718522	NA	RSC011000032431	Unchanged
10.5694	0.177568553451625	1.32802922872254	0.1337083172653	0.893633227999251	0.948915657221586	RSC011000018461	Unchanged
1.82801	2.40544544347679	3.43923619420025	0.699412691554366	0.484294158574174	NA	RSC011000014378	Unchanged
0	NA	NA	NA	NA	NA	RSC011000029202	Unchanged
0	NA	NA	NA	NA	NA	RSC011000015230	Unchanged
3385.19	0.0485237933946825	0.21849327975661	0.22208368810581	0.824248735812506	0.912018144316535	RSC011000002826	Unchanged
0.76838	2.84666418731091	4.84426544035874	0.587635880477289	0.556776722062412	NA	RSC011000028809	Unchanged
45.8422	1.60324339891062	0.831587488594646	1.92793112077726	0.0538636942038122	0.152643488534843	RSC011000022931	Unchanged
234.455	1.95222947730966	0.369407629305174	5.28475679016605	1.25871871004197e-07	2.02819295811432e-06	RSC011000011897	Upregulated
2.39033	-0.656163786741301	2.96525351675954	-0.221284211630702	0.824871142577838	NA	RSC011000028262	Unchanged
9.17773	-1.70033229743949	1.34483573866165	-1.26434199252589	0.206107303510267	0.397409841818153	RSC011000013975	Unchanged
30.1698	0.372866456681892	0.753647164826349	0.494749365597104	0.620777050386993	0.783665515475223	RSC011000026083	Unchanged
1138.95	-0.426880612404646	0.23945356777887	-1.78272813541397	0.074630569047354	0.194566941068927	RSC011000004087	Unchanged
1851.08	0.425981491895335	0.199690350562482	2.13321019616343	0.0329074870808285	0.104263198543922	RSC011000012442	Unchanged
0.584779	-2.90757126499076	4.89208707203045	-0.594341683248899	0.55228360450265	NA	RSC011000025166	Unchanged
100.168	0.0937117035330887	0.438533538844265	0.213693355769462	0.830786192996551	0.915394676634988	RSC011000015896	Unchanged
42984.5	-1.11021410084916	0.198358881930593	-5.59699717019795	2.18096265884707e-08	4.05269791819121e-07	RSC011000014310	Downregulated
6.75642	0.915398903442181	1.54173587128898	0.593745608757781	0.552682273046885	0.735299032656484	RSC011000025073	Unchanged
5.5135	-2.45743603216808	1.81989438443638	-1.3503179377792	0.176914020922106	0.358657359976754	RSC011000027329	Unchanged
17.6772	4.87120641489966	1.3988682276189	3.4822482337677	0.000497222534210977	0.00332964245692186	RSC011000008115	Upregulated
0.584779	-2.90757126499076	4.89208707203045	-0.594341683248899	0.55228360450265	NA	RSC011000022879	Unchanged
131.137	-0.76232487606934	0.429038863416072	-1.77682009969818	0.0755978437516702	0.19644506167334	RSC011000012919	Unchanged
0.76838	2.84666418731091	4.84426544035874	0.587635880477289	0.556776722062412	NA	RSC011000023647	Unchanged
0.851232	2.98633105339191	4.50430520349668	0.662994827942304	0.507333866554996	NA	RSC011000015752	Unchanged
14315.4	-0.146042422546913	0.190776948394904	-0.765513987804271	0.443965540357277	0.646591204024064	RSC011000001130	Unchanged
37.5984	-0.340834769049163	0.666821126274776	-0.511133729300466	0.609257419212825	0.775494475551973	RSC011000025981	Unchanged
1.23542	3.52635100136817	3.85447168328946	0.914872722157017	0.360258451755696	NA	RSC011000021831	Unchanged
485.382	-0.329640820307085	0.26517404286982	-1.24311119119948	0.213826862393511	0.40740819869512	RSC011000011269	Unchanged
0	NA	NA	NA	NA	NA	RSC011000002312	Unchanged
71.6055	0.616711603375385	0.538806827621238	1.14458758085544	0.252380039230829	0.454349327251363	RSC011000000966	Unchanged
52.4598	-2.32152174632337	0.653331477803233	-3.55335970360601	0.000380344011289752	0.00263497032697005	RSC011000001075	Downregulated
85.7031	2.70768737888592	0.518501244698513	5.22214248581087	1.76864793438619e-07	2.77503351958621e-06	RSC011000007252	Upregulated
7.30023	1.36460986344584	1.47377091494387	0.925930787213165	0.354481950359902	0.564778164618036	RSC011000028730	Unchanged
919.018	0.944957381181597	0.241498947359765	3.91288405813992	9.1200328566776e-05	0.000769675500177186	RSC011000015262	Unchanged
5.33149	-2.15661927307931	1.9794280849915	-1.08951635547223	0.27592624637776	0.482797369881509	RSC011000028093	Unchanged
169.84	0.229516904980694	0.354248074143877	0.647898808018575	0.51705040175036	0.70753704305773	RSC011000000046	Unchanged
425.668	-0.149129196511631	0.259574859830739	-0.57451325066254	0.565620536456608	0.745108824706038	RSC011000007609	Unchanged
22.6844	0.369049285304102	0.887891514896807	0.415646820712093	0.67766846036526	0.822266272570417	RSC011000010323	Unchanged
0.38419	1.85318958468691	4.90249396627814	0.37800955950871	0.705423492510112	NA	RSC011000014132	Unchanged
103.012	-1.07436369440704	0.488160823086297	-2.2008396487342	0.0277473776280384	0.0914378898909474	RSC011000003380	Unchanged
0	NA	NA	NA	NA	NA	RSC011000030232	Unchanged
0.467042	2.10923248561632	4.88355116737863	0.431905474791719	0.665810115531308	NA	RSC011000018437	Unchanged
28.7478	2.71966381481894	0.850422575890255	3.19801460111979	0.00138377273784386	0.00797270664576187	RSC011000025204	Upregulated
0	NA	NA	NA	NA	NA	RSC011000029252	Unchanged
3.75751	-0.701190079871544	2.23912440458949	-0.313153694557716	0.754163896687015	NA	RSC011000024071	Unchanged
760.091	0.993796985032814	0.244798095515164	4.0596597900054	4.91442674471871e-05	0.000449295969931608	RSC011000008136	Unchanged
3.8488	0.717327844725934	2.04330075420069	0.351063270177542	0.725540882519017	NA	RSC011000034523	Unchanged
3.66958	0.147638381981983	2.30740832480262	0.0639845060776625	0.948982563884718	NA	RSC011000027496	Unchanged
158.376	-0.683208317898155	0.425712654526204	-1.60485790270559	0.108525079769328	0.255199552005542	RSC011000020813	Unchanged
6.48307	1.78511039978324	1.58807690085006	1.12407050239677	0.26098311789346	0.464136643252418	RSC011000021919	Unchanged
4.67364	1.13544573367398	1.84732946810992	0.614641704836604	0.538791365970307	0.724692717302587	RSC011000019686	Unchanged
12.8216	2.39944701494929	1.2521408392576	1.91627566142794	0.0553300171353405	0.155753672998067	RSC011000013819	Unchanged
0	NA	NA	NA	NA	NA	RSC011000028764	Unchanged
0	NA	NA	NA	NA	NA	RSC011000025025	Unchanged
229.639	-0.393739645476568	0.320462354445142	-1.22866115166101	0.219198877400745	0.414027168892145	RSC011000031476	Unchanged
2.61764	0.992489555016807	2.56101191825453	0.387538046169361	0.698357924333651	NA	RSC011000030280	Unchanged
2.6276	2.99191202749752	3.06402350587109	0.976465102752836	0.328834033210097	NA	RSC011000026000	Unchanged
17.2166	0.249155583025545	1.00569959969464	0.247743543997825	0.804332838620541	0.900348454806353	RSC011000021567	Unchanged
17.8615	0.151173423591275	0.974138897897281	0.155186723287191	0.876674114768119	0.940283541670809	RSC011000016698	Unchanged
1422.73	0.184785222265898	0.209056509820667	0.883900828653508	0.376749749868337	0.586018226557049	RSC011000010024	Unchanged
17.7384	-0.941942891144889	0.950725898433453	-0.990761788121018	0.321801912096578	0.532265222957219	RSC011000012198	Unchanged
0.582498	-2.90244614580758	4.89246487290363	-0.593248234010316	0.553015036905069	NA	RSC011000023188	Unchanged
5.27508	-2.31709750356977	1.83620004443119	-1.26189818511172	0.20698542515704	0.398387545916444	RSC011000013019	Unchanged
42.9801	0.178995741520976	0.657700958692814	0.272153688017624	0.785503849798251	0.889324954190001	RSC011000020886	Unchanged
0	NA	NA	NA	NA	NA	RSC011000033016	Unchanged
454.566	-0.997674409043871	0.261525596706101	-3.81482509402338	0.000136279422989414	0.00109347753260971	RSC011000017683	Unchanged
8.29016	6.27400034147026	2.03632916755785	3.08103446212216	0.00206282772055486	0.0111163924685643	RSC011000020413	Unchanged
11.0897	3.54405148648374	1.417619002434	2.50000280780571	0.0124192322197733	0.0487749856965536	RSC011000019423	Unchanged
25.7338	-0.257851510483331	0.874955750698111	-0.294702343835784	0.768221272536095	0.879302747500086	RSC011000009003	Unchanged
1.86817	4.11531402183202	3.66240996463444	1.12366285084712	0.261156081855399	NA	RSC011000019918	Unchanged
64.5142	-1.40010537938733	0.629035794470326	-2.22579603846912	0.0260278462981563	0.0868502032233317	RSC011000011811	Unchanged
4.02351	-0.922149590945944	2.24265372134702	-0.411186792757317	0.68093557188105	NA	RSC011000022630	Unchanged
16.1552	1.17835933908904	1.12287103162983	1.0494164564729	0.293986487417908	0.503499034489276	RSC011000002992	Unchanged
858.642	-1.39077936827793	0.271389999279328	-5.12465224205434	2.98087408970651e-07	4.47532848508498e-06	RSC011000010460	Downregulated
10.0818	-0.118950210351756	1.24931461617123	-0.0952123738984997	0.924146141689704	0.96327373271797	RSC011000009367	Unchanged
6.12139	0.700046032131261	1.60300376427464	0.436708913436665	0.662322464182603	0.81212295234584	RSC011000020519	Unchanged
255.356	1.96996437941885	0.363992560048579	5.41210067358502	6.22896502735258e-08	1.070843679085e-06	RSC011000001634	Upregulated
154.036	-0.35328452845799	0.365282344554281	-0.967154678360021	0.333466714856688	0.544471999732702	RSC011000018579	Unchanged
19.8987	-1.04183744205688	0.939691666075577	-1.1087013747902	0.267559028646523	0.472300151634373	RSC011000015050	Unchanged
117.128	0.353319988430377	0.459024647815554	0.769718990280341	0.441466602736512	0.644215084422942	RSC011000032613	Unchanged
0.467042	2.10923248561632	4.88355116737863	0.431905474791719	0.665810115531308	NA	RSC011000029825	Unchanged
6.65592	-0.138083446903516	1.59429520684845	-0.0866109653409012	0.930980749575387	0.966869486810219	RSC011000021841	Unchanged
2044.32	0.349733382464047	0.270766185123666	1.29164349789216	0.196480632974311	0.385255240372797	RSC011000000462	Unchanged
6.99189	-0.0121431224474708	1.49565934294316	-0.00811890923208187	0.993522118839984	0.995980778751624	RSC011000014456	Unchanged
4.3654	5.34669843053759	2.4098562888747	2.21867936906489	0.0265085455733082	NA	RSC011000014003	Unchanged
687.555	-0.430472689913334	0.250613277952684	-1.71767710565841	0.0858555275325091	0.215339542206946	RSC011000010335	Unchanged
0	NA	NA	NA	NA	NA	RSC011000012617	Unchanged
15.269	0.582041396832946	1.0501967963016	0.554221264893093	0.579427426868462	0.754994038869486	RSC011000028514	Unchanged
20.5029	2.59229006228955	0.966603956189566	2.68185335440647	0.00732155466559611	0.0319538174239924	RSC011000009980	Unchanged
2030.02	0.551102862914007	0.197635048904475	2.78848749737896	0.00529547913819959	0.0244423607207555	RSC011000008309	Unchanged
503.651	-1.50583467105827	0.267409964012585	-5.63118385142671	1.7897681124154e-08	3.36506612190844e-07	RSC011000012514	Downregulated
17.9274	2.36098827715293	1.05559065669749	2.23665135928685	0.0253091353770115	0.0850124432684782	RSC011000008659	Unchanged
105.854	1.31634883911731	0.450675876526902	2.92083270411908	0.00349097231465066	0.0172841918156481	RSC011000007942	Unchanged
1.16956	-3.90764768024197	4.38705837402345	-0.890721605935275	0.373078540730294	NA	RSC011000033186	Unchanged
15.1354	2.44989458997229	1.17053870810541	2.09296332791728	0.0363524283127232	0.112568742572269	RSC011000023717	Unchanged
0.467042	2.10923248561632	4.88355116737863	0.431905474791719	0.665810115531308	NA	RSC011000007745	Unchanged
2089.14	0.655517471703496	0.228593825270329	2.86760795453813	0.00413587677904934	0.0199496286289715	RSC011000009749	Unchanged
5.03466	-0.452961804695775	2.01411373929535	-0.224893855723484	0.822061849294193	0.910812969430336	RSC011000025857	Unchanged
8.66494	2.68207003069981	1.57843619790522	1.69919445224283	0.0892825513442554	0.221565520600358	RSC011000021434	Unchanged
43157.1	-0.232569240309221	0.216840973231904	-1.07253364916646	0.283480408575621	0.49208753432527	RSC011000026017	Unchanged
0	NA	NA	NA	NA	NA	RSC011000028672	Unchanged
310.046	0.268247713908628	0.285484819635548	0.939621638205052	0.34741167306821	0.557898166689633	RSC011000004429	Unchanged
1073.17	0.0584165037201832	0.231233627962037	0.252629793663808	0.800554304634776	0.898246912614228	RSC011000010371	Unchanged
0.291249	-1.904218311085	4.99734335616131	-0.381046122983977	0.70316902441398	NA	RSC011000033963	Unchanged
21.1883	1.01416162061699	0.909879637553955	1.11461074493696	0.26501726384303	0.469346980243173	RSC011000004467	Unchanged
1376.93	3.36346662502676	0.263865020089446	12.7469212246724	3.24301823489306e-37	8.21073253107016e-35	RSC011000020322	Upregulated
122.987	-1.20574443264334	0.403134624868993	-2.99092253123921	0.00278136043823508	0.0142555119769675	RSC011000033728	Unchanged
3.05562	2.08230411423591	2.43688483127438	0.854494265593569	0.392831185370683	NA	RSC011000033364	Unchanged
1385.95	-0.274868457686116	0.206892473776609	-1.3285570647819	0.183994145089328	0.368186595346706	RSC011000003542	Unchanged
0	NA	NA	NA	NA	NA	RSC011000034372	Unchanged
7.68181	0.485348683593891	1.45674341107435	0.33317376272596	0.739003122107859	0.862492905215459	RSC011000011681	Unchanged
84.0678	-0.504243511492797	0.469648149567119	-1.07366229795127	0.282974064993189	0.491323423320469	RSC011000002185	Unchanged
0	NA	NA	NA	NA	NA	RSC011000023388	Unchanged
0.76838	2.84666418731091	4.84426544035874	0.587635880477289	0.556776722062412	NA	RSC011000019828	Unchanged
1.45967	-4.22746930814358	3.61805495875677	-1.16843700726874	0.242630534663807	NA	RSC011000021751	Unchanged
1525.14	-0.39725203206939	0.224026612196449	-1.7732359034249	0.0761896250462255	0.197568068672009	RSC011000018498	Unchanged
9.77513	1.23976689305572	1.53334260395953	0.808538737431733	0.418780515493641	0.624861363862732	RSC011000017202	Unchanged
4.30119	0.54571402352304	2.07408684222633	0.263110498756778	0.792465412127705	NA	RSC011000028540	Unchanged
24.6468	-3.15321164247197	0.89552855278127	-3.52106209531672	0.000429821950980383	0.00293575507904443	RSC011000018014	Downregulated
86.0258	-0.547006511774311	0.466168809772952	-1.17340864576661	0.24063197178817	0.439954072824587	RSC011000016455	Unchanged
15.7014	-1.00244879522976	1.07797531963845	-0.929936684975294	0.352403867512089	0.56295677695342	RSC011000017575	Unchanged
250.642	0.220060203216899	0.324701654010415	0.677730465795042	0.497942605986389	0.692519429549111	RSC011000006857	Unchanged
1.04954	-0.334696623633263	4.16665420475128	-0.0803274299200556	0.935976842777327	NA	RSC011000030546	Unchanged
0.582498	-2.90244614580758	4.89246487290363	-0.593248234010316	0.553015036905069	NA	RSC011000033818	Unchanged
34.8428	0.080362220870678	0.692640725794696	0.116022950828476	0.907634352499018	0.955542989764845	RSC011000033427	Unchanged
0	NA	NA	NA	NA	NA	RSC011000030655	Unchanged
9.47757	-0.130995607511661	1.28087839421414	-0.102270135949972	0.918542259051463	0.960396391117136	RSC011000025263	Unchanged
10117.6	0.058615446968587	0.180752044054585	0.324286495763699	0.745721142569776	0.8662982427486	RSC011000000684	Unchanged
1.61066	2.16964828010808	3.27053579218548	0.663392305717055	0.507079332456306	NA	RSC011000022417	Unchanged
1456.39	-1.68738454974505	0.21133181867392	-7.98452670465421	1.41062483048807e-15	7.30900493564517e-14	RSC011000007665	Downregulated
13.1671	1.30395893288246	1.21168700902484	1.0761516160282	0.281859454497487	0.489922659245125	RSC011000004139	Unchanged
1.04954	-0.334696623633263	4.16665420475128	-0.0803274299200556	0.935976842777327	NA	RSC011000021729	Unchanged
4.26006	-0.272558975770456	2.38426714080837	-0.11431561971619	0.908987600925055	NA	RSC011000022935	Unchanged
24.2967	1.13833403324143	0.829384928123787	1.37250388166149	0.169906631337767	0.349121723615467	RSC011000015388	Unchanged
1146.18	0.468435253113124	0.810815910939454	0.577733178139499	0.563444275566237	0.742988781937486	RSC011000010199	Unchanged
0	NA	NA	NA	NA	NA	RSC011000014629	Unchanged
5.25226	-0.335072890244961	1.96477343012524	-0.170540218585714	0.864585307738507	0.934868267722103	RSC011000024646	Unchanged
3.2083	-5.36375420233754	2.68692843669282	-1.99624006694405	0.0459077981584664	NA	RSC011000031273	Unchanged
1059.15	0.505146104081593	0.227425478163461	2.22115001432919	0.0263408024697973	0.0876453224353469	RSC011000011499	Unchanged
0.192095	0.940344649003835	4.99040607463069	0.188430487407465	0.85053920223575	NA	RSC011000029661	Unchanged
0.582498	-2.90244614580758	4.89246487290363	-0.593248234010316	0.553015036905069	NA	RSC011000030392	Unchanged
9.30517	1.8313388366033	1.34390506264678	1.36269955929516	0.172977216796192	0.353247698461884	RSC011000020210	Unchanged
0	NA	NA	NA	NA	NA	RSC011000031258	Unchanged
66.395	0.403285659961656	0.52102786974807	0.774019363218814	0.438919340698636	0.641969599603861	RSC011000001839	Unchanged
4.56944	-2.27964225154317	2.34448783521531	-0.972341258206536	0.330880804770196	NA	RSC011000024339	Unchanged
0.584779	-2.90757126499076	4.89208707203045	-0.594341683248899	0.55228360450265	NA	RSC011000025882	Unchanged
4.31356	0.973452166428332	1.88042888536444	0.517675607944978	0.604684619558257	NA	RSC011000017431	Unchanged
2.20439	1.47499951925728	2.78304202715832	0.529995416836503	0.596115108463304	NA	RSC011000031531	Unchanged
1140.95	-0.601982255893348	0.211186429929343	-2.85047792178102	0.00436535809219062	0.0208623291063936	RSC011000029569	Unchanged
333.723	-0.17297473122511	0.28844636055319	-0.599677287983023	0.548721327486984	0.732417396142463	RSC011000011787	Unchanged
18.3595	0.226453786566251	0.931824582574177	0.243021906484448	0.807988427161235	0.902354995345981	RSC011000020890	Unchanged
32.1248	-1.83015763450173	0.740740163423039	-2.47071473220025	0.0134843336287189	0.0520948419018307	RSC011000016133	Unchanged
19.0886	0.97842014973906	0.990840116907821	0.987465215672211	0.323414627194023	0.533833004436423	RSC011000019302	Unchanged
0.716865	0.543807827399124	4.52250948414705	0.120244706905615	0.904289303680876	NA	RSC011000024565	Unchanged
0	NA	NA	NA	NA	NA	RSC011000025780	Unchanged
534.403	0.0217396549932355	0.265714020021995	0.0818159876977357	0.93479304235336	0.968497022868374	RSC011000017541	Unchanged
2060.09	-0.0523115868455862	0.202502912347663	-0.258325108706466	0.796156009772353	0.895876560491314	RSC011000026455	Unchanged
8124.52	0.17848349331448	0.199589233005461	0.89425411695227	0.371185943267539	0.581045655589178	RSC011000006575	Unchanged
167.443	-0.440678193705508	0.399377724654303	-1.10341204955022	0.269848266315073	0.475023444613325	RSC011000022477	Unchanged
629.674	-0.306930455955658	0.266889169786383	-1.15002964039838	0.250131663416271	0.451505587046466	RSC011000008964	Unchanged
3520.29	-2.23411737125053	0.220828677232551	-10.1169712160972	4.64569520197295e-24	4.88236269339422e-22	RSC011000001367	Downregulated
0	NA	NA	NA	NA	NA	RSC011000028899	Unchanged
51.2856	0.16535053674799	0.645749992004934	0.256059680673951	0.797904754446768	0.896802599458911	RSC011000021410	Unchanged
54.9543	-1.00683204237595	0.634544890827753	-1.58669947064352	0.112580726297695	0.262346886509009	RSC011000001949	Unchanged
79.6597	-1.3427841920762	0.501297033915375	-2.67861986253619	0.00739262678368184	0.0322009237029191	RSC011000007755	Unchanged
0.192095	0.940344649003835	4.99040607463069	0.188430487407465	0.85053920223575	NA	RSC011000033984	Unchanged
25942.1	-0.61381467290228	0.185576907793386	-3.30760265488245	0.000940982172314617	0.00578187611670427	RSC011000014546	Unchanged
31.7123	1.13325930247509	0.737040004890083	1.53758180689811	0.124150898605033	0.280649555694007	RSC011000008113	Unchanged
0.52477	-0.359009274085052	4.98093913927851	-0.0720766233126581	0.942540929723598	NA	RSC011000010336	Unchanged
20.16	-0.545127388620104	0.889164797575783	-0.613078014453944	0.5398247566086	0.725366116473048	RSC011000020401	Unchanged
1.16728	-3.90501275825227	3.96328281762775	-0.985297526808758	0.324477947203104	NA	RSC011000031922	Unchanged
0	NA	NA	NA	NA	NA	RSC011000029334	Unchanged
1.16956	-3.90764768024197	4.38705837402345	-0.890721605935275	0.373078540730294	NA	RSC011000018369	Unchanged
0	NA	NA	NA	NA	NA	RSC011000029645	Unchanged
0	NA	NA	NA	NA	NA	RSC011000024309	Unchanged
0	NA	NA	NA	NA	NA	RSC011000027348	Unchanged
5.41188	0.0836923155040437	1.66885458506928	0.0501495554213128	0.960003209874411	0.980017022497222	RSC011000000771	Unchanged
6.4746	-0.7626725126997	1.57911054223186	-0.482976012320052	0.629112768500214	0.790070034506779	RSC011000016374	Unchanged
103.673	-0.0737361855871737	0.483318195053856	-0.152562403695473	0.878743375348326	0.941359861657886	RSC011000020683	Unchanged
65.1868	-2.08187743523927	0.58451261136967	-3.56173227872856	0.00036841596175631	0.00256349395000956	RSC011000001108	Downregulated
14.9892	1.41549383147752	1.07784850325217	1.313258613995	0.189095819071818	0.375495084573984	RSC011000015759	Unchanged
20.658	0.963646418146246	0.942131510961341	1.02283641607842	0.306385196850258	0.516749597715651	RSC011000027793	Unchanged
28.6089	0.532280273872601	0.795659342185487	0.668980109515906	0.503508166211124	0.697337087025755	RSC011000008341	Unchanged
11.2516	4.19142211716843	1.56780680444187	2.67343023725461	0.00750798904790758	0.0326014414319589	RSC011000026032	Unchanged
9239.95	-0.0359296361919104	0.221353056055143	-0.162318229674496	0.871055259838896	0.937315198706139	RSC011000010022	Unchanged
2.04102	-4.71125905582747	3.18312934072943	-1.48007151187512	0.138854163258982	NA	RSC011000016563	Unchanged
9047.15	-0.675665901089768	0.195434098503229	-3.45725697953678	0.000545704191941985	0.00360956416057716	RSC011000022992	Unchanged
0	NA	NA	NA	NA	NA	RSC011000027060	Unchanged
1404.89	-0.846014275481538	0.212762144029111	-3.97633836292693	6.99845289842447e-05	0.000611952631777461	RSC011000009740	Unchanged
3.36386	-0.642100655294022	2.15098561781878	-0.29851462044881	0.765310419009914	NA	RSC011000026290	Unchanged
4.56947	0.295641277289913	1.92356312758787	0.15369460614513	0.877850537922004	NA	RSC011000028864	Unchanged
22.5451	-1.79983616770563	0.89055451323217	-2.0210286298739	0.0432768014777397	0.128939173164488	RSC011000002726	Unchanged
1294.86	-0.254005776497266	0.212363328342757	-1.19609057966589	0.231661213388726	0.429223437363892	RSC011000001097	Unchanged
1830.28	-0.943297327277321	0.240235893563826	-3.92654616795099	8.61743576814875e-05	0.000732810950054787	RSC011000006847	Unchanged
3379.19	4.67782599889055	0.716553658817026	6.52822847435219	6.65521256683181e-11	1.88409321459991e-09	RSC011000009475	Upregulated
29.612	-1.71761468105915	0.822159756514889	-2.08914954477956	0.036694263634642	0.113438073231556	RSC011000014423	Unchanged
37185.3	-0.689486898010623	0.203168139648796	-3.39367628803658	0.000689611568307395	0.00443037651150195	RSC011000007855	Unchanged
6.90057	-2.95200739432393	1.73749541242374	-1.69900154740897	0.0893188920550464	0.221631018486071	RSC011000022022	Unchanged
460.177	-0.192728329123316	0.25495861925748	-0.755920037865761	0.449697139245122	0.651319785632277	RSC011000009348	Unchanged
3.57664	-0.393994585693474	2.3220392006254	-0.169676112955956	0.865264860746682	NA	RSC011000025221	Unchanged
2.62694	-5.07524866998927	2.87969920940572	-1.76242319107927	0.0779978232050115	NA	RSC011000021996	Unchanged
0	NA	NA	NA	NA	NA	RSC011000031617	Unchanged
744.797	-1.03710772570768	0.282725022796567	-3.66825587437985	0.00024421071982515	0.00181005150954901	RSC011000004179	Downregulated
0	NA	NA	NA	NA	NA	RSC011000026060	Unchanged
49.9906	0.155585140927804	0.604214338358411	0.257499915262709	0.796792880709807	0.896185843920163	RSC011000032637	Unchanged
44.5873	2.73565588503358	0.825256129914472	3.31491737639938	0.00091670215549966	0.00565921973525421	RSC011000031276	Upregulated
8.24331	0.649402149137057	1.63463847571167	0.397275702723397	0.691164162663375	0.831576711531483	RSC011000020418	Unchanged
6.10395	0.992240939195462	1.65715687119736	0.598761020420795	0.549332259235317	0.732706102476225	RSC011000021719	Unchanged
23.6577	0.920248690673189	0.845363249341407	1.08858374360386	0.276337488752114	0.483265247205423	RSC011000011335	Unchanged
21.9312	-0.657527972239818	0.897511190234428	-0.732612561708643	0.463794767330062	0.66443849126246	RSC011000019335	Unchanged
7376.67	0.262166204775797	0.217049730450498	1.20786238357291	0.227100200804816	0.423945745616364	RSC011000013993	Unchanged
1.35316	0.406197055108721	3.73391882402937	0.108785721985885	0.913372448807192	NA	RSC011000028055	Unchanged
119.5	1.72619413767822	0.438220282026044	3.93910142565156	8.17873518344976e-05	0.000701934591245226	RSC011000018079	Upregulated
0	NA	NA	NA	NA	NA	RSC011000014172	Unchanged
8.49869	-1.61689442986816	1.43338728352033	-1.12802342287922	0.259310027235893	0.462249704040445	RSC011000004850	Unchanged
4889.78	-0.380530607672877	0.208135399094702	-1.82828394078095	0.0675069487251466	0.180363930638718	RSC011000026720	Unchanged
440.662	-0.233082896217011	0.263718535427268	-0.883832059204251	0.376786877381772	0.58602524454212	RSC011000006332	Unchanged
2.47084	4.52632903144754	2.93611105083911	1.54160689193073	0.123169149769065	NA	RSC011000031369	Unchanged
2362.15	-0.522342925249034	0.196342964737755	-2.66035977375966	0.00780572229412646	0.033664632735799	RSC011000017784	Unchanged
1611.43	-0.70452064863998	0.213107424504418	-3.30594135928555	0.000946578957133579	0.005813059306763	RSC011000028653	Unchanged
4.07977	-5.71051200943267	2.53965544550125	-2.24853809186923	0.0245418989793113	NA	RSC011000033534	Unchanged
71.2543	-1.16484880180696	0.515292795880552	-2.26055712619932	0.0237866951931381	0.0810471890049115	RSC011000015644	Unchanged
36.4078	3.68715029625676	0.828025021574673	4.45294550307771	8.47002579606941e-06	9.44032890127196e-05	RSC011000015917	Upregulated
0.582498	-2.90244614580758	4.89246487290363	-0.593248234010316	0.553015036905069	NA	RSC011000026242	Unchanged
480.286	-0.656656461270547	0.25234655286031	-2.60220103594619	0.00926275365163123	0.0387775556855212	RSC011000032230	Unchanged
193.849	0.8312937461144	0.337593721422563	2.46240878714055	0.0138007271039119	0.0529549216365681	RSC011000011876	Unchanged
113.968	-0.92623817286045	0.426493345221865	-2.17175293175703	0.0298743036576962	0.0966457798015786	RSC011000014538	Unchanged
15307.6	0.386744388868895	0.182064896206501	2.12421173398656	0.0336524424785636	0.106086074854028	RSC011000000630	Unchanged
1576.2	-0.206458655232344	0.208298225835947	-0.99116857286604	0.321603273551595	0.532183670137369	RSC011000002345	Unchanged
2.01623	-0.454780805739432	2.86800228258241	-0.158570587095188	0.87400720364272	NA	RSC011000019847	Unchanged
0	NA	NA	NA	NA	NA	RSC011000026955	Unchanged
974.251	1.00144684566812	0.219798708438087	4.55619986479678	5.20873769615404e-06	6.1079303089638e-05	RSC011000015000	Upregulated
28.9768	-1.86195574441907	0.848673575709381	-2.19395984240786	0.0282382966341684	0.0926036574932694	RSC011000016660	Unchanged
4.33214	0.567302914647471	1.91173076885775	0.296748330826119	0.766658655411524	NA	RSC011000028064	Unchanged
2261.34	-2.01680822685759	0.197700624461512	-10.2013245145324	1.95586741550149e-24	2.11537504938705e-22	RSC011000001305	Downregulated
5265.54	-1.96903085160884	0.185846672258755	-10.5949212201516	3.14605780134067e-26	3.91587529686426e-24	RSC011000013442	Downregulated
0	NA	NA	NA	NA	NA	RSC011000019165	Unchanged
6.18401	1.69142783693825	1.65774722749176	1.0203170959287	0.307578097912717	0.517899034272622	RSC011000029130	Unchanged
3.88374	-3.1361460889591	2.2481423781935	-1.39499442712305	0.163017520096672	NA	RSC011000006149	Unchanged
129.314	0.112141169548335	0.40062396977571	0.279916275631529	0.779541740030358	0.886086932701208	RSC011000014608	Unchanged
0	NA	NA	NA	NA	NA	RSC011000030288	Unchanged
0.38419	1.85318958468691	4.90249396627814	0.37800955950871	0.705423492510112	NA	RSC011000027132	Unchanged
1226.83	-0.168577021122402	0.214092143881923	-0.787404049797252	0.431045376789299	0.635543047770868	RSC011000012175	Unchanged
42.259	-2.14116375292822	0.663027796540136	-3.22937253023388	0.00124062173398122	0.00727118500613965	RSC011000018547	Downregulated
2.7194	4.65768314604873	2.89461270445427	1.60908681803318	0.107597359217093	NA	RSC011000033976	Unchanged
6.57373	2.21531534671397	1.75265257786595	1.26397859717946	0.206237709081837	0.39751095379095	RSC011000027248	Unchanged
2.32999	-4.90235037161325	3.3628682759455	-1.45778840244193	0.14489887596269	NA	RSC011000016594	Unchanged
3.52921	5.03551325788447	2.60455830453152	1.93334633712114	0.0531935471709922	NA	RSC011000021014	Unchanged
453.994	-1.26019665750775	0.294768159687093	-4.27521296345404	1.90954675764934e-05	0.00019605853345819	RSC011000010176	Downregulated
0	NA	NA	NA	NA	NA	RSC011000025543	Unchanged
5.01311	0.909380077496379	2.26581499723987	0.401347894070853	0.688164006386571	0.830163737197076	RSC011000019972	Unchanged
0	NA	NA	NA	NA	NA	RSC011000027890	Unchanged
2575.95	-0.42256212445852	0.193666844864509	-2.18190224947459	0.0291167477986937	0.0948561399261434	RSC011000018707	Unchanged
5.10788	0.256974045376392	1.77258788761035	0.144971116621373	0.88473367644185	0.944607156891846	RSC011000026317	Unchanged
228.72	-0.699736341071894	0.327667616321398	-2.13550655059409	0.0327196556887385	0.10383049832575	RSC011000005240	Unchanged
0	NA	NA	NA	NA	NA	RSC011000027311	Unchanged
81.0513	0.766924807591696	0.615375404691243	1.24627146575104	0.212664749821481	0.405867376680397	RSC011000010268	Unchanged
0.675439	0.411380163675816	4.90234556359733	0.0839149664867661	0.933124039996344	NA	RSC011000026996	Unchanged
0.617711	2.52667124763262	4.85892672820862	0.520006040215418	0.603059365160846	NA	RSC011000033905	Unchanged
0	NA	NA	NA	NA	NA	RSC011000031210	Unchanged
100.375	0.611665858938471	0.461960420196355	1.32406550907215	0.185481289228301	0.37043054177183	RSC011000004333	Unchanged
4.65998	-5.90234925834079	2.69013898620962	-2.19406851787132	0.0282304841297596	0.0926036574932694	RSC011000025276	Unchanged
2234.82	-1.01083209747741	0.197908874068866	-5.10756327745908	3.2633982880916e-07	4.87322478945583e-06	RSC011000015847	Downregulated
9.63399	-1.002771319293	1.27061552091179	-0.789201220030282	0.429994409036098	0.634472425471752	RSC011000023027	Unchanged
0	NA	NA	NA	NA	NA	RSC011000031697	Unchanged
3.98743	2.54536143548046	2.20016640917732	1.15689496251886	0.247315277096874	NA	RSC011000027169	Unchanged
16.2698	0.73220475138751	1.02905639833285	0.711530245158323	0.476755715361514	0.675578282659451	RSC011000005102	Unchanged
208.931	-0.365137821227815	0.357261527091199	-1.02204629812996	0.306758988187666	0.517164572170374	RSC011000005158	Unchanged
1.78499	-0.911958095284927	2.77719539537702	-0.328373760378183	0.742629080214839	NA	RSC011000033531	Unchanged
402.007	0.161895713102618	0.269510027530053	0.600703857241695	0.548037249475895	0.731855065830913	RSC011000011388	Unchanged
0.484484	-0.504317509512085	4.99005596059847	-0.101064499775991	0.91949925878927	NA	RSC011000029586	Unchanged
0	NA	NA	NA	NA	NA	RSC011000028993	Unchanged
365.04	0.688857609191288	0.276740983342275	2.48917815088958	0.0128038788909369	0.04996854469961	RSC011000017029	Unchanged
3243.6	1.01105161494202	0.221328670769588	4.56810051506869	4.92164016543942e-06	5.82956634162628e-05	RSC011000004234	Upregulated
1.165	-3.90234091695601	4.39385184158099	-0.888136664060086	0.374467242758718	NA	RSC011000027570	Unchanged
965.436	-0.127764895144726	0.239805301544228	-0.532785948942677	0.594181761493337	0.76513522402448	RSC011000018001	Unchanged
210.199	3.62518890806537	0.374504127350232	9.67997050850959	3.66821788793164e-22	3.39119894369779e-20	RSC011000017138	Upregulated
1.92095	4.16704988271197	3.61220520787793	1.15360275590766	0.248663067991205	NA	RSC011000022217	Unchanged
4699.4	0.182274401625631	0.191419739751311	0.952223641419839	0.340983573629461	0.552009109645927	RSC011000001673	Unchanged
6.30015	0.200729212327811	1.65838937802215	0.121038650505111	0.903660421555251	0.954461625999352	RSC011000024570	Unchanged
47.38	0.0736162023087016	0.626832251669608	0.117441631493306	0.906510095152562	0.955542989764845	RSC011000014556	Unchanged
28.8542	-0.556708492388702	0.821969271960435	-0.677286257989822	0.498224348148913	0.692781531346052	RSC011000003759	Unchanged
78.7082	0.103264452676689	0.481743343709862	0.214355743623687	0.830269650975343	0.915167423554939	RSC011000009243	Unchanged
264.08	-1.1503589411539	0.303149444680245	-3.79469255623169	0.00014782651861322	0.00117000882227444	RSC011000015402	Downregulated
7.07409	-2.23120649121816	1.53127741820049	-1.45708835296495	0.145091992991468	0.313636325201311	RSC011000020389	Unchanged
0.576285	2.43388740482115	4.86381193145565	0.500407383986315	0.616788255120085	NA	RSC011000031262	Unchanged
0	NA	NA	NA	NA	NA	RSC011000031840	Unchanged
14.2274	-1.98316304644733	1.12557890539211	-1.76190495126281	0.0780853579381986	0.201033253393005	RSC011000016274	Unchanged
2.80466	3.10543506789866	2.67502152659232	1.16090096361005	0.245682176945203	NA	RSC011000028821	Unchanged
0.675439	0.411380163675816	4.90234556359733	0.0839149664867661	0.933124039996344	NA	RSC011000025195	Unchanged
0	NA	NA	NA	NA	NA	RSC011000029342	Unchanged
0.776874	-1.50459964333282	4.78005233038297	-0.314766353867987	0.75293905982269	NA	RSC011000019085	Unchanged
52.7155	0.491130695426781	0.593236000577669	0.827884172485382	0.407736099307259	0.615263142063375	RSC011000016681	Unchanged
3.728	-1.83513062341235	2.03727655495855	-0.900776391376911	0.367707222466936	NA	RSC011000025710	Unchanged
3.74508	1.1530618369238	2.24500036038943	0.51361320793899	0.607522443379389	NA	RSC011000024518	Unchanged
2.2191	-1.94021951921783	2.78367250066178	-0.69699992321531	0.485802841862413	NA	RSC011000017587	Unchanged
0	NA	NA	NA	NA	NA	RSC011000025064	Unchanged
4.55837	-0.441820855579442	1.88810318040698	-0.234002495289589	0.814983041479601	NA	RSC011000025798	Unchanged
185.847	-1.12068385265777	0.373766374088798	-2.99835386580689	0.00271442297815213	0.0139670540307689	RSC011000033156	Unchanged
1.34079	-0.922805630375797	3.75766552765842	-0.245579502375466	0.806007758122148	NA	RSC011000028542	Unchanged
163.825	-1.12640862705348	0.357115563538864	-3.1541852051791	0.00160946910222057	0.00904844097841896	RSC011000008112	Downregulated
0.467042	2.10923248561632	4.88355116737863	0.431905474791719	0.665810115531308	NA	RSC011000025709	Unchanged
0.582498	-2.90244614580758	4.89246487290363	-0.593248234010316	0.553015036905069	NA	RSC011000024911	Unchanged
0.873747	-3.48730938264552	4.85682869638569	-0.718021902901511	0.472743781844086	NA	RSC011000012604	Unchanged
7.7567	-2.22461303475934	1.69181364683037	-1.31492794074996	0.188534121349631	0.374747098195181	RSC011000024344	Unchanged
279.878	-0.325048706679643	0.317135897389808	-1.02495084711306	0.305386380814915	0.515455194284569	RSC011000017051	Unchanged
889.41	-0.867236700574235	0.25062595561903	-3.46028286827761	0.000539608219714929	0.00357903690302124	RSC011000020548	Unchanged
19.3889	0.37195611838046	0.919579944025886	0.404484809392482	0.685856246181233	0.828591105352883	RSC011000017168	Unchanged
1565.24	0.031723423886915	0.233869956278501	0.135645571546341	0.89210147748913	0.948283440766117	RSC011000012216	Unchanged
3.47014	0.992569488523133	2.57887978603618	0.384883969348855	0.700323383336033	NA	RSC011000021171	Unchanged
10.2559	0.424624899487986	1.24398791286605	0.341341660233404	0.732846388770486	0.858364921764611	RSC011000010539	Unchanged
0	NA	NA	NA	NA	NA	RSC011000034294	Unchanged
4185.59	-1.31350135222664	0.195029673848519	-6.73487949965421	1.64065846556541e-11	5.06286296576141e-10	RSC011000017815	Downregulated
895.071	-0.048772118766479	0.236337984344955	-0.206365975836081	0.836505046142862	0.917914323683164	RSC011000028874	Unchanged
508.744	0.206594220651127	0.358226639897167	0.576713727126581	0.564132857765603	0.743676709722362	RSC011000011590	Unchanged
8.77799	2.32390729919822	1.42433675167992	1.63157153422974	0.102769778934999	0.245282343296387	RSC011000021707	Unchanged
54.4099	6.52822655501288	1.1690719182313	5.58411031281075	2.34899578605996e-08	4.33600879150091e-07	RSC011000019048	Upregulated
101.242	2.93935350071522	0.480612472849681	6.11584939376833	9.60440005788149e-10	2.28130099455863e-08	RSC011000019809	Upregulated
1550.93	0.17668475942005	0.234784670141735	0.752539590056663	0.451726630857742	0.652985748102932	RSC011000009035	Unchanged
213.778	1.04590478152206	0.337927769559879	3.0950542563704	0.00196776897675517	0.0107035871098889	RSC011000000974	Unchanged
5.323	-1.28516321656549	2.21064549573527	-0.581352016433573	0.561003229812654	0.741349463833092	RSC011000023646	Unchanged
0	NA	NA	NA	NA	NA	RSC011000032051	Unchanged
2028.64	0.427046218898569	0.197978511117017	2.15703318753701	0.0310030786753801	0.0994312066917329	RSC011000008161	Unchanged
46.038	2.09259207197263	0.671330252447049	3.11708293249854	0.00182650182747645	0.0100588271426335	RSC011000002424	Unchanged
3.82862	-0.204992635377246	1.98206600098657	-0.103423718117969	0.917626688745788	NA	RSC011000030459	Unchanged
165.813	0.000340816861170172	0.355672066804526	0.000958233420555575	0.999235440465098	0.999325146492611	RSC011000008631	Unchanged
0	NA	NA	NA	NA	NA	RSC011000019832	Unchanged
215.771	-0.165904164274257	0.321808258280241	-0.515537311443954	0.606177603667607	0.773756058969157	RSC011000012293	Unchanged
29.186	-0.584568358980965	0.759241901905384	-0.769936903526978	0.441337321760413	0.644110803669724	RSC011000015944	Unchanged
15.7079	-0.771608564472047	1.03342472517	-0.746651928949268	0.455273693855615	0.656367147605999	RSC011000020749	Unchanged
0.38419	1.85318958468691	4.90249396627814	0.37800955950871	0.705423492510112	NA	RSC011000021550	Unchanged
4.03126	1.85822665209826	2.06733628563658	0.898850692559712	0.368732194509402	NA	RSC011000016735	Unchanged
0.233521	1.08278835948463	4.98108539585507	0.217380003238983	0.827912213718522	NA	RSC011000033823	Unchanged
1.42752	3.7356121045247	3.63847570543375	1.02669700362322	0.304563160664213	NA	RSC011000025915	Unchanged
306.367	-0.0389866831999707	0.286117791690177	-0.136260953817886	0.891614990264512	0.948037700825299	RSC011000030435	Unchanged
11.5115	1.02700360791193	1.24748432928163	0.823259726639883	0.410360310592833	0.617466584724003	RSC011000028168	Unchanged
42.0226	-1.4308339869872	0.657567026078833	-2.17595154598835	0.0295588838701303	0.0959038783495708	RSC011000014953	Unchanged
10.6761	0.206424258130366	1.26814041579342	0.162777130639131	0.870693915197541	0.937107406917598	RSC011000013152	Unchanged
1.92095	4.16704988271197	3.61220520787793	1.15360275590766	0.248663067991205	NA	RSC011000025182	Unchanged
16.1427	-1.26262535416854	1.01262064186764	-1.24688881696091	0.212438267766229	0.405770044703603	RSC011000017426	Unchanged
1278.97	0.188297071907745	0.23041838439672	0.817196389952751	0.413816205249815	0.620695175325752	RSC011000014206	Unchanged
299.777	-0.661128709712745	0.309866583868442	-2.13359150076485	0.0328762343232983	0.1042324582359	RSC011000018668	Unchanged
1892.37	-0.651675617879437	0.231593616813018	-2.81387555860653	0.00489481727187247	0.0229062232340514	RSC011000008619	Unchanged
3197.44	0.747328818979792	0.192243039724035	3.88741678269644	0.000101316705522662	0.000838846599422112	RSC011000003256	Unchanged
2.22919	-0.906482184242389	2.77446538508684	-0.326723191110931	0.743877258083682	NA	RSC011000021028	Unchanged
1.69352	2.25355846038499	3.54453417158288	0.635784097795458	0.524917153674657	NA	RSC011000029475	Unchanged
1013.87	0.188404238095701	0.21952440158225	0.858238249314217	0.390760919335029	0.599308410737554	RSC011000004361	Unchanged
213.314	-0.0674398405346677	0.344652438679011	-0.195674926291403	0.844864610929779	0.922923593696952	RSC011000013988	Unchanged
0	NA	NA	NA	NA	NA	RSC011000025014	Unchanged
100.327	0.976453283893191	0.48999433575637	1.99278483982046	0.0462850125249145	0.135723885108594	RSC011000004407	Unchanged
201.706	1.30625838722257	0.33460408098944	3.90389257465091	9.46578094269755e-05	0.000791954935799104	RSC011000010989	Upregulated
0	NA	NA	NA	NA	NA	RSC011000031517	Unchanged
287.238	-1.12618526012335	0.29758969731904	-3.78435567584851	0.000154107303877321	0.00121411270522868	RSC011000007308	Downregulated
16.1519	-0.136378501121774	0.992404621372507	-0.137422275334793	0.890697024907134	0.947559075344074	RSC011000015246	Unchanged
0.582498	-2.90244614580758	4.89246487290363	-0.593248234010316	0.553015036905069	NA	RSC011000032041	Unchanged
12.129	2.86624493427065	1.31798140623985	2.17472334639982	0.029650854290387	0.096099606005759	RSC011000017183	Unchanged
431.612	0.243508793816284	0.277413052054137	0.877784199457075	0.380060840697016	0.589417419082729	RSC011000016319	Unchanged
2404.87	-0.00249947187708633	0.22103683423676	-0.01130794279477	0.990977759308361	0.995041889106777	RSC011000018908	Unchanged
417.03	0.52333309908677	0.292688364164006	1.78802153813509	0.073772533008426	0.192864108211183	RSC011000012360	Unchanged
113.995	-1.67802614502405	0.456604735212909	-3.67500819771746	0.000237841777750788	0.00176813974250502	RSC011000022012	Downregulated
899.745	3.29511282954323	0.241020261321453	13.6715179523786	1.50228290595888e-42	5.57847719079399e-40	RSC011000011095	Upregulated
1027.02	-0.350352696599669	0.222213849172397	-1.5766465407287	0.114876877539441	0.266138799165929	RSC011000015860	Unchanged
3.91307	1.23380826227531	1.9632153482652	0.628463027943198	0.529700659333239	NA	RSC011000009515	Unchanged
2880.69	0.0452824155766719	0.202837362008396	0.223244944266222	0.823344873996599	0.911601765152259	RSC011000002123	Unchanged
224.474	0.452437266541299	0.333966988884273	1.35473649073166	0.175501527332757	0.356474977570774	RSC011000014039	Unchanged
0.467042	2.10923248561632	4.88355116737863	0.431905474791719	0.665810115531308	NA	RSC011000034573	Unchanged
2.96428	4.79201095007294	2.80285927133917	1.70968660434506	0.0873238411598055	NA	RSC011000019209	Unchanged
0	NA	NA	NA	NA	NA	RSC011000031955	Unchanged
22.9216	1.10126193982238	0.926367176576084	1.18879637326176	0.234519805543923	0.433186972933063	RSC011000013475	Unchanged
23.5417	0.0246868446990115	0.847060850346294	0.0291441219233767	0.976749646522695	0.987614215255706	RSC011000011061	Unchanged
67.1712	-0.632845923729578	0.537536271723049	-1.17730831763412	0.239072468256193	0.438397908868146	RSC011000023024	Unchanged
832.29	-1.0960879137601	0.238107318133855	-4.60333568220663	4.15777260578958e-06	5.01815675281646e-05	RSC011000008959	Downregulated
4956.58	-1.20625063157334	0.221187232534708	-5.45352739283475	4.93803350174297e-08	8.63574461686291e-07	RSC011000005634	Downregulated
17.6494	-0.257075224641465	1.02838030960748	-0.249980695118121	0.80260227783482	0.89921973960307	RSC011000000851	Unchanged
400.253	0.523329489369571	0.29142938301134	1.79573344307978	0.0725369203993721	0.190333598692499	RSC011000016019	Unchanged
32.0064	2.35083978046763	0.783836684934102	2.99914488011653	0.00270738531615044	0.0139437228025501	RSC011000019167	Unchanged
109.857	0.173325716845535	0.418262681503924	0.414394409327453	0.67858528261766	0.822948211698444	RSC011000016038	Unchanged
17.4678	4.85628353492616	1.40513173833723	3.45610550415214	0.000548040766494936	0.00362217391797899	RSC011000002755	Upregulated
35.6107	-0.00223363084270421	0.691519058668871	-0.00323003511574042	0.99742280933166	0.998229278227894	RSC011000010429	Unchanged
0	NA	NA	NA	NA	NA	RSC011000026043	Unchanged
0.584779	-2.90757126499076	4.89208707203045	-0.594341683248899	0.55228360450265	NA	RSC011000024634	Unchanged
561.717	-0.194714088591881	0.253736431570113	-0.767387195394042	0.442851339327935	0.645517032399503	RSC011000032798	Unchanged
0.76838	2.84666418731091	4.84426544035874	0.587635880477289	0.556776722062412	NA	RSC011000031677	Unchanged
7.93844	4.71271919935292	2.00079363061711	2.35542493100569	0.0185015349020674	0.066615093344871	RSC011000021524	Unchanged
36.7268	-0.964518080960547	0.773438226417347	-1.24705250919431	0.212378244709343	0.405744065522565	RSC011000013088	Unchanged
1468.36	-0.383833669477448	0.216054464199288	-1.77655977116678	0.0756406994879872	0.196533502576368	RSC011000010799	Unchanged
0.192095	0.940344649003835	4.99040607463069	0.188430487407465	0.85053920223575	NA	RSC011000011506	Unchanged
0	NA	NA	NA	NA	NA	RSC011000005931	Unchanged
100.386	-1.14515946679318	0.442599808640949	-2.58734740602242	0.00967180237321127	0.0401390919095415	RSC011000019042	Unchanged
6.07069	-0.73089413701291	1.57869992302519	-0.462972174985815	0.643384311854626	0.799163877355247	RSC011000026921	Unchanged
2.90006	-0.586570040271947	2.7389820286552	-0.214156220864269	0.830425234721155	NA	RSC011000014564	Unchanged
411.643	-0.815294156000837	0.289715394902203	-2.8141209281476	0.0048910825213834	0.0229031775066041	RSC011000008373	Unchanged
8.04077	-1.97287216481049	1.4374266362691	-1.37250285686313	0.169906950141944	0.349121723615467	RSC011000033162	Unchanged
1.78532	4.05142682050984	3.35017298527905	1.2093186943815	0.226540431459216	NA	RSC011000026764	Unchanged
0.38419	1.85318958468691	4.90249396627814	0.37800955950871	0.705423492510112	NA	RSC011000028204	Unchanged
0.38419	1.85318958468691	4.90249396627814	0.37800955950871	0.705423492510112	NA	RSC011000034256	Unchanged
18.6222	0.0856455038373225	0.951434859717103	0.0900172018742177	0.928273545204666	0.965275067299888	RSC011000019677	Unchanged
5.94902	0.341169334508322	1.58838679622616	0.214789832878808	0.829931180092977	0.91507233594653	RSC011000025012	Unchanged
69.7707	0.751030149964581	0.542856779714307	1.38347751751361	0.166518496317201	0.344542356793021	RSC011000006298	Unchanged
1424.13	0.284089224433716	0.233023602420686	1.21914356092066	0.222789708864346	0.418509594043401	RSC011000003356	Unchanged
9.68971	0.456435467142837	1.2932741433214	0.352930173003085	0.724140789762788	0.852876079500709	RSC011000005509	Unchanged
0	NA	NA	NA	NA	NA	RSC011000034164	Unchanged
4.06407	5.2413211709364	2.46565682112371	2.12573020139424	0.0335257307060957	NA	RSC011000024378	Unchanged
1373.47	-0.407253755170121	0.207277103936007	-1.96477926136913	0.0494397915066379	0.142768425568511	RSC011000014922	Unchanged
260.047	-0.527161429328288	0.308356036557512	-1.70958686333344	0.0873422965542576	0.217964422852695	RSC011000007903	Unchanged
26.1698	-0.654145258655463	0.903108630114224	-0.724326218179011	0.468865484597181	0.669035672910541	RSC011000027741	Unchanged
1777.33	-2.14136611823501	0.228348840281677	-9.37760890571439	6.74857531744427e-21	5.50762850082998e-19	RSC011000021141	Downregulated
2.55337	0.258470617597197	2.39953400591347	0.107717005451982	0.914220179603242	NA	RSC011000023640	Unchanged
5.5415	3.08268289703149	1.96135741241846	1.57170889788535	0.116018077679328	0.267807995306198	RSC011000029101	Unchanged
16.1427	-0.686175715150656	1.14568717889671	-0.598920654599135	0.54922579721717	0.732692568360087	RSC011000008869	Unchanged
0	NA	NA	NA	NA	NA	RSC011000020527	Unchanged
0	NA	NA	NA	NA	NA	RSC011000025752	Unchanged
21.2299	0.931921444615537	0.88724452843867	1.05035468210268	0.293555072954376	0.503131818532344	RSC011000020584	Unchanged
4.06523	-1.91984078758796	2.00031638686137	-0.959768564712067	0.337171706634174	NA	RSC011000023629	Unchanged
27.3458	1.53876243899535	0.814858384000798	1.88838020103607	0.0589749273772408	0.163348470678689	RSC011000015607	Unchanged
135.422	0.349050197219953	0.395956645013133	0.88153640459393	0.37802755898464	0.587380850420376	RSC011000004466	Unchanged
3.90607	-1.04421677195875	1.97430218379945	-0.528904227796173	0.596871888998727	NA	RSC011000016791	Unchanged
141.148	0.0835255791832353	0.399447448001627	0.209102798380865	0.834367990202111	0.916808045414369	RSC011000006938	Unchanged
1372.75	-0.305744536913126	0.209412667121714	-1.46000975545296	0.144287392829711	0.312199972054575	RSC011000033730	Unchanged
21.8923	0.510715960816026	0.889257884427078	0.574317045437348	0.565753276604766	0.745195566228448	RSC011000019742	Unchanged
1.05182	-0.339685755833506	4.16301456661514	-0.081596100709707	0.934967902139394	NA	RSC011000028858	Unchanged
118.653	3.99664866371979	0.531961025462817	7.51304789715115	5.77663802951188e-14	2.51374014252978e-12	RSC011000002395	Upregulated
156.183	-0.419090082874722	0.3765643509072	-1.11293084930921	0.265738129596832	0.47030308423365	RSC011000011344	Unchanged
12.8422	2.6646685549505	1.21873541478174	2.18642087743689	0.0287848275696442	0.0939671733702083	RSC011000012856	Unchanged
124.843	0.0764395905905958	0.434274362093647	0.176016816240495	0.860280731255564	0.93247651142661	RSC011000012047	Unchanged
0	NA	NA	NA	NA	NA	RSC011000004796	Unchanged
3.57063	5.05158151730068	2.60967775034906	1.93571084269888	0.0529031257410929	NA	RSC011000022485	Unchanged
284.925	-0.487974968415606	0.294106406331034	-1.65917830387673	0.0970798681619177	0.235691343864828	RSC011000009590	Unchanged
4.73332	-0.679559318250345	1.83878932547244	-0.369568883632574	0.711703739366232	0.844252971626007	RSC011000024759	Unchanged
1.4008	-2.38609400079647	3.44342255118805	-0.692942549259087	0.488345606015725	NA	RSC011000021153	Unchanged
23.1835	-0.613934909327544	0.896106029187455	-0.685114137535968	0.493271899721529	0.689466620187933	RSC011000014307	Unchanged
202.225	0.353320440068233	0.398439922982729	0.886759633480674	0.375208324719814	0.584508563470665	RSC011000025267	Unchanged
0.659137	2.6145470142919	4.85457640717901	0.538573666370864	0.590181062031644	NA	RSC011000022469	Unchanged
0	NA	NA	NA	NA	NA	RSC011000023191	Unchanged
39.7698	-2.78670823074898	0.716115399610872	-3.89142341061685	9.96578482062199e-05	0.000827264105079948	RSC011000006743	Downregulated
55.3831	-0.275737304806246	0.578809698830041	-0.476386807898346	0.633798831307097	0.792926041727274	RSC011000013123	Unchanged
1921.87	0.770012222933127	0.216472007278423	3.55709836395958	0.000374973778181428	0.00260181120457248	RSC011000018457	Unchanged
161.069	-0.315380726318455	0.360169100970551	-0.87564626023886	0.381222368475625	0.59045077300222	RSC011000003475	Unchanged
1.7284	-0.044442973059486	3.05221573423175	-0.0145608885247007	0.988382502378644	NA	RSC011000025680	Unchanged
6.10836	-2.07532086540611	1.8304205419168	-1.13379456681187	0.256880730580432	0.459481589381184	RSC011000030875	Unchanged
332.777	-1.72138593998854	0.387875565914553	-4.43798499121687	9.08049492354378e-06	0.000100653446217192	RSC011000018329	Downregulated
61.6929	1.80803029417681	0.56093798642318	3.22322669874029	0.00126755192982285	0.00741040592927133	RSC011000010892	Upregulated
754.63	1.24325035777057	0.244727670494484	5.08013807861823	3.77160631582893e-07	5.57237325707351e-06	RSC011000006801	Upregulated
5.01493	-0.127302742960022	1.76436964302516	-0.0721519685306706	0.942480969052196	0.972511855802284	RSC011000021071	Unchanged
1551.81	0.722359785846244	0.209302147822157	3.45127746352622	0.000557939658430468	0.0036766919816122	RSC011000012747	Unchanged
242.033	-1.55447109927377	0.33118190307527	-4.6937078531144	2.6829711752229e-06	3.35823583055991e-05	RSC011000011100	Downregulated
36.5911	0.493558463552687	0.721759411354042	0.68382684837702	0.4940845107391	0.689996420914325	RSC011000022256	Unchanged
7.5069	0.642563607727228	1.57486234357772	0.408012554460774	0.683264457897258	0.826421317789516	RSC011000025726	Unchanged
0	NA	NA	NA	NA	NA	RSC011000001463	Unchanged
1.10841	-1.96225213354267	3.79125658127517	-0.517573024003213	0.604756207209346	NA	RSC011000023373	Unchanged
12.5122	-0.919876127528079	1.13506147538264	-0.810419653453552	0.417699026038189	0.624075122155373	RSC011000021966	Unchanged
1.16956	-3.90764768024197	4.38705837402345	-0.890721605935275	0.373078540730294	NA	RSC011000022631	Unchanged
16.877	-0.716945041460518	0.984237909832355	-0.728426566685118	0.466352505460717	0.666990369060705	RSC011000013047	Unchanged
3.10065	-1.57603708663888	2.40239300144508	-0.656028004448424	0.511806105794906	NA	RSC011000024414	Unchanged
7.741	1.21484332889083	1.45925618915372	0.832508601245245	0.405121925243544	0.612979048857464	RSC011000020776	Unchanged
1.31827	3.61495100739137	3.76228189278077	0.960840019544495	0.336632613073755	NA	RSC011000010146	Unchanged
39.8699	-1.91390649029634	0.67053299641994	-2.85430620195415	0.00431309378327825	0.0206766145049789	RSC011000034648	Unchanged
0	NA	NA	NA	NA	NA	RSC011000016315	Unchanged
29.5106	5.03313851437632	1.13120459007093	4.4493618206241	8.61258190964423e-06	9.58004617807656e-05	RSC011000023699	Upregulated
3.95873	-0.523313368278713	2.19415398976631	-0.238503482763508	0.811490614429686	NA	RSC011000029665	Unchanged
2.85116	1.17308388856548	2.47911828816421	0.473185928306049	0.63608053617734	NA	RSC011000013069	Unchanged
587.695	0.00653240285061252	0.251523829573977	0.0259713080135465	0.979280223617038	0.989065055050688	RSC011000002833	Unchanged
1.40113	3.70007949620045	4.08772232824222	0.905168991209717	0.365375866805933	NA	RSC011000016519	Unchanged
4.1818	2.62152183110446	2.16114955092236	1.21302194472641	0.225121430536687	NA	RSC011000021208	Unchanged
157.022	-1.43697190016085	0.368394328907056	-3.90063523622642	9.5940614123723e-05	0.000801145522409933	RSC011000009902	Downregulated
16.4961	0.434102458053799	1.01179287550445	0.429042809613942	0.667892070720225	0.816003253764347	RSC011000021283	Unchanged
0	NA	NA	NA	NA	NA	RSC011000034196	Unchanged
30.864	-0.967275292910286	0.736031109388222	-1.31417718704074	0.188786583689959	0.375081601980763	RSC011000022973	Unchanged
37.226	1.7011787163262	0.701638414463614	2.42458035543381	0.0153260911523732	0.057543867690407	RSC011000019584	Unchanged
6.85362	1.88405366714476	1.77857373150546	1.05930591111903	0.289460483777004	0.49912387420104	RSC011000030428	Unchanged
290.135	0.0685865060688898	0.311661431683308	0.220067352249679	0.825818700653848	0.913204320556271	RSC011000009871	Unchanged
8.42499	-0.317008487792859	1.47759844606778	-0.214543057104918	0.830123593829233	0.915144981971706	RSC011000023601	Unchanged
3.15399	-3.73543345095946	2.58523656741457	-1.44490972239928	0.148483245069794	NA	RSC011000028522	Unchanged
1.16728	-3.90501275825227	3.96328281762775	-0.985297526808758	0.324477947203104	NA	RSC011000024973	Unchanged
425.754	-0.694374037587784	0.317940555737694	-2.18397440985998	0.0289641285190547	0.0944417947321147	RSC011000000799	Unchanged
6.98538	0.993393081861104	1.74197143226642	0.570269444986612	0.568494961435837	0.747075367321405	RSC011000032572	Unchanged
5.96874	0.0668525398811109	1.64900846241304	0.0405410532480129	0.967661778170205	0.982592339823317	RSC011000026569	Unchanged
33.8896	1.21713639002053	0.764623214527743	1.59181197601001	0.111426958418891	0.260366296127204	RSC011000016843	Unchanged
0	NA	NA	NA	NA	NA	RSC011000022092	Unchanged
0	NA	NA	NA	NA	NA	RSC011000022848	Unchanged
1639.21	0.0625298617054511	0.226861665690953	0.275629915327492	0.782832330272049	0.887838998582012	RSC011000002137	Unchanged
5596.13	-0.448509705576823	0.275436734699668	-1.62835834539598	0.103448924602368	0.246397127742452	RSC011000010422	Unchanged
273.593	-0.0249010769398166	0.303168650602608	-0.0821360549328591	0.93453852228357	0.968489102193203	RSC011000018955	Unchanged
4.70003	1.15432551343624	1.86293347424628	0.619627876890914	0.53550280911442	0.722516216732747	RSC011000026373	Unchanged
394.774	-0.0645913898623941	0.327089190413241	-0.197473324571778	0.843457154325296	0.922445119673986	RSC011000026325	Unchanged
98.1414	1.13816280269138	0.492490650586031	2.31103433402653	0.0208309585167619	0.0729853366493876	RSC011000007098	Unchanged
60.7898	1.444548338043	0.554753964877095	2.6039441437125	0.00921577746544982	0.0386244397912381	RSC011000009350	Unchanged
2.07771	2.60617438342259	2.99883435495882	0.869062467259344	0.384812964339922	NA	RSC011000020577	Unchanged
0	NA	NA	NA	NA	NA	RSC011000034078	Unchanged
1.15257	3.43035913014539	4.40969887436645	0.777912330949863	0.436620698321573	NA	RSC011000025256	Unchanged
721.719	-0.0483613574101456	0.269577211352602	-0.179397053510172	0.857625944816711	0.931048387200522	RSC011000000431	Unchanged
93.2784	-1.86312218423758	0.491563108522239	-3.79019937000274	0.000150526416817205	0.00118800161767174	RSC011000007432	Downregulated
2792.17	0.145140477287844	0.192112281610492	0.755498170502792	0.449950129628584	0.651474453348378	RSC011000008432	Unchanged
0.291249	-1.904218311085	4.99734335616131	-0.381046122983977	0.70316902441398	NA	RSC011000027904	Unchanged
1.15257	3.43035913014539	4.40969887436645	0.777912330949863	0.436620698321573	NA	RSC011000028669	Unchanged
744.392	-0.615079160880664	0.231328771120887	-2.65889607202918	0.00783971421187783	0.0337850740117288	RSC011000018047	Unchanged
42.6929	0.0835938415809482	0.637379550262341	0.131152374666777	0.895654769946385	0.950077036745444	RSC011000014508	Unchanged
1163.27	0.836631986157301	0.214427406028002	3.90170268649356	9.55184335489844e-05	0.000798256076320845	RSC011000005988	Unchanged
2.26719	-0.838164205621087	2.54012744087104	-0.329969351984037	0.741423119918126	NA	RSC011000025128	Unchanged
2.21454	-1.93080603326564	3.08912897687926	-0.625032508424495	0.531949722322017	NA	RSC011000019896	Unchanged
0	NA	NA	NA	NA	NA	RSC011000012479	Unchanged
587.959	0.0267832446338624	0.247460625317258	0.108232348477762	0.91381138529349	0.958098168554986	RSC011000028023	Unchanged
0.582498	-2.90244614580758	4.89246487290363	-0.593248234010316	0.553015036905069	NA	RSC011000014299	Unchanged
1025.77	0.036075052721903	0.250767119591043	0.143858783323488	0.88561198320064	0.945218442429235	RSC011000015658	Unchanged
1.75434	-4.49262824927236	3.7347509662815	-1.2029257880467	0.229005039984956	NA	RSC011000033935	Unchanged
3.44374	0.969410320482003	2.27222849579322	0.426634170936928	0.66964580482107	NA	RSC011000018760	Unchanged
1.78271	-0.910489974352314	3.05176794458212	-0.29834836425513	0.765437294714422	NA	RSC011000019250	Unchanged
186.645	0.224081468556431	0.354343365825538	0.632385110511025	0.527135260934661	0.716043052178671	RSC011000031664	Unchanged
1590.24	0.0183314758414316	0.223127824723792	0.0821568348283051	0.934521998172648	0.968489102193203	RSC011000017640	Unchanged
0	NA	NA	NA	NA	NA	RSC011000023600	Unchanged
5.33437	3.02488600420609	1.98692139038592	1.52239842947112	0.127909278123051	0.286609405882788	RSC011000000703	Unchanged
16.8824	-0.511533384328566	0.966216187415963	-0.52941918277793	0.596514693921621	0.766820864788324	RSC011000033815	Unchanged
1.26022	-1.16446156842563	3.52151321698764	-0.330670793114822	0.740893166066212	NA	RSC011000029347	Unchanged
11.8811	-1.48047581371651	1.16582487583049	-1.26989554298357	0.20412184100901	0.394845860191069	RSC011000002788	Unchanged
0	NA	NA	NA	NA	NA	RSC011000032124	Unchanged
198.972	-0.158846282186281	0.391101437821288	-0.406151107679807	0.684631575717455	0.827752305202619	RSC011000001462	Unchanged
1204.54	-1.44105631394497	0.22468583187956	-6.41365012600095	1.42076068530407e-10	3.78642919480558e-09	RSC011000006334	Downregulated
16.3632	-0.419826972826233	1.0499225295378	-0.399864714790959	0.68925616248097	0.830626747083299	RSC011000004353	Unchanged
0	NA	NA	NA	NA	NA	RSC011000000757	Unchanged
535.073	-0.511761318155868	0.253210288005376	-2.02109212144256	0.0432702297731654	0.128939173164488	RSC011000010205	Unchanged
0	NA	NA	NA	NA	NA	RSC011000028541	Unchanged
5729.08	-1.63098373102416	0.203023937658508	-8.03345531484825	9.4765179926781e-16	4.9914142051269e-14	RSC011000007790	Downregulated
323.103	-0.58260887902138	0.286732118613269	-2.03189263148848	0.0421645266638861	0.126474909082799	RSC011000008326	Unchanged
0.934084	3.11488085536025	4.82076025241967	0.646138926696637	0.518189387577377	NA	RSC011000031058	Unchanged
8043.62	1.31632028961907	0.236342571749105	5.56954373423864	2.55407276984609e-08	4.67582097881437e-07	RSC011000001317	Upregulated
1774.59	-0.566002739884971	0.20423151698966	-2.77137803326226	0.00558195797481644	0.0255476630400391	RSC011000015478	Unchanged
360.424	4.05687767336999	0.348398659508914	11.6443550015042	2.45169463651611e-31	4.3010831891007e-29	RSC011000010894	Upregulated
0.38419	1.85318958468691	4.90249396627814	0.37800955950871	0.705423492510112	NA	RSC011000022891	Unchanged
1.93794	-0.59037280407201	3.20843289929054	-0.184006592191021	0.854008283406438	NA	RSC011000030893	Unchanged
2169.25	0.40874987281524	0.205791451798123	1.9862334865892	0.0470074042084476	0.137333815946163	RSC011000004858	Unchanged
1593.98	-0.583356907965978	0.202188732247786	-2.88520978137923	0.00391152920285056	0.0190182606812939	RSC011000012622	Unchanged
35.3054	-1.23668883046598	0.71918278389206	-1.71957513189247	0.0855096997635448	0.214762271528777	RSC011000011621	Unchanged
1.53676	3.84525344677082	3.93108007267201	0.978167164159836	0.327991653716757	NA	RSC011000023708	Unchanged
1949.83	-0.0235937392523723	0.197965344627364	-0.119181159191188	0.90513183303797	0.955068791711723	RSC011000014923	Unchanged
1612.37	1.27413558192583	0.210980142900979	6.03912559924575	1.54951600926447e-09	3.51918620656599e-08	RSC011000016396	Upregulated
0	NA	NA	NA	NA	NA	RSC011000023865	Unchanged
5.75842	-2.11759831095678	1.70875946208751	-1.23926062031564	0.21524899726582	0.409240969124981	RSC011000027666	Unchanged
9.37099	-0.362068489219945	1.4196835746458	-0.255034639891695	0.798696344864895	0.897284921520264	RSC011000029142	Unchanged
957.132	0.851030796923517	0.221665119313762	3.8392634779805	0.000123403945881086	0.00100307913689551	RSC011000031901	Unchanged
12.3135	2.09630387902063	1.21756626341775	1.72171646176876	0.0851208938059947	0.214123689059226	RSC011000021608	Unchanged
879.727	1.81858986580499	0.25003626756078	7.27330432319352	3.50798806929894e-13	1.37360235824219e-11	RSC011000005955	Upregulated
1.8365	0.147374305486856	3.00995908679127	0.0489622288002467	0.960949396868298	NA	RSC011000026088	Unchanged
0.873747	-3.48730938264552	4.85682869638569	-0.718021902901511	0.472743781844086	NA	RSC011000030811	Unchanged
5.75533	-0.650114340210678	1.67445731816458	-0.388253754310851	0.697828256821166	0.835129911477445	RSC011000027036	Unchanged
219.256	-0.782007249053699	0.325464262091638	-2.40274383438608	0.0162725819914821	0.0602948822169001	RSC011000006589	Unchanged
23.9825	1.54730524802305	0.893606495491271	1.73152864916497	0.083357519671487	0.210998129775134	RSC011000016025	Unchanged
4.59358	0.322344530986825	1.85938890872913	0.173360467771717	0.862368096715006	NA	RSC011000022888	Unchanged
0	NA	NA	NA	NA	NA	RSC011000020937	Unchanged
89.9959	-1.07289477636564	0.45485525603325	-2.35876086322989	0.0183360674115151	0.0662119257582749	RSC011000003928	Unchanged
0	NA	NA	NA	NA	NA	RSC011000000759	Unchanged
81.0066	-0.312500620366212	0.522551221490265	-0.598028686020465	0.549820792553153	0.733182143768508	RSC011000026749	Unchanged
359.817	-1.13958706535863	0.275752805883025	-4.13263996248163	3.58620251622148e-05	0.000341601505179199	RSC011000001114	Downregulated
257.161	0.92049211376036	0.965003996544826	0.953873887627575	0.340147482648769	0.551195456151215	RSC011000021106	Unchanged
9.16933	0.700774044486099	1.33284420904401	0.525773409773627	0.59904565154215	0.768644685709166	RSC011000021955	Unchanged
0.873747	-3.48730938264552	4.85682869638569	-0.718021902901511	0.472743781844086	NA	RSC011000029532	Unchanged
24.3855	-1.80674822216115	0.8485662842858	-2.12917747926057	0.033239579419158	0.10506140295912	RSC011000024746	Unchanged
169.179	-0.756164124203256	0.372150110846579	-2.03187934697402	0.0421658718432241	0.126474909082799	RSC011000009200	Unchanged
119.458	-0.73987516604458	0.417590368293263	-1.77177258438342	0.0764323152241347	0.197980856858129	RSC011000011936	Unchanged
401.858	-0.166495195677665	0.970305155908527	-0.171590550316895	0.863759437018826	0.934596148456695	RSC011000008772	Unchanged
9.30036	-2.44972476013246	1.38881517356459	-1.76389544610526	0.0777495837109412	0.200374236683846	RSC011000022123	Unchanged
27.7215	2.19894709380104	0.815677414753122	2.69585384372397	0.00702084649898843	0.0308529506898347	RSC011000013180	Unchanged
1.85313	4.11129972116388	3.27493878213196	1.25538215968955	0.209340062523892	NA	RSC011000022959	Unchanged
0	NA	NA	NA	NA	NA	RSC011000023029	Unchanged
0	NA	NA	NA	NA	NA	RSC011000009796	Unchanged
63.6589	-1.07865404099632	0.537228584327475	-2.00781207937144	0.0446632647422607	0.131958299755678	RSC011000020547	Unchanged
4.27705	-2.165152818923	2.39672362698436	-0.903380262348926	0.366324111737645	NA	RSC011000023982	Unchanged
0	NA	NA	NA	NA	NA	RSC011000034032	Unchanged
0	NA	NA	NA	NA	NA	RSC011000028997	Unchanged
374.923	0.18871449487296	0.308585972244265	0.611545928353414	0.540838222348093	0.72633367051932	RSC011000020334	Unchanged
21.1888	-0.960917554720539	0.921207123254047	-1.04310695224134	0.29689876116406	0.506811553687961	RSC011000006147	Unchanged
45.0679	-0.524241826729346	0.655639352103797	-0.799588714507714	0.423949128232546	0.629579855830242	RSC011000022167	Unchanged
15.9377	1.26981023338067	1.07136747082759	1.18522380784978	0.235928969131154	0.434836870957025	RSC011000019712	Unchanged
0	NA	NA	NA	NA	NA	RSC011000033468	Unchanged
0	NA	NA	NA	NA	NA	RSC011000030045	Unchanged
489.123	0.0967558175741732	0.254021371233636	0.380896367515401	0.703280147987392	0.83895067179735	RSC011000005142	Unchanged
499.016	0.398576072758591	0.269361554880635	1.47970660822483	0.138951561308587	0.303484049206482	RSC011000001070	Unchanged
4119.52	2.58457269427153	0.190089430491161	13.596614433498	4.19402841076419e-42	1.48322147606073e-39	RSC011000004523	Upregulated
10.5392	1.01601174072031	1.38005160197208	0.736212862815016	0.461601165497526	0.662318004075533	RSC011000025313	Unchanged
105.993	-0.356379671825127	0.474291455173442	-0.751393827440562	0.45241567641702	0.653642518031983	RSC011000006103	Unchanged
0.617711	2.52667124763262	4.85892672820862	0.520006040215418	0.603059365160846	NA	RSC011000033235	Unchanged
5062.68	0.956522488379837	0.185902181678476	5.14529996228972	2.67093679410426e-07	4.06756471446636e-06	RSC011000012487	Unchanged
1.81792	1.08701329921812	2.99721032812801	0.362675014501585	0.716847666269095	NA	RSC011000017078	Unchanged
39.8659	-0.946525244766921	0.683989748229951	-1.38382957817185	0.166410643923518	0.34444715223114	RSC011000015788	Unchanged
1.165	-3.90234091695601	4.39385184158099	-0.888136664060086	0.374467242758718	NA	RSC011000011686	Unchanged
21.0908	0.00504424448431905	0.921686069335939	0.00547284444469618	0.995633323712379	0.99693094478054	RSC011000023066	Unchanged
1.74389	4.01923528610967	3.35801943905752	1.19690649772943	0.231343001263657	NA	RSC011000020696	Unchanged
[truncated: 28,076 more rows]

## Sheet: DE_PovsF4Novo
baseMean	log2FoldChange	lfcSE	stat	pvalue	padj	gene	Expression
1393.2	0.474148968785882	0.195811759415647	2.42145298219507	0.0154586006673574	0.0475704325154687	RSC011000003611	Unchanged
13.6449	-0.113014056300411	1.07456163335891	-0.105172242142265	0.916239136106152	0.955648596615921	RSC011000020811	Unchanged
98.9675	-1.49386811441472	0.428807036469267	-3.48377705439493	0.00049439112914763	0.00246877081991156	RSC011000014483	Downregulated
125.88	-0.034484794561681	0.383047517549226	-0.0900274586879403	0.928265394544911	0.96092023412959	RSC011000017216	Unchanged
0	NA	NA	NA	NA	NA	RSC011000025189	Unchanged
171.732	0.631124294578663	0.34365221563181	1.83652037109184	0.0662807320976427	0.154290287005179	RSC011000003964	Unchanged
83.9741	0.0872405902345996	0.538203880960653	0.162095802949027	0.871230411250833	0.930018967805285	RSC011000011064	Unchanged
0	NA	NA	NA	NA	NA	RSC011000031982	Unchanged
33.6029	0.665981016870961	0.820986678360639	0.811195887125482	0.417253187164474	0.593796148798106	RSC011000002412	Unchanged
4.45126	-0.0528875640218154	1.78657620198087	-0.0296027474020846	0.976383874165239	0.986651327237328	RSC011000024683	Unchanged
0.563921	-2.82428771668325	4.89266789837027	-0.577249013288642	0.563771251348469	NA	RSC011000023305	Unchanged
513.702	-1.58509579547414	0.246253660627365	-6.43684155368855	1.21985153522406e-10	2.13290582343124e-09	RSC011000008181	Downregulated
1.80638	1.14314436328063	3.28624623960468	0.347857184134244	0.727947441547484	NA	RSC011000015749	Unchanged
77.5248	-0.190711838155843	0.472697546111648	-0.403454258911677	0.686614077861967	0.810230394310653	RSC011000012402	Unchanged
83.3477	-0.47145447009125	0.463360258027762	-1.01746850732935	0.308930606435147	0.485893077407181	RSC011000002512	Unchanged
1239.89	-0.323659515896256	0.199350359709368	-1.62357126602689	0.104467342082658	0.219734808260874	RSC011000016073	Unchanged
709.464	-0.0108135090146375	0.239096627497787	-0.0452265225478247	0.963926753939397	0.979893261439599	RSC011000011941	Unchanged
294.851	1.54394528412746	0.294696858475063	5.23909651469226	1.61364635758586e-07	1.72371823820208e-06	RSC011000022988	Upregulated
20.8109	0.0631933453105333	0.900171049073622	0.0702014860126488	0.944033291578475	0.969090137807604	RSC011000016963	Unchanged
0	NA	NA	NA	NA	NA	RSC011000030158	Unchanged
324.229	-1.36427502018353	0.27481125125025	-4.96440743956725	6.89111410194899e-07	6.56774010003376e-06	RSC011000009176	Downregulated
0.284251	-1.83378688573599	4.99676772658667	-0.366994622539452	0.713623029167943	NA	RSC011000011527	Unchanged
94.0061	1.05156211221877	0.455673241975417	2.30771091069575	0.0210152208269944	0.0614419110298913	RSC011000006183	Unchanged
0.568501	-2.83489701082567	4.89188582566249	-0.57951005233074	0.562245065788524	NA	RSC011000025929	Unchanged
406.872	-0.029635109659511	0.25214414138404	-0.117532414185161	0.906438159234496	0.950413426800045	RSC011000012062	Unchanged
5.2597	1.44172206999155	1.7092163312667	0.843498885201438	0.398949488970889	0.575810969069003	RSC011000024018	Unchanged
8.21134	0.508664199619181	1.48230232528694	0.343158201226402	0.731479448096818	0.841523427599263	RSC011000000102	Unchanged
2450.22	-1.57772254439528	0.21277008972627	-7.41515194370143	1.21485446264659e-13	3.02802149290958e-12	RSC011000010431	Downregulated
728.898	-0.931385836054808	0.236259548044256	-3.94221458461583	8.07326954716103e-05	0.000489809244245316	RSC011000031448	Unchanged
76.7908	-3.23418375474197	0.531236836752755	-6.08802615140788	1.14311203196196e-09	1.72505323188029e-08	RSC011000018263	Downregulated
0	NA	NA	NA	NA	NA	RSC011000028097	Unchanged
0.508312	-0.338993598476297	4.98946123835937	-0.0679419244446851	0.945831864957404	NA	RSC011000026649	Unchanged
1811.2	-1.09587192672497	0.190917382975243	-5.74003220475253	9.46585483020023e-09	1.24366358235201e-07	RSC011000010016	Downregulated
6.91351	2.83756576981312	1.73316744232634	1.63721386665584	0.101585790646005	0.214898349992982	RSC011000016090	Unchanged
146.211	-1.02005384542415	0.406016816122151	-2.51234383631359	0.0119932172695086	0.0386023899795741	RSC011000008377	Unchanged
0.866855	3.05690781654843	4.40007901689626	0.694739300092097	0.487218694291135	NA	RSC011000025502	Unchanged
299.578	1.97089726224523	0.327458003970069	6.018778708568	1.75737921938062e-09	2.60139107235495e-08	RSC011000003090	Upregulated
128.691	-0.386975758843195	0.44593914960684	-0.867777048021843	0.385516397169522	0.562937537542857	RSC011000003627	Unchanged
12.5699	-1.37388817388922	1.12229737499564	-1.22417480829851	0.220886290276715	0.382822378922716	RSC011000031534	Unchanged
51.7316	-0.498355478771214	0.563644147203151	-0.884166865289199	0.376606142243511	0.554512842717035	RSC011000014630	Unchanged
724.874	-0.194070828319969	0.258257738524925	-0.751461812638924	0.452374774506528	0.626860647190402	RSC011000031030	Unchanged
1.4098	-4.14601510584093	4.00510042099429	-1.03518380815322	0.300583079051823	NA	RSC011000020376	Unchanged
1389.09	-0.22360041608675	0.205063163401739	-1.09039777002121	0.275537963743573	0.447823846269003	RSC011000018637	Unchanged
981.472	-0.527026820805364	0.255808421404365	-2.06024030761784	0.0393755733003439	0.102048251097682	RSC011000013172	Unchanged
0	NA	NA	NA	NA	NA	RSC011000026025	Unchanged
99.3788	0.709117060181863	0.49383053872724	1.43595222363017	0.151015936590695	0.290838559454792	RSC011000020559	Unchanged
83.2397	-0.275475073203906	0.467487263987854	-0.58926754678618	0.555681811553132	0.714115445538631	RSC011000008711	Unchanged
0.568501	-2.83489701082567	4.89188582566249	-0.57951005233074	0.562245065788524	NA	RSC011000023604	Unchanged
1.15111	1.61087861819328	3.65684395867518	0.440510625117534	0.659567318546179	NA	RSC011000024874	Unchanged
6.41539	1.46774548506369	1.73929354465813	0.843874508458657	0.398739534292537	0.575682080754908	RSC011000020373	Unchanged
1063.7	-1.15092438024793	0.21405629529086	-5.37673689383462	7.58478841621983e-08	8.64205069177816e-07	RSC011000015470	Downregulated
14.8054	0.459241661402616	1.04183640650045	0.440800166453406	0.659357673021636	0.791804434937833	RSC011000021214	Unchanged
296.782	0.023598285809532	0.280863708091665	0.0840204167703656	0.933040198928547	0.96319304949986	RSC011000012556	Unchanged
0	NA	NA	NA	NA	NA	RSC011000010491	Unchanged
3.50494	-0.376012749297964	2.01389420633284	-0.18670928597717	0.851888574979253	0.918947435343841	RSC011000013313	Unchanged
1.13242	-3.82960247505734	3.95036759612771	-0.969429396598752	0.332330991129752	NA	RSC011000026733	Unchanged
184.245	2.428095521621	0.362801613254097	6.69262603284076	2.19200813771159e-11	4.22679512790075e-10	RSC011000011452	Upregulated
3.95203	-5.63308640798502	2.53359565559393	-2.22335651529388	0.0261917694447896	0.0737307345888613	RSC011000020684	Unchanged
0	NA	NA	NA	NA	NA	RSC011000022782	Unchanged
8.25558	1.94928438735833	1.42022780183164	1.37251529990075	0.169903079271891	0.31641676211002	RSC011000017751	Unchanged
21.0199	-0.388821970363519	0.934229052534801	-0.416195545737468	0.677266918872197	0.804178820442836	RSC011000014675	Unchanged
0	NA	NA	NA	NA	NA	RSC011000026845	Unchanged
0	NA	NA	NA	NA	NA	RSC011000033647	Unchanged
0	NA	NA	NA	NA	NA	RSC011000030017	Unchanged
20.0127	2.01973137892912	0.948992083441353	2.1282910723606	0.033312957851467	0.0894874477112007	RSC011000004876	Unchanged
95.2836	-0.391551227600765	0.430847367312568	-0.908793362352624	0.363459210964481	0.541543551556524	RSC011000012586	Unchanged
1923.37	0.243350121128323	0.227404394444919	1.0701205740651	0.284565039430263	0.458629149071368	RSC011000028533	Unchanged
0	NA	NA	NA	NA	NA	RSC011000028943	Unchanged
0	NA	NA	NA	NA	NA	RSC011000001615	Unchanged
28.1678	-1.24521615164706	0.766872973040504	-1.62375803480205	0.104427459625518	0.219670789108225	RSC011000032074	Unchanged
80.0608	1.34234943475287	0.473664256104561	2.8339681904487	0.00459739080070872	0.0171011651868793	RSC011000014044	Unchanged
2.93865	0.677708050554298	2.70543172763767	0.250499039998344	0.802201447010476	NA	RSC011000027185	Unchanged
35.7271	0.75388423116134	0.699352681752028	1.07797431944166	0.281045216729791	0.454594596581436	RSC011000019321	Unchanged
0	NA	NA	NA	NA	NA	RSC011000029485	Unchanged
112.621	-0.277031996982141	0.402289079308627	-0.688639118561823	0.491050397426872	0.662069630807161	RSC011000014014	Unchanged
54.8405	0.66205049951064	0.585347075748519	1.13103921919151	0.258038584635753	0.427551641304199	RSC011000026104	Unchanged
0.563921	-2.82428771668325	4.89266789837027	-0.577249013288642	0.563771251348469	NA	RSC011000017861	Unchanged
19.2978	0.0900763394488717	0.895715859410748	0.100563519672554	0.919896956935638	0.957061444486958	RSC011000012680	Unchanged
0	NA	NA	NA	NA	NA	RSC011000029227	Unchanged
38.7508	0.0605997646177754	0.648177012035106	0.0934926162029537	0.925512215419672	0.959714244263485	RSC011000012530	Unchanged
4.83078	1.70082444552685	1.94850733012055	0.8728858338047	0.382725308468346	0.560435554967029	RSC011000023497	Unchanged
38.6153	0.875110919693106	0.774322098832445	1.13016394729355	0.258407148227095	0.42800121604843	RSC011000019648	Unchanged
365.227	-0.917886086142372	0.309346299614017	-2.96717978294117	0.00300545164201922	0.0119248895982182	RSC011000008991	Unchanged
0.207077	1.03710765969951	4.9942362980181	0.207660911060831	0.835493740742432	NA	RSC011000006457	Unchanged
0	NA	NA	NA	NA	NA	RSC011000021062	Unchanged
2048.83	-0.468736734391543	0.207074374348531	-2.26361535977699	0.0235977823176606	0.0675487971193006	RSC011000026075	Unchanged
13.9582	-1.74361472221202	1.07714820245311	-1.61873242534415	0.105504847034583	0.221456378534997	RSC011000019207	Unchanged
0	NA	NA	NA	NA	NA	RSC011000031643	Unchanged
1.69176	-4.40904903057553	3.73076217787758	-1.18180919081897	0.237281420173809	NA	RSC011000031538	Unchanged
3565.56	-6.36059290080333	0.235712439876347	-26.9845448298785	2.24422616608995e-160	1.73964931641406e-156	RSC011000002515	Downregulated
302.002	0.241008360324523	0.277596937521377	0.868195313955738	0.385287419135859	0.562769859431217	RSC011000004706	Unchanged
55.7798	0.0737854729276457	0.544819704947217	0.135430991679705	0.892271122034809	0.941972259983633	RSC011000003023	Unchanged
9.81767	-1.80714572033846	1.29533133927869	-1.39512236409317	0.162978943244725	0.306988119646532	RSC011000025333	Unchanged
499.974	0.771348859602105	0.261390153654687	2.9509484149166	0.00316799821473478	0.0124867409381877	RSC011000002863	Unchanged
0.207077	1.03710765969951	4.9942362980181	0.207660911060831	0.835493740742432	NA	RSC011000032045	Unchanged
0.640504	2.621675016605	4.85769563592907	0.539695199759789	0.589407250947159	NA	RSC011000031557	Unchanged
90.8739	0.132547207309784	0.454710633617113	0.291497927496006	0.770670528710109	0.868521596566686	RSC011000019064	Unchanged
3875.69	-0.436717655728229	0.194213014969591	-2.24865288145909	0.0245345891595469	0.0697666753369116	RSC011000014002	Unchanged
5.38739	-2.38375777589821	1.75221237302273	-1.36042743025836	0.17369470307832	0.321674788571023	RSC011000026989	Unchanged
41.8583	-0.0401032040669805	0.627349744549225	-0.0639247954038718	0.949030108775955	0.971847953656472	RSC011000004293	Unchanged
43.1504	1.44243526828883	0.635918281896158	2.26827142630312	0.0233126683664015	0.0668703126371348	RSC011000003148	Unchanged
1051.94	-0.883048194700493	0.240861859960552	-3.6662018421892	0.000246179643722997	0.00133168355775257	RSC011000010654	Unchanged
1120.92	0.352307282954596	0.201303026168096	1.75013406236827	0.0800951833577276	0.178856682253117	RSC011000007099	Unchanged
90.0862	-0.271386636437472	0.441941750064831	-0.614077842606318	0.539163889283807	0.700931140725343	RSC011000004675	Unchanged
125.924	0.54510348963883	0.396500754890623	1.37478550271411	0.169197953930028	0.315533153058766	RSC011000008144	Unchanged
0	NA	NA	NA	NA	NA	RSC011000029212	Unchanged
0.905404	3.11684329518664	4.80270520708188	0.648976599811013	0.516353501364769	NA	RSC011000019587	Unchanged
290.227	-0.201930221249222	0.301187331197255	-0.670447261000407	0.502572715532846	0.67130378575526	RSC011000003186	Unchanged
9.9238	-0.244971715234843	1.22413110261943	-0.200118855497295	0.841387627079115	0.912615171069254	RSC011000012383	Unchanged
136.432	1.60989930016153	0.410446298520083	3.92231409070135	8.77025594073183e-05	0.000527144745158229	RSC011000001405	Upregulated
0	NA	NA	NA	NA	NA	RSC011000030772	Unchanged
613.64	0.102603303189809	0.230492881230551	0.445147384344509	0.656213247508233	0.789397715028421	RSC011000011730	Unchanged
9.83273	2.57701652123092	1.46770261872353	1.75581653146614	0.0791197407173362	0.177018430862195	RSC011000008098	Unchanged
1.81606	-0.751039478952329	3.25625025037638	-0.23064550363275	0.817590213757207	NA	RSC011000024921	Unchanged
322.506	3.10170837757702	0.354715852213633	8.74420570217135	2.24589962278986e-18	9.13083841398221e-17	RSC011000010388	Upregulated
40.3164	-2.2084402212354	0.66319887272228	-3.32998186828975	0.000868516395359087	0.00403946975481511	RSC011000015886	Downregulated
27.0329	-1.02456138316846	0.7674807143137	-1.33496694322103	0.181887165894341	0.332608794752922	RSC011000006388	Unchanged
3.43752	-1.53299932760787	2.09002436572641	-0.733483950114167	0.4632633133718	0.637052117110828	RSC011000009065	Unchanged
627.109	2.25734175203336	0.244346202116842	9.23829276852823	2.50461403970711e-20	1.22620630512398e-18	RSC011000007564	Upregulated
1.12954	1.58615729439056	3.7063125828922	0.427961014867453	0.668679503813609	NA	RSC011000028517	Unchanged
62.249	-0.584614806015145	0.530988097920598	-1.10099418104578	0.270899189724001	0.442653816963951	RSC011000015630	Unchanged
261.271	0.859184414676222	0.296348470670619	2.89923687722072	0.00374072168630872	0.014372379894039	RSC011000011603	Unchanged
35.7962	-1.09002202463521	0.675897534630755	-1.6127030633877	0.106809034696605	0.223326354464178	RSC011000010542	Unchanged
3.78793	3.63024734491163	2.41182653623511	1.50518592045118	0.132276283930964	0.262845850022606	RSC011000034350	Unchanged
361.426	-0.0120472820370918	0.261190403227416	-0.0461245202282655	0.963211002487503	0.979591100300846	RSC011000011328	Unchanged
1232.95	-1.33636308861073	0.204126587005961	-6.54673704298847	5.88077756321048e-11	1.07344962505855e-09	RSC011000008252	Downregulated
20.3099	0.383211578090112	1.16740397441578	0.328259614056812	0.742715377131516	0.849221417830463	RSC011000020982	Unchanged
0	NA	NA	NA	NA	NA	RSC011000026123	Unchanged
18.9911	-0.936354660376982	0.920891061890314	-1.01679199541249	0.309252390828947	0.486133900133044	RSC011000018101	Unchanged
64.8589	-1.00067832643103	0.569105424408243	-1.75833559743616	0.0786904241714244	0.176360483097618	RSC011000005829	Unchanged
44.1268	2.76411208930818	0.688579368168528	4.01422438296419	5.96415896935298e-05	0.000373241433886716	RSC011000019984	Upregulated
141.964	-2.25317703916278	0.418202538987137	-5.38776508774876	7.13392099432603e-08	8.18447620735332e-07	RSC011000008291	Downregulated
4173.28	-1.79719527799819	0.183972951305348	-9.76880169202325	1.53253924440257e-22	8.90980003214543e-21	RSC011000018638	Downregulated
0.568501	-2.83489701082567	4.89188582566249	-0.57951005233074	0.562245065788524	NA	RSC011000016466	Unchanged
1.24246	3.57930595786124	4.21274001781775	0.849638463974181	0.3955261202308	NA	RSC011000025668	Unchanged
0	NA	NA	NA	NA	NA	RSC011000025828	Unchanged
281.024	1.03764211186072	0.295936197351577	3.50630345711979	0.00045437686804152	0.00229258712655794	RSC011000007045	Upregulated
2.38788	-2.23870033472932	2.96419955190611	-0.755246161915697	0.450101295580732	NA	RSC011000031437	Unchanged
0.828307	2.99461218765557	4.84117413578221	0.618571467099626	0.536198703473349	NA	RSC011000017803	Unchanged
11.3264	1.78635861230138	1.25504616774242	1.42334095606594	0.154637339680092	0.295731195251688	RSC011000024342	Unchanged
0	NA	NA	NA	NA	NA	RSC011000029407	Unchanged
75.694	0.741942204115623	0.497265379175537	1.49204476158336	0.135687411303805	0.267998195164768	RSC011000003783	Unchanged
14.0673	-0.136400111259073	1.17200294004544	-0.116382055538004	0.907349756352055	0.951069078877086	RSC011000014305	Unchanged
4.93623	5.56729204090648	2.29440261730723	2.42646691513993	0.0152466404203243	0.0470114854116469	RSC011000012656	Unchanged
1365.93	-1.20024155067482	0.216064080749935	-5.55502583543231	2.77570703645036e-08	3.41168430933685e-07	RSC011000008476	Downregulated
17.7374	0.308968730519454	0.952646370797077	0.324326780629984	0.745690646521163	0.85140923915097	RSC011000023437	Unchanged
94.6127	-2.63512832413304	0.465040537370919	-5.66644864774711	1.45787496332829e-08	1.8597302398354e-07	RSC011000019479	Downregulated
0	NA	NA	NA	NA	NA	RSC011000024265	Unchanged
269.196	-0.102498020285603	0.305942185507402	-0.335024148812989	0.737606869725716	0.84547984581212	RSC011000000147	Unchanged
2967.26	-1.23050584189589	0.181796769436934	-6.76857925312449	1.30053142865788e-11	2.56739035428175e-10	RSC011000030678	Downregulated
6.69971	-2.03386039375806	1.53959398917525	-1.32103685001237	0.186489077489709	0.338469015610956	RSC011000014763	Unchanged
5.46603	5.71288842566044	2.22990858408049	2.56193839803355	0.0104089779199784	0.0342765196161282	RSC011000022553	Unchanged
5107.84	0.789600765242075	0.182769994361356	4.32018815780532	1.55896217453464e-05	0.000112554068204915	RSC011000004920	Unchanged
46.0715	0.589277188471888	0.660221731675947	0.892544368353388	0.372101222453383	0.550563970742089	RSC011000007957	Unchanged
0.491327	-0.409712865235609	4.99351422298035	-0.082049003355211	0.93460774574512	NA	RSC011000030048	Unchanged
410.388	2.4824493102343	0.267695605836213	9.27340328385202	1.80299199758343e-20	8.9209742348516e-19	RSC011000000586	Upregulated
26.7393	-0.108829665148184	0.775288863302333	-0.140373053579829	0.88836524715967	0.939640399467757	RSC011000020120	Unchanged
1014.02	0.0503370164494801	0.217820048806988	0.231094505419399	0.817241383642335	0.897687798242998	RSC011000007945	Unchanged
3.41299	0.494457598717271	2.07087364271477	0.238767633388327	0.811285769209839	0.893848039180121	RSC011000021428	Unchanged
1380.31	-2.25095844534006	0.196320202068147	-11.4657504506781	1.96052676051204e-30	1.96810885445085e-28	RSC011000019986	Downregulated
7.61427	-1.28311610357601	1.49197889974631	-0.860009550935468	0.389783777701054	0.567262010662452	RSC011000024754	Unchanged
117.478	-0.355204944133787	0.417290669698447	-0.851217077032836	0.394648778257481	0.572024266914592	RSC011000016552	Unchanged
30695.2	-0.899392447517666	0.16935781812066	-5.310604833589	1.09262011914339e-07	1.20707272544796e-06	RSC011000018605	Unchanged
0.736953	0.667248276328691	4.8151503742183	0.138572676754049	0.889787835753589	NA	RSC011000026968	Unchanged
563.37	-0.792129423895369	0.239569681229623	-3.30646774595875	0.000944802269851366	0.00435597913922551	RSC011000007699	Unchanged
24.0423	0.373627778088947	0.807455222449903	0.462722597737769	0.643563218345585	0.780417304199123	RSC011000018411	Unchanged
0.452702	2.11421202497544	4.88812082106747	0.432520410678748	0.665363220993149	NA	RSC011000031925	Unchanged
77.9312	-0.919342043774693	0.480579684885944	-1.91298565604761	0.055749888776834	0.135034232215944	RSC011000016139	Unchanged
52.948	2.63267491775848	0.627277130376843	4.19698852431759	2.70487633422396e-05	0.000185005585742289	RSC011000016356	Upregulated
3.08399	-1.43628542516597	2.64956457044786	-0.542083571461399	0.587760935624703	0.738287961546384	RSC011000016642	Unchanged
1.97941	2.58159966860224	2.99985329128659	0.860575307499464	0.38947199047146	NA	RSC011000033402	Unchanged
35.6371	-0.518098281717733	0.70851141808185	-0.731249022239301	0.464627061891384	0.638474403136804	RSC011000019425	Unchanged
52.0355	-1.59608467731813	0.597806753909993	-2.66990071102214	0.00758736794550266	0.0262644003531802	RSC011000018830	Unchanged
0.414153	1.99749792976995	4.89673120337976	0.407924765891021	0.683328909895946	NA	RSC011000023915	Unchanged
0	NA	NA	NA	NA	NA	RSC011000034757	Unchanged
6551.77	-1.10838289010472	0.190757778081897	-5.81042042557693	6.23161475699376e-09	8.4746316475959e-08	RSC011000003205	Downregulated
0	NA	NA	NA	NA	NA	RSC011000028248	Unchanged
12.2595	-0.190446259647943	1.21743683939253	-0.156432147841831	0.875692398776092	0.932769637849855	RSC011000018099	Unchanged
2663.67	-0.402002436883228	0.183813071695811	-2.18701767602521	0.0287412336453616	0.0793232124878809	RSC011000005504	Unchanged
37.1711	-0.327222146618533	0.665610181025549	-0.491612291918914	0.622993452226308	0.766150439731284	RSC011000016677	Unchanged
1.12784	-3.82408667665418	4.38270732063183	-0.872539824562798	0.38291395221358	NA	RSC011000026612	Unchanged
16.2091	-4.11091808056022	1.26610825479536	-3.24689304014107	0.00116672227799662	0.00523382071273369	RSC011000020895	Downregulated
0	NA	NA	NA	NA	NA	RSC011000026689	Unchanged
6.80177	-2.77657668799954	1.60224371346714	-1.73293030558455	0.0831080569969237	0.184099625210846	RSC011000028975	Unchanged
2359.35	-1.15243283972039	0.183944374464108	-6.26511597909863	3.72548022169307e-10	6.06270416763277e-09	RSC011000015595	Downregulated
7.32514	0.441841142663558	1.72129914885822	0.25669050202961	0.797417704222573	0.885320100363169	RSC011000020960	Unchanged
0.828307	2.99461218765557	4.84117413578221	0.618571467099626	0.536198703473349	NA	RSC011000028531	Unchanged
1027.35	-0.97301801086929	0.215072125292844	-4.52414746701564	6.06394348428375e-06	4.78023748227181e-05	RSC011000008257	Unchanged
1.13242	-3.82960247505734	3.95036759612771	-0.969429396598752	0.332330991129752	NA	RSC011000026374	Unchanged
10.7443	6.68769122873198	1.89384299902724	3.53128069864666	0.000413552629332289	0.0021076411122337	RSC011000022104	Upregulated
178.413	-0.561387662698293	0.378178575685606	-1.48445125872227	0.137689244765104	0.271146023119019	RSC011000010774	Unchanged
3777.1	-0.919926323956857	0.219799651976318	-4.18529472492511	2.84796338221008e-05	0.000193483460278397	RSC011000019367	Unchanged
30.2169	-0.244743404665541	0.791918266735721	-0.309051343990803	0.757282470367762	0.858972545726567	RSC011000004071	Unchanged
3.61379	-0.739241433916348	2.49963013306479	-0.295740327393944	0.767428397193891	0.866295198133292	RSC011000016502	Unchanged
2033.11	-0.416170932863118	0.218362253963227	-1.90587395628002	0.0566665607512668	0.136784395917657	RSC011000017157	Unchanged
150.925	0.0368355407899602	0.366119738777808	0.100610638784256	0.919859551035326	0.957061444486958	RSC011000010733	Unchanged
1095.43	2.26840166615815	0.209006834875257	10.8532415579233	1.9247571087243e-27	1.56504288683159e-25	RSC011000000461	Upregulated
2.57236	-0.976134950161331	2.57682864943922	-0.37881251839301	0.704827090664688	NA	RSC011000024805	Unchanged
0	NA	NA	NA	NA	NA	RSC011000034479	Unchanged
9.53512	0.857538057207681	1.30224498307618	0.658507476206202	0.510212094610014	0.676524794032877	RSC011000005772	Unchanged
966.483	0.411552984500801	0.228217094215184	1.8033398677522	0.0713348550545043	0.16319646377693	RSC011000002026	Unchanged
0.696114	0.556573879019392	4.89642584197377	0.1136694186703	0.909499855723712	NA	RSC011000029637	Unchanged
4.26914	-0.953297199084816	2.35123334048337	-0.405445594306194	0.685150002188408	0.809118591351383	RSC011000022212	Unchanged
0	NA	NA	NA	NA	NA	RSC011000030625	Unchanged
180.131	-0.673098295982763	0.335926009957762	-2.00370997192922	0.0451011374523326	0.114064921310929	RSC011000027477	Unchanged
0.414153	1.99749792976995	4.89673120337976	0.407924765891021	0.683328909895946	NA	RSC011000034355	Unchanged
1839.78	-0.519504716325804	0.192576022334969	-2.69766043574298	0.00698286278638956	0.0244163896316618	RSC011000000213	Unchanged
0	NA	NA	NA	NA	NA	RSC011000031364	Unchanged
3.22305	-0.664286193944336	2.31283103191818	-0.287217779758602	0.773945573323167	0.870609215287102	RSC011000023337	Unchanged
53.007	-1.11444495122188	0.626635883452195	-1.77845696464477	0.0753288340118721	0.170538554803941	RSC011000034615	Unchanged
23.8148	0.555144244529823	0.856095568257389	0.648460598458462	0.516687087169294	0.681888554118492	RSC011000022667	Unchanged
0	NA	NA	NA	NA	NA	RSC011000004423	Unchanged
11.2071	0.113479365339979	1.16513220072183	0.0973961283274772	0.922411819259944	0.958444485458383	RSC011000030902	Unchanged
1.69516	4.0263352299882	3.35848106026788	1.19885601786512	0.230583936197901	NA	RSC011000012209	Unchanged
4.2546	-5.73905222441493	2.43250282951426	-2.35931985557482	0.0183084676045966	0.0547697846403627	RSC011000034481	Unchanged
278.642	-1.99928955119546	0.33017070415812	-6.05532085680742	1.40138053248107e-09	2.09364810955104e-08	RSC011000008920	Downregulated
0	NA	NA	NA	NA	NA	RSC011000025774	Unchanged
0	NA	NA	NA	NA	NA	RSC011000025742	Unchanged
121.452	0.110516463586431	0.439355174504018	0.251542419435919	0.801394770216647	0.888295299398862	RSC011000008435	Unchanged
0.568501	-2.83489701082567	4.89188582566249	-0.57951005233074	0.562245065788524	NA	RSC011000027027	Unchanged
24698.2	0.956832485935584	0.229194680416613	4.17475869944419	2.98302066799766e-05	0.000201780047704813	RSC011000012201	Unchanged
113.765	0.112757140342185	0.425145518137282	0.26522010824956	0.790839905274324	0.880276757805101	RSC011000010716	Unchanged
1473.42	-0.983423105349864	0.214815452142624	-4.57799052880484	4.69463943847302e-06	3.77764152739412e-05	RSC011000026255	Unchanged
50.2396	2.24338672217725	0.702662638795577	3.19269390218698	0.00140952274916666	0.00618344680850231	RSC011000000165	Upregulated
192.012	-3.35792366730035	0.356280128980263	-9.42495355245134	4.30295970947102e-21	2.24361722071185e-19	RSC011000002126	Downregulated
0.845882	-3.40906474295375	4.8569693590866	-0.701891342298865	0.482746928551403	NA	RSC011000029444	Unchanged
263.931	1.30126810706062	0.303677823462209	4.2850284298832	1.82715821380833e-05	0.000130059884487643	RSC011000014251	Upregulated
18.719	0.627765839288551	0.919101961553306	0.683020889464331	0.494593642734042	0.664839459607517	RSC011000002290	Unchanged
0.563921	-2.82428771668325	4.89266789837027	-0.577249013288642	0.563771251348469	NA	RSC011000029843	Unchanged
1031.56	1.22121845325884	0.223823888337386	5.45615779589178	4.86547588901066e-08	5.75516997960035e-07	RSC011000003175	Upregulated
0	NA	NA	NA	NA	NA	RSC011000026952	Unchanged
98.6866	-1.34269645077641	0.42778705182966	-3.13870287806434	0.00169697419091118	0.00726761230380101	RSC011000021087	Downregulated
480.1	1.48347545142375	0.263802011367381	5.6234425345522	1.87189051842934e-08	2.34667460949188e-07	RSC011000002068	Upregulated
0.414153	1.99749792976995	4.89673120337976	0.407924765891021	0.683328909895946	NA	RSC011000025210	Unchanged
1.35419	-2.34361845611244	3.77921301886238	-0.620133992028297	0.535169574549232	NA	RSC011000022491	Unchanged
0.452702	2.11421202497544	4.88812082106747	0.432520410678748	0.665363220993149	NA	RSC011000022298	Unchanged
72.5207	1.19352109122842	0.575217558754249	2.07490378738305	0.0379954526356061	0.0993482937467107	RSC011000011592	Unchanged
1.69176	-4.40904903057553	3.73076217787758	-1.18180919081897	0.237281420173809	NA	RSC011000029593	Unchanged
3.34099	-0.554035355980736	2.29015895769509	-0.241920044073421	0.808842118450842	0.892762991341513	RSC011000026409	Unchanged
1.18736	1.67430062462726	3.97714598586791	0.420980429327109	0.67376937278269	NA	RSC011000028622	Unchanged
3.03296	-0.901510944529048	2.19622801557992	-0.410481488321694	0.681452780244704	NA	RSC011000009384	Unchanged
109.553	2.71953020667633	0.450865814252993	6.031795094472	1.621482987788e-09	2.40635525724378e-08	RSC011000032046	Upregulated
3.40185	-5.41639515384412	2.60278354212162	-2.08100099996368	0.0374338145294282	0.0981977841942304	RSC011000013757	Unchanged
3798.6	-1.19549945660751	0.194407350928532	-6.1494560308422	7.77491355290858e-10	1.20537076448593e-08	RSC011000004401	Downregulated
0	NA	NA	NA	NA	NA	RSC011000029460	Unchanged
24.2781	0.900333007583791	0.904592496900265	0.995291261721637	0.319594626495855	0.497078995676046	RSC011000012060	Unchanged
4.46773	0.707388620997604	1.80624262891925	0.391635436829915	0.695327600510077	0.815711211716786	RSC011000030328	Unchanged
28.5577	0.14676768840045	0.858718784799412	0.170914729010771	0.864290814999824	0.925968990270934	RSC011000019426	Unchanged
65.8621	-0.465584173967122	0.51048931701924	-0.912035097395731	0.361750242022015	0.539885886164931	RSC011000010411	Unchanged
14.4826	2.22455880561506	1.12679629157831	1.97423333946112	0.048355216699037	0.120589872851057	RSC011000020264	Unchanged
7.70223	-2.9293353259286	1.63373042549558	-1.79303468933071	0.0729673774718914	0.166318676517686	RSC011000026863	Unchanged
2645.74	2.11140646815239	0.198125830963199	10.6568964677028	1.61910476050258e-26	1.25090635234178e-24	RSC011000017722	Upregulated
0	NA	NA	NA	NA	NA	RSC011000027343	Unchanged
386.656	-0.345104267952094	0.264919115197233	-1.30267786714886	0.192684761310403	0.346683491239724	RSC011000002687	Unchanged
441.829	-0.655516880536753	0.267439905186055	-2.45108103848869	0.0142427883394298	0.0445302558259531	RSC011000025744	Unchanged
0	NA	NA	NA	NA	NA	RSC011000025415	Unchanged
149.069	-0.939235200477108	0.386587871667285	-2.42955164740775	0.0151175108655878	0.0467232920837773	RSC011000002202	Unchanged
19.7765	0.237845942203242	0.913599557427531	0.260339379840503	0.794601998830372	0.883230074610433	RSC011000023760	Unchanged
8.58414	0.40913935441613	1.3931396516124	0.293681508485238	0.769001285628916	0.867187299925336	RSC011000023684	Unchanged
1284.89	-0.299033517758042	0.212250733492871	-1.4088691842758	0.158873853057406	0.301477882729495	RSC011000000913	Unchanged
0.452702	2.11421202497544	4.88812082106747	0.432520410678748	0.665363220993149	NA	RSC011000025118	Unchanged
9.7659	1.29227033839192	1.25769291547048	1.02749273888412	0.304188502797067	0.480694729039535	RSC011000031554	Unchanged
178.844	-0.663200513178072	0.343490779354738	-1.93076656795249	0.0535119265035891	0.13064775336913	RSC011000020919	Unchanged
132.705	0.143351440645567	0.411683423357527	0.34820794939094	0.727684018173604	0.839274504916291	RSC011000013453	Unchanged
18.1555	0.00368756961667921	1.03389654566383	0.00356667176435099	0.997154213699385	0.998414379426855	RSC011000005556	Unchanged
0	NA	NA	NA	NA	NA	RSC011000000760	Unchanged
0	NA	NA	NA	NA	NA	RSC011000030117	Unchanged
0.414153	1.99749792976995	4.89673120337976	0.407924765891021	0.683328909895946	NA	RSC011000030149	Unchanged
1.73371	4.05693605678145	3.3080701483928	1.22637546206585	0.220057415631023	NA	RSC011000030264	Unchanged
0.62123	2.58057180039409	4.85978767877913	0.531005050212889	0.59541527953418	NA	RSC011000030711	Unchanged
9.64832	1.2700435028575	1.34061387879676	0.947359655859601	0.343455541739143	0.521867753995438	RSC011000017471	Unchanged
1.03538	3.31630773446589	4.53777262417973	0.730822808704605	0.464887389888887	NA	RSC011000018100	Unchanged
5744.64	-2.97302969350764	0.202352614867692	-14.6923215963953	7.219719959703e-49	1.99874509122492e-46	RSC011000010604	Downregulated
46.686	1.83852763790982	0.627847057431626	2.92830493692334	0.00340815609246515	0.0132824987314022	RSC011000020495	Unchanged
168.08	-1.46837332223902	0.377815013494115	-3.88648748671786	0.000101705166714471	0.000602740482147052	RSC011000016217	Downregulated
0	NA	NA	NA	NA	NA	RSC011000031959	Unchanged
558.668	0.0363640013269709	0.250619961519393	0.145096189092492	0.884634927113252	0.937529148712371	RSC011000007232	Unchanged
10.6826	2.71377723637207	1.33436615513829	2.03375754542487	0.0419760469532047	0.107399380778609	RSC011000010000	Unchanged
719.267	-2.64161933494142	0.242217956810758	-10.9059599450147	1.07947819259496e-27	8.93354639458921e-26	RSC011000013532	Downregulated
143.364	0.230777867262278	0.390005707313709	0.591729461734894	0.554031764635128	0.712650516432872	RSC011000018567	Unchanged
0.828307	2.99461218765557	4.84117413578221	0.618571467099626	0.536198703473349	NA	RSC011000029276	Unchanged
1.28101	3.6215837350546	3.74284177682198	0.967602680263351	0.333242838174764	NA	RSC011000029560	Unchanged
7709.52	2.4134207398885	0.265168919725559	9.10144651336331	8.91366201405278e-20	4.08045689245664e-18	RSC011000010495	Upregulated
9.0415	0.934704065368307	1.35652568450687	0.689042659526269	0.490796422445425	0.661893640339508	RSC011000004880	Unchanged
669.518	-0.27179489515822	0.237924761949712	-1.14235648669333	0.253305870464427	0.422085699172417	RSC011000000093	Unchanged
6.50792	0.124702061239118	1.53254231924368	0.0813694079917218	0.935148177301278	0.964384517212471	RSC011000026120	Unchanged
0.563921	-2.82428771668325	4.89266789837027	-0.577249013288642	0.563771251348469	NA	RSC011000017118	Unchanged
10.2806	1.59748973538792	1.33852396751021	1.19347114744565	0.232684905386624	0.396969222710436	RSC011000015469	Unchanged
4.26752	0.589622378407429	2.05939537938215	0.286308488554696	0.77464185721476	0.870971154548626	RSC011000001972	Unchanged
1287.06	-3.46677316482686	0.238178530518055	-14.5553554188381	5.40045246831725e-48	1.44353473736457e-45	RSC011000001918	Downregulated
48.8504	-0.784165950287862	0.62155934944897	-1.26161073915636	0.207088889945761	0.365854477067573	RSC011000033339	Unchanged
99.1718	0.673532392505098	0.479338166981077	1.4051299038987	0.15998265326861	0.302988565987583	RSC011000004152	Unchanged
0.414153	1.99749792976995	4.89673120337976	0.407924765891021	0.683328909895946	NA	RSC011000031506	Unchanged
1.39223	0.559233288486743	3.63802747771587	0.153718819308604	0.877831445486665	NA	RSC011000014434	Unchanged
1.33721	-2.40070432502382	3.48522626852248	-0.688823089251412	0.490934603765135	NA	RSC011000023163	Unchanged
8446.03	-0.15305004088583	0.18890976797096	-0.810175368535512	0.417839391976746	0.594484861451162	RSC011000000932	Unchanged
162.888	-0.0211161664867495	0.363608361949635	-0.0580739298005319	0.953689740341694	0.974716631166007	RSC011000001969	Unchanged
6.53222	0.655307324230423	1.65988245649523	0.39479140325037	0.692996839885345	0.81439347705875	RSC011000030487	Unchanged
111.611	-0.426863086677893	0.415209127896941	-1.0280676844461	0.303917990399876	0.480463145258267	RSC011000023136	Unchanged
207.477	1.69482702010219	0.32857909049562	5.15804891159008	2.49536441708335e-07	2.56882246654597e-06	RSC011000003449	Upregulated
0	NA	NA	NA	NA	NA	RSC011000029445	Unchanged
45.1938	3.90612613629665	0.783708924450679	4.98415421137963	6.22334317695716e-07	5.9803241975264e-06	RSC011000022219	Upregulated
2049.43	1.6098358255393	0.234388639113952	6.86823316874438	6.50019166464982e-12	1.32134577938314e-10	RSC011000005268	Upregulated
37.4995	2.57928315209062	0.723703700523513	3.56400437116021	0.000365239867329658	0.00189168220818512	RSC011000002516	Upregulated
50.8708	-0.863413591488423	0.578257960030775	-1.4931287611544	0.135403485237702	0.267619246065168	RSC011000010438	Unchanged
25.4105	-1.22599772241112	0.876919178480549	-1.39807379345429	0.162090908599874	0.305934914332446	RSC011000020825	Unchanged
5395.18	-0.544028668779669	0.194293966648866	-2.80002862756338	0.00510980747883535	0.0186837378805529	RSC011000013037	Unchanged
0	NA	NA	NA	NA	NA	RSC011000031622	Unchanged
11.0829	-0.83118540681009	1.23642457634498	-0.672249179377501	0.501425077186331	0.670497282763318	RSC011000018720	Unchanged
20.5685	-1.85901907878278	0.955444723119256	-1.94571076044421	0.0516894933565484	0.12703859310997	RSC011000019951	Unchanged
9.5117	0.131283238342209	1.58536000925507	0.082809732537593	0.934002830264473	0.963801731354292	RSC011000032673	Unchanged
3616.9	0.127625407824108	0.184898700445014	0.690245023447649	0.490040114117504	0.661244218045872	RSC011000012568	Unchanged
754.077	-0.294418156022286	0.250387309168636	-1.17585095266947	0.239654441298593	0.405616014002823	RSC011000000194	Unchanged
6.58893	2.27649459421376	1.7954942363761	1.26789301134627	0.20483616018218	0.362654351354137	RSC011000023750	Unchanged
0.828307	2.99461218765557	4.84117413578221	0.618571467099626	0.536198703473349	NA	RSC011000029143	Unchanged
159.375	0.481285053629128	0.356044017098733	1.35175717191076	0.176453009011424	0.325332175101932	RSC011000015601	Unchanged
719.198	-0.124439300798453	0.226283153295867	-0.5499273763246	0.582369186257892	0.735057519592185	RSC011000026607	Unchanged
158.326	0.142343706371362	0.359242883556573	0.396232501426701	0.691933516611735	0.813370769287059	RSC011000009385	Unchanged
0	NA	NA	NA	NA	NA	RSC011000033261	Unchanged
2583.6	0.980745694491778	0.198909234305072	4.93061922398024	8.19693713513627e-07	7.70803773059417e-06	RSC011000008566	Unchanged
25.2902	-0.0895868261493767	0.82663045679536	-0.108375907774657	0.913697511367614	0.954410260380625	RSC011000011511	Unchanged
89.3598	3.09985160893565	0.515456856704958	6.01379449824637	1.81230229866026e-09	2.67248509545621e-08	RSC011000002096	Upregulated
803.539	0.204367107974965	0.254431464650665	0.803230481951445	0.42184153024844	0.598604148518884	RSC011000008921	Unchanged
0	NA	NA	NA	NA	NA	RSC011000024821	Unchanged
35.9572	-1.02321967466926	0.714792036683528	-1.43149282890275	0.152289020747339	0.292273762274439	RSC011000021515	Unchanged
0	NA	NA	NA	NA	NA	RSC011000022751	Unchanged
6.14303	2.64063957659792	1.72643096506197	1.52953673215837	0.12613144021347	0.253591693257357	RSC011000020279	Unchanged
0.852752	-3.42000592707879	4.85642772135939	-0.704222552728835	0.481294188262027	NA	RSC011000026901	Unchanged
7.42609	6.15508484670208	2.05247805508627	2.99885537457957	0.00270995911308773	0.0109106819901065	RSC011000023939	Unchanged
0.775578	-1.41058931006361	4.71407529061248	-0.299229270451541	0.764765117252774	NA	RSC011000029563	Unchanged
32.4975	-1.26124324894549	0.710488410126767	-1.77517779455467	0.075868535000611	0.171526616900565	RSC011000001221	Unchanged
147.147	0.21365652549008	0.41061360028461	0.520334751070075	0.602830278920758	0.750225088933094	RSC011000006162	Unchanged
25.3479	-0.0196590800770196	0.819415320928262	-0.0239915944636587	0.980859313425051	0.989411092812508	RSC011000027508	Unchanged
19.131	-1.50248071272683	0.932820765934759	-1.61068531876135	0.107248327197651	0.223963707703069	RSC011000021570	Unchanged
1.75129	0.0913763071591447	3.30364775891673	0.0276592160627642	0.977933952115125	NA	RSC011000026965	Unchanged
0.414153	1.99749792976995	4.89673120337976	0.407924765891021	0.683328909895946	NA	RSC011000029419	Unchanged
2529.95	1.41416351570455	0.190210372010132	7.43473397775185	1.04778610257329e-13	2.62850763919547e-12	RSC011000003904	Upregulated
1138.23	-0.50856649884329	0.227518250533398	-2.23527781903648	0.0253991153343983	0.0718472724852734	RSC011000005985	Unchanged
976.037	0.204348647535665	0.206728003332325	0.98849040401733	0.322912531766666	0.500441120446638	RSC011000004555	Unchanged
63.0285	-1.2506635798415	0.564650618521559	-2.21493351608496	0.0267646282040863	0.0749441816840489	RSC011000021649	Unchanged
3.50723	-0.37747268259871	1.99454044914831	-0.189252959377131	0.849894561975889	0.917605183098069	RSC011000017397	Unchanged
2637.85	0.53191788656252	0.201525309965318	2.63945946369744	0.00830383532880928	0.0283520320909499	RSC011000015718	Unchanged
12.0801	-0.0865304125800017	1.13534690526694	-0.0762149543708469	0.939248085426698	0.966419595759476	RSC011000017478	Unchanged
152.665	-0.975767428731474	0.42077616302812	-2.31897030884391	0.0203966462916205	0.0599726905438911	RSC011000016522	Unchanged
9.1881	-1.73866539318	1.34331929630423	-1.2943053806816	0.195559958650394	0.350233724958823	RSC011000025739	Unchanged
12.2852	6.88239989323275	1.83309453450832	3.75452534698587	0.000173670270732566	0.000969676385566825	RSC011000028804	Upregulated
2.03783	-0.33091387955574	2.81670946530841	-0.117482432473563	0.906477764489853	NA	RSC011000027046	Unchanged
37.992	-1.54920662913153	0.671514445931291	-2.30703395663069	0.021052927171742	0.0615289457557948	RSC011000024849	Unchanged
7.16932	1.3837150540709	1.53084848750144	0.903887657967593	0.366054974213626	0.544423664961491	RSC011000024312	Unchanged
3260.44	-0.0415526482007755	0.193962431085249	-0.214230394867099	0.830367394582031	0.905986382706443	RSC011000001041	Unchanged
0	NA	NA	NA	NA	NA	RSC011000030968	Unchanged
2.31691	1.63320215176596	2.67932462627175	0.609557399559509	0.542155038665542	NA	RSC011000002441	Unchanged
0	NA	NA	NA	NA	NA	RSC011000028314	Unchanged
7.83818	-0.0274704105698522	1.3921276837822	-0.0197326803351968	0.984256620713274	0.99120421421649	RSC011000003294	Unchanged
3.70862	2.4803546499279	2.29988680312408	1.07846814310977	0.280824891087638	0.454333020887924	RSC011000024672	Unchanged
2292.94	-0.323531781982337	0.184877442229697	-1.74997975999891	0.0801218062955411	0.178898953951302	RSC011000011036	Unchanged
1415.34	0.586993459677786	0.206247000074093	2.84607029177109	0.00442624231794861	0.0165779135293759	RSC011000008306	Unchanged
17.4757	1.0610452899695	0.969234906489983	1.0947245944866	0.27363731034108	0.445774826758797	RSC011000011692	Unchanged
14.2345	-0.103356156040964	1.09397210487481	-0.0944778715841134	0.924729559726125	0.959396729981262	RSC011000019226	Unchanged
7063.9	0.409293299582982	0.202991139322106	2.0163111599345	0.0437674486755788	0.111236286224108	RSC011000012698	Unchanged
0.775578	-1.41058931006361	4.71407529061248	-0.299229270451541	0.764765117252774	NA	RSC011000030731	Unchanged
0	NA	NA	NA	NA	NA	RSC011000025488	Unchanged
1245.44	0.146020926943118	0.211160237595009	0.691517155910649	0.489240603231553	0.66043363488418	RSC011000012886	Unchanged
5.15542	-2.24687105910566	1.91314148008498	-1.17444061638654	0.240218584614228	0.406226590731267	RSC011000024690	Unchanged
342.637	-0.582380539880556	0.331768759923228	-1.75538088642017	0.0791941791999418	0.177099782411256	RSC011000010528	Unchanged
0	NA	NA	NA	NA	NA	RSC011000015219	Unchanged
0	NA	NA	NA	NA	NA	RSC011000027950	Unchanged
8.61952	-1.38101223435485	1.32650094139075	-1.04109404770338	0.297831901812039	0.473745455415903	RSC011000022020	Unchanged
15.5862	1.28199301549312	1.11259847206626	1.15225128173353	0.249217830202344	0.417216949201318	RSC011000008641	Unchanged
30.6052	0.224645985411698	0.855937198375127	0.262456154304493	0.79296978458144	0.8821462399038	RSC011000025672	Unchanged
0.982655	-0.448513619106893	4.21230620749712	-0.106476974135599	0.91520392351887	NA	RSC011000008701	Unchanged
0	NA	NA	NA	NA	NA	RSC011000033643	Unchanged
2.88031	2.03940065867886	2.49760707975795	0.816541831262146	0.414190308684775	NA	RSC011000025513	Unchanged
82.2634	-1.18956911727439	0.543756591821574	-2.18768679803836	0.028692424376114	0.0792355217749116	RSC011000016391	Unchanged
1.9783	-4.63464749669526	3.17422641897831	-1.46008724172456	0.144266098547018	NA	RSC011000022258	Unchanged
136.348	0.863004791030583	0.40214119463854	2.14602433805939	0.0318710369917929	0.0863421441337539	RSC011000010342	Unchanged
2.82589	-1.21723944838726	2.26580674596758	-0.537221212953648	0.591114820059212	NA	RSC011000027309	Unchanged
6.91698	0.0386478175705297	1.72782174566238	0.0223679425655762	0.982154452077604	0.989921791183099	RSC011000020280	Unchanged
21.3769	0.212685306419688	0.857718431766166	0.247966347163297	0.804160444832726	0.890172845800887	RSC011000014631	Unchanged
42.0714	-1.94354402608736	0.647408199492589	-3.00203801498131	0.00268178683953192	0.0108122317880227	RSC011000008633	Unchanged
174.65	-0.668511568033588	0.375216792974059	-1.7816675067627	0.0748034686839993	0.169629903875807	RSC011000007107	Unchanged
5.40702	1.49969972043027	1.90356656977454	0.787836760869304	0.430792195465183	0.607035959233456	RSC011000027154	Unchanged
730.041	0.810138977343995	0.245617296201757	3.29837918530999	0.000972447172406295	0.00447098833418513	RSC011000002385	Unchanged
618.314	0.209776059617538	0.228527557624378	0.917946447239151	0.358646903238492	0.537220186445068	RSC011000009685	Unchanged
0	NA	NA	NA	NA	NA	RSC011000027271	Unchanged
12.2959	-1.4819881390003	1.12346449108693	-1.31912325735058	0.187127909046723	0.339390073692213	RSC011000015267	Unchanged
833.792	0.548484945864762	0.214019650865537	2.56277843481467	0.0103838290198828	0.0342130835728783	RSC011000007101	Unchanged
312.443	-0.450310295049875	0.293871913186881	-1.53233526187142	0.125439723825147	0.252694107549705	RSC011000013384	Unchanged
196.517	-0.444344024503643	0.324460590807682	-1.36948534611718	0.170847612329491	0.317732932150867	RSC011000003103	Unchanged
827.095	-0.848461385523727	0.21512507216292	-3.94403765675981	8.0121068552452e-05	0.000486479229552812	RSC011000016314	Unchanged
41.0572	-1.48576921839633	0.712810452823366	-2.08438191739663	0.0371254413218205	0.0975869942284318	RSC011000032568	Unchanged
0	NA	NA	NA	NA	NA	RSC011000032254	Unchanged
0	NA	NA	NA	NA	NA	RSC011000019283	Unchanged
16.0821	0.34910597451509	0.981281059437717	0.355765528293322	0.722016166694573	0.834932170884251	RSC011000018614	Unchanged
31.6575	-0.583713969972926	0.75292975970411	-0.775256871507265	0.438187888619754	0.614080953950367	RSC011000021653	Unchanged
2.37473	1.67781762103039	2.97768888614481	0.563463036329039	0.573119623439167	NA	RSC011000014408	Unchanged
1113.2	-1.80359998369026	0.208647261457163	-8.64425428397273	5.41578249300461e-18	2.13103251903252e-16	RSC011000014281	Downregulated
2.75491	1.94384416376969	2.50056282132436	0.777362658995379	0.436944836616032	NA	RSC011000015854	Unchanged
3.20304	2.2228747337589	2.36916870969042	0.938250925173395	0.34811547312955	0.526538839856691	RSC011000018737	Unchanged
17.611	0.574201620041067	0.939343298820023	0.611279838545038	0.541014336022834	0.702276772772035	RSC011000005187	Unchanged
833.245	-2.45761103218533	0.327449198521979	-7.50532004133269	6.12787013202706e-14	1.57811317741184e-12	RSC011000011918	Downregulated
50.8701	1.80299760221589	0.63261732960937	2.85006040433513	0.00437109269148617	0.0164057069949178	RSC011000015846	Unchanged
36.4878	0.654526432829335	0.699325109450917	0.93594012853799	0.349304014642314	0.527553136879774	RSC011000023225	Unchanged
7.28172	-0.485834548032889	1.41428089644276	-0.343520547618845	0.731206885495039	0.841376354388279	RSC011000019885	Unchanged
69.4652	-0.678751175718787	0.501688533096567	-1.35293340577138	0.176076906111945	0.324896330368427	RSC011000016657	Unchanged
0	NA	NA	NA	NA	NA	RSC011000030256	Unchanged
22898.2	-0.799389582944652	0.165086962284829	-4.84223328045398	1.28387907714697e-06	1.16097737703269e-05	RSC011000031708	Unchanged
68.0953	3.72022252724573	0.704143619161162	5.28332917605301	1.2685715137906e-07	1.37982369285315e-06	RSC011000017566	Upregulated
0.281961	-1.8279149284286	4.99718977421036	-0.36578857538334	0.714522845503383	NA	RSC011000033791	Unchanged
4044.29	1.04152860721086	0.175651459538736	5.92951866125071	3.03823983504051e-09	4.32930559827617e-08	RSC011000000859	Upregulated
0	NA	NA	NA	NA	NA	RSC011000026803	Unchanged
165.875	0.245854017185611	0.373486044486403	0.658268282885097	0.510365754775427	0.676578612364875	RSC011000012534	Unchanged
557.016	-0.913172697490133	0.269347237054055	-3.39031767126265	0.000698116756253658	0.00333841356501724	RSC011000009047	Unchanged
1.90224	4.1928037230251	3.21901603849591	1.30251097629951	0.192741768223131	NA	RSC011000024090	Unchanged
2.61593	0.401433872845494	2.5275241862316	0.158824938266569	0.873806800303582	NA	RSC011000008288	Unchanged
1312.05	1.03041739222319	0.219919266259631	4.68543484046873	2.79366168309566e-06	2.34960587487846e-05	RSC011000011447	Upregulated
4.33487	2.03790151917375	1.92062889005917	1.06105949448202	0.288662864337421	0.463402934569014	RSC011000021615	Unchanged
1.4694	-0.440724529397603	3.24392394140906	-0.135861548346342	0.891930733528965	NA	RSC011000017125	Unchanged
0.491327	-0.409712865235609	4.99351422298035	-0.082049003355211	0.93460774574512	NA	RSC011000027014	Unchanged
0.563921	-2.82428771668325	4.89266789837027	-0.577249013288642	0.563771251348469	NA	RSC011000022661	Unchanged
310.953	0.262460619919333	0.29753217267576	0.882125175099478	0.377709119534699	0.555446623816794	RSC011000006941	Unchanged
7.78517	-1.4210711331551	1.49426010538634	-0.951019924866211	0.341594261397218	0.520271157998457	RSC011000003426	Unchanged
2919.34	-0.108006356367992	0.22497691225285	-0.480077512338707	0.631172277742272	0.771951441021018	RSC011000020979	Unchanged
72.3494	-0.122696658191686	0.544375584107781	-0.225389715802158	0.821676111436634	0.9005598063653	RSC011000020358	Unchanged
19.7822	-0.583271888946874	0.935175454934876	-0.623703162726284	0.532822545638998	0.69525240146083	RSC011000016898	Unchanged
1.46932	0.676861079099147	3.5659012143949	0.189814871025249	0.849454202356473	NA	RSC011000026027	Unchanged
8.11741	-2.73201595722192	1.51880074171305	-1.79879814526591	0.0720506168431012	0.164607239874872	RSC011000021742	Unchanged
2.42982	2.92548922673608	2.77477009812647	1.05431769958577	0.29173748792298	NA	RSC011000019636	Unchanged
743.503	0.0575014686834342	0.237675785059033	0.241932381412571	0.80883255857377	0.892762991341513	RSC011000006808	Unchanged
10.9403	-0.104212526050716	1.18951683729658	-0.0876091222782187	0.930187351531925	0.961827783898395	RSC011000005776	Unchanged
4.26057	1.00686200414829	1.85681858338149	0.542251145674486	0.587645505860768	0.738287961546384	RSC011000024809	Unchanged
188.665	0.858970091900455	0.359085250869426	2.3921063029481	0.0167519896418199	0.0509371756172229	RSC011000016779	Unchanged
0.563921	-2.82428771668325	4.89266789837027	-0.577249013288642	0.563771251348469	NA	RSC011000031149	Unchanged
1.31956	3.66191489704691	3.7021213487014	0.989139618108792	0.322594836187771	NA	RSC011000023690	Unchanged
0	NA	NA	NA	NA	NA	RSC011000032539	Unchanged
1.66171	0.943066084976428	3.06668817190332	0.307519392945361	0.758448064265738	NA	RSC011000021293	Unchanged
3520.04	-0.853384244605288	0.193777637358958	-4.40393564621939	1.06304489635222e-05	7.95402479558264e-05	RSC011000008266	Unchanged
7.11497	-0.10234428371324	1.45554588312318	-0.0703133339181577	0.943944269843166	0.969090137807604	RSC011000006016	Unchanged
10.393	0.213070124155059	1.20648598362925	0.176603895151868	0.859819534291765	0.923774694846615	RSC011000007434	Unchanged
5.16819	1.82962226519472	1.84676648611341	0.990716627658342	0.32182396950532	0.499400534555333	RSC011000028503	Unchanged
6.33355	2.19918818001886	1.61036278906803	1.36564766333902	0.172049578690924	0.319467658292673	RSC011000024468	Unchanged
12.8107	-1.97353235456678	1.15632427064006	-1.70672916298329	0.087872404102919	0.192399280426832	RSC011000015890	Unchanged
6.5755	-0.611988248082769	1.57115529332266	-0.389514805241525	0.696895360730117	0.816881410734692	RSC011000017695	Unchanged
1.81096	1.13359876282446	3.28294903640962	0.34529892186941	0.729869657109289	NA	RSC011000032133	Unchanged
144.362	0.0554118750434949	0.364335778043606	0.152090127796515	0.879115850503905	0.934768951287246	RSC011000011207	Unchanged
0	NA	NA	NA	NA	NA	RSC011000028807	Unchanged
0	NA	NA	NA	NA	NA	RSC011000030618	Unchanged
32.9649	-1.91711327203988	0.727842718810132	-2.63396640853117	0.00843938368559316	0.0287557315177244	RSC011000011059	Unchanged
2.56209	3.00901158234273	3.03808783041073	0.990429424792481	0.321964269086636	NA	RSC011000027061	Unchanged
1775.59	0.452266356694659	0.198778676578088	2.27522571575725	0.0228923929781941	0.0659190934507062	RSC011000010114	Unchanged
12.4181	1.09572471392689	1.14402893189986	0.957777101062688	0.338175168444503	0.516332712374559	RSC011000011221	Unchanged
1586.1	0.556634162604419	0.210747757386598	2.64123409666146	0.00826046208404889	0.0282246614405755	RSC011000020726	Unchanged
464.76	0.661278754957031	0.263225676248635	2.51221219898171	0.011997692191358	0.0386061065324519	RSC011000016106	Unchanged
4.02921	1.36281316285642	2.23859002069352	0.608781934279426	0.542668989701767	0.703388418734559	RSC011000029541	Unchanged
62.8578	0.0758615265222583	0.533663938615386	0.142152244199007	0.88695975223168	0.938677371762695	RSC011000004597	Unchanged
5.00049	-0.38695346126869	1.69105996821901	-0.228823027297029	0.819006468383882	0.898735155826122	RSC011000022410	Unchanged
51.1459	-1.40424289846858	0.599470719897887	-2.34247120311027	0.0191565122260383	0.0568945966560053	RSC011000022989	Unchanged
0.226351	1.10191924413391	4.98976115465477	0.220836070100463	0.825220076979852	NA	RSC011000027784	Unchanged
2.83201	1.99104175350491	2.80025991406199	0.711020339043013	0.47707163219462	NA	RSC011000034091	Unchanged
196.937	-1.18300743436089	0.324918371817175	-3.64093734603147	0.000271647242765258	0.00145255383548082	RSC011000007290	Downregulated
24.9091	0.00484477195874547	0.832706783583069	0.00581810074597785	0.995357853431276	0.99728767262147	RSC011000033632	Unchanged
3.73299	1.19913748154149	1.9725911040042	0.60789967018879	0.543254018336779	0.703749173952564	RSC011000024581	Unchanged
0	NA	NA	NA	NA	NA	RSC011000003766	Unchanged
4.22099	-2.01961072068658	2.07433701665888	-0.973617451970052	0.330246517768744	0.507787549197337	RSC011000016510	Unchanged
755.346	0.857014711753808	0.21690364460856	3.95113098860298	7.77827346384536e-05	0.000473765713467061	RSC011000012791	Unchanged
156.187	0.0745599969014401	0.384294142231866	0.194018041670939	0.84616175511264	0.915486451901526	RSC011000006882	Unchanged
140.172	1.13631411212262	0.420586540278573	2.70173674927873	0.00689783525781183	0.0241856753319596	RSC011000000274	Unchanged
3528.86	0.653085541738958	0.202188994212018	3.23007463528961	0.00123757906624503	0.00551867712090664	RSC011000009150	Unchanged
2.29763	1.61852686076461	2.68035454424769	0.603848048474829	0.545944671220612	NA	RSC011000026363	Unchanged
0	NA	NA	NA	NA	NA	RSC011000022117	Unchanged
25.0204	3.14401397514081	0.964447666380169	3.25991143401397	0.0011144700871372	0.00503633926863107	RSC011000007908	Upregulated
44.5917	-0.0834383797725481	0.604422163537388	-0.138046525766401	0.890203647274745	0.940472733844003	RSC011000005544	Unchanged
0	NA	NA	NA	NA	NA	RSC011000032025	Unchanged
6.35792	1.45060300928926	1.60936191762927	0.901352886133979	0.367400722959476	0.545622569284284	RSC011000012647	Unchanged
3475.8	-0.618316576670338	0.222422490150706	-2.77991931594412	0.00543724059781829	0.0196614881203956	RSC011000010889	Unchanged
271.583	0.435333663552728	0.301472365549871	1.44402510246238	0.148731914327928	0.287607010801469	RSC011000015799	Unchanged
0	NA	NA	NA	NA	NA	RSC011000034292	Unchanged
0.905404	3.11684329518664	4.80270520708188	0.648976599811013	0.516353501364769	NA	RSC011000026214	Unchanged
2.46616	1.75514010094977	2.63667315476602	0.665664645531511	0.505625476167588	NA	RSC011000000866	Unchanged
0	NA	NA	NA	NA	NA	RSC011000028833	Unchanged
110.67	0.420444956754244	0.469750893117753	0.895038121085275	0.37076671016531	0.549393388867993	RSC011000008648	Unchanged
3.88157	5.22013659240001	2.47075801343146	2.11276724147912	0.0346206948011078	0.09221214724542	RSC011000028199	Unchanged
28.5794	3.18441588064651	0.888854932282145	3.58260472546458	0.000340185165726827	0.00177855351370894	RSC011000019530	Upregulated
2.78955	-0.636673300445426	2.23260295702069	-0.285170857829123	0.775513245861828	NA	RSC011000025727	Unchanged
0	NA	NA	NA	NA	NA	RSC011000022876	Unchanged
2378.43	0.176256326975072	0.190921712748791	0.923186391099399	0.355910079601544	0.534152236278407	RSC011000004122	Unchanged
0	NA	NA	NA	NA	NA	RSC011000007221	Unchanged
211.04	-0.194170204840809	0.325499675466954	-0.596529641887528	0.550821457821898	0.710013469411243	RSC011000015669	Unchanged
0	NA	NA	NA	NA	NA	RSC011000033555	Unchanged
286.429	0.214438461595142	0.30791422276257	0.696422723417014	0.486164136495517	0.657501374140317	RSC011000008932	Unchanged
2.71179	1.92839377456208	2.51284539956977	0.767414411922137	0.442835162479844	NA	RSC011000027527	Unchanged
4.79732	-2.21322637144628	1.95257363110843	-1.13349188792941	0.257007745888434	0.426360046414292	RSC011000010009	Unchanged
1019.09	-0.333447118323529	0.224325254826264	-1.48644484359007	0.137161495851072	0.270358585015823	RSC011000010711	Unchanged
5019.26	0.647349635019875	0.187268542435488	3.45679859842387	0.000546633225088228	0.00269778345700907	RSC011000017935	Unchanged
249.058	-1.74469089304177	0.332494454321313	-5.24727817371579	1.54362737635225e-07	1.6565322859747e-06	RSC011000007053	Downregulated
366.285	-0.500085373894922	0.260737230672325	-1.91796688415163	0.0551152103330061	0.133823491727433	RSC011000009282	Unchanged
0.828307	2.99461218765557	4.84117413578221	0.618571467099626	0.536198703473349	NA	RSC011000025476	Unchanged
0.226351	1.10191924413391	4.98976115465477	0.220836070100463	0.825220076979852	NA	RSC011000017761	Unchanged
562.66	-0.989440338679726	0.245234757862001	-4.03466599639397	5.46800225910345e-05	0.000346764091997411	RSC011000013780	Unchanged
3.63476	0.653930847071686	2.23662335273156	0.292374147964184	0.770000572047042	0.868018968585679	RSC011000025359	Unchanged
0.452702	2.11421202497544	4.88812082106747	0.432520410678748	0.665363220993149	NA	RSC011000031206	Unchanged
3.68484	0.213321152316597	2.19749616668467	0.0970746413808002	0.922667118979203	0.958444485458383	RSC011000025396	Unchanged
0	NA	NA	NA	NA	NA	RSC011000032695	Unchanged
1204.65	-0.0630288177087082	0.199018317803242	-0.316698575309139	0.751472329930705	0.855251911679553	RSC011000012342	Unchanged
2217.48	-0.0324343618405387	0.186564685824905	-0.173850488891446	0.861982964112045	0.925025538306403	RSC011000012626	Unchanged
78.7603	-0.829698611395428	0.468456299633928	-1.77113342705347	0.0765385165342296	0.172722290344833	RSC011000012144	Unchanged
1253.31	-0.937515622841401	0.203723118826621	-4.60191081032524	4.18632476153944e-06	3.40157170962962e-05	RSC011000005671	Unchanged
0.568501	-2.83489701082567	4.89188582566249	-0.57951005233074	0.562245065788524	NA	RSC011000029598	Unchanged
0	NA	NA	NA	NA	NA	RSC011000033529	Unchanged
0	NA	NA	NA	NA	NA	RSC011000024060	Unchanged
0.281961	-1.8279149284286	4.99718977421036	-0.36578857538334	0.714522845503383	NA	RSC011000021218	Unchanged
0.414153	1.99749792976995	4.89673120337976	0.407924765891021	0.683328909895946	NA	RSC011000030218	Unchanged
1560.42	-0.0395989800740077	0.191308818971967	-0.206989830823273	0.836017800350431	0.909395980393645	RSC011000013290	Unchanged
2095.1	0.887120722808571	0.19138838428036	4.63518580892062	3.56617003114077e-06	2.93874146258606e-05	RSC011000003486	Unchanged
35.4368	-0.723990026354585	0.673433155351565	-1.07507333222497	0.28234189786595	0.455890720138068	RSC011000002402	Unchanged
3915.17	0.0867073848433395	0.184436694283538	0.470120033218783	0.638269262173076	0.77628659944271	RSC011000007786	Unchanged
0	NA	NA	NA	NA	NA	RSC011000033543	Unchanged
0	NA	NA	NA	NA	NA	RSC011000008767	Unchanged
7.53983	-0.585160144182378	1.40168508622792	-0.417469052023023	0.676335356414104	0.803647167411475	RSC011000023996	Unchanged
1.71732	0.0274989042540643	2.77746252528243	0.0099007291741112	0.992100490109	NA	RSC011000028797	Unchanged
758.44	-0.640580677675677	0.217187532263842	-2.94943577561115	0.00318354733357441	0.0125366907358545	RSC011000026786	Unchanged
317.94	-0.371735101857972	0.298812225579593	-1.24404247897466	0.213483929313013	0.373500509793419	RSC011000018366	Unchanged
0	NA	NA	NA	NA	NA	RSC011000032183	Unchanged
2.6352	0.418149802943207	2.50434926206746	0.16696944363024	0.867394091827909	NA	RSC011000026159	Unchanged
1.58446	3.92436979434535	3.83503951286118	1.02329318412094	0.306169245413712	NA	RSC011000031958	Unchanged
38.623	8.53525743859237	1.58644039239946	5.38013119149279	7.44315767077129e-08	8.4900617596882e-07	RSC011000021552	Upregulated
1021.08	0.234257338062485	0.219513410835076	1.06716640760726	0.285896698753724	0.459903887006362	RSC011000026835	Unchanged
2.43559	-2.14788977703253	2.63278737826842	-0.815823486074744	0.414601098543022	NA	RSC011000018678	Unchanged
1.69568	0.999182759925161	3.37261939435905	0.296263124619507	0.767029144792864	NA	RSC011000021300	Unchanged
46132.2	-1.42634688054526	0.17253400848068	-8.26704771485662	1.37317014030009e-16	4.76613009144457e-15	RSC011000026592	Downregulated
68.9373	-0.314741796204039	0.513581372756612	-0.612837250141461	0.539983957777358	0.7014090899912	RSC011000017733	Unchanged
153.276	1.27798482958189	0.382180971292216	3.3439258507843	0.000826018117384506	0.00386189210289037	RSC011000011739	Upregulated
1.41209	-4.14828115157213	3.6460867530631	-1.13773517541433	0.255231080665308	NA	RSC011000034782	Unchanged
595.474	-0.851097716159074	0.301217062897734	-2.82552956320416	0.00472025319846948	0.0174931455187901	RSC011000009914	Unchanged
0	NA	NA	NA	NA	NA	RSC011000025349	Unchanged
106.15	-0.0376106381225897	0.417346409853342	-0.090118513624704	0.92819303733505	0.96092023412959	RSC011000006130	Unchanged
517.52	-0.172851409173592	0.241078557089261	-0.716992051307131	0.473379001264099	0.646779077392842	RSC011000007859	Unchanged
0.414153	1.99749792976995	4.89673120337976	0.407924765891021	0.683328909895946	NA	RSC011000013875	Unchanged
9.4352	2.50742167262639	1.44510214112222	1.73511726353073	0.0827200371089131	0.183449786664865	RSC011000025283	Unchanged
1.77226	4.08691274770774	3.30775298157481	1.23555560843663	0.216623794144156	NA	RSC011000031459	Unchanged
0	NA	NA	NA	NA	NA	RSC011000031654	Unchanged
10.0722	0.793220732648708	1.25517958932198	0.631957959957895	0.527414348267101	0.690785065063109	RSC011000006391	Unchanged
458.005	-0.813547257526799	0.287896605592684	-2.82583136349237	0.00471580837952956	0.0174822451563781	RSC011000017842	Unchanged
15.326	-1.50988591006087	1.0746119839729	-1.40505217937244	0.160005762660049	0.302996155877031	RSC011000019046	Unchanged
511.706	-0.910035218612013	0.297036953109977	-3.06371045448703	0.00218610380897505	0.0090185992687094	RSC011000012472	Unchanged
82.5492	-0.689191865938729	0.45883398694356	-1.50205060119817	0.133084041123946	0.263954744250521	RSC011000004268	Unchanged
277.489	-0.648104716888906	0.343583531266571	-1.88630902796698	0.0592533234116518	0.14155907498849	RSC011000009802	Unchanged
47.3127	0.364839313836044	0.621829955325544	0.586718781736787	0.557392591604959	0.715837705461775	RSC011000013398	Unchanged
0.284251	-1.83378688573599	4.99676772658667	-0.366994622539452	0.713623029167943	NA	RSC011000009188	Unchanged
257.17	0.282725519314564	0.346988801778555	0.814797243788278	0.415188378879982	0.591944439387774	RSC011000033700	Unchanged
2120.83	0.624733071408965	0.184503566417682	3.38602165550927	0.000709137873425437	0.00338276948646329	RSC011000003460	Unchanged
6.1064	-1.90856855556879	1.65936961456733	-1.1501768736837	0.250071029270223	0.41828345943025	RSC011000028230	Unchanged
38.2604	1.05269594903519	0.667573789945549	1.57689826187013	0.114818936557388	0.236230590961875	RSC011000008325	Unchanged
1014.31	-1.01365998889395	0.212208099535352	-4.77672619995867	1.78172108916942e-06	1.56236515568005e-05	RSC011000006077	Downregulated
139.057	-1.05883149715378	0.373046777683042	-2.83833438725856	0.00453496461752692	0.0169007375289405	RSC011000000959	Unchanged
1853.03	0.400063593786945	0.198455602163078	2.01588460807571	0.0438120434765785	0.111322958672999	RSC011000025792	Unchanged
8.64729	-0.530091102214997	1.36664843515683	-0.387876712531534	0.698107272319931	0.817406271338217	RSC011000018470	Unchanged
1663.63	0.380162636779454	0.192015680150005	1.9798520437626	0.0477201564109745	0.11936455171961	RSC011000014184	Unchanged
27.3091	-0.402012213627724	0.791939732245803	-0.50762980724264	0.611712982806589	0.756629336002057	RSC011000026719	Unchanged
1292.67	0.437897592070052	0.203539527149114	2.15141303609911	0.0314436131566201	0.0853432801070496	RSC011000012729	Unchanged
40.0118	1.89646237675941	0.78388354636224	2.41931647316787	0.01554970514343	0.0478254719098618	RSC011000010559	Unchanged
693.73	-0.498718480664802	0.250348268533774	-1.99209878137232	0.0463602206556628	0.116589913631171	RSC011000005816	Unchanged
2.22496	4.41481699474153	3.04996159852165	1.44749920683639	0.147757158426256	NA	RSC011000025052	Unchanged
0	NA	NA	NA	NA	NA	RSC011000021402	Unchanged
69288.7	0.921073702808627	0.217030943272216	4.24397410305381	2.19595705555461e-05	0.000153723604235167	RSC011000025707	Unchanged
8.23579	-0.0892110421231096	1.42171045840789	-0.0627490932457606	0.949966303632801	0.972524201462244	RSC011000025344	Unchanged
809.339	0.355721305925324	0.212889845325509	1.67091720782373	0.0947380321114183	0.204039988593165	RSC011000006041	Unchanged
28.8361	0.34074668018463	0.759179932419477	0.448835204453685	0.653550540939729	0.78711056137311	RSC011000013053	Unchanged
52244.8	-1.34321579036822	0.176633806503082	-7.60452269563007	2.85957286888751e-14	7.6524012734153e-13	RSC011000032478	Downregulated
0.284251	-1.83378688573599	4.99676772658667	-0.366994622539452	0.713623029167943	NA	RSC011000019428	Unchanged
0.226351	1.10191924413391	4.98976115465477	0.220836070100463	0.825220076979852	NA	RSC011000026201	Unchanged
5.04065	-1.8557260438791	2.03027512606985	-0.914026882391729	0.360702720367465	0.538875868055082	RSC011000002920	Unchanged
1.87396	-1.661674721347	3.2420578464097	-0.512537036680936	0.608275206397327	NA	RSC011000024637	Unchanged
4393.97	-0.320451232732252	0.179783862732127	-1.78242489544079	0.0746799687113152	0.169448987450643	RSC011000013120	Unchanged
0.452702	2.11421202497544	4.88812082106747	0.432520410678748	0.665363220993149	NA	RSC011000027086	Unchanged
0	NA	NA	NA	NA	NA	RSC011000030755	Unchanged
11.3871	1.23322732380965	1.24953579004921	0.98694838005487	0.323667945008805	0.501070045358122	RSC011000025147	Unchanged
2.54452	-4.99773976540573	2.88211444478625	-1.73405319641163	0.082908644872165	NA	RSC011000013333	Unchanged
12.1477	-0.622032104573996	1.11353831041876	-0.558608625095327	0.576428852324709	0.73078847303119	RSC011000012196	Unchanged
0.828307	2.99461218765557	4.84117413578221	0.618571467099626	0.536198703473349	NA	RSC011000032669	Unchanged
292.559	0.652167379917644	0.297496376483895	2.19218596080262	0.0283660817656033	0.0785021101343694	RSC011000007261	Unchanged
519.914	-0.694259575478139	0.236707221499654	-2.93298857161886	0.00335716249340621	0.0131145328043275	RSC011000013637	Unchanged
10.1783	0.998076750252211	1.25044687727577	0.798176050810435	0.424768333295635	0.601472787602143	RSC011000015237	Unchanged
3.92028	2.56468029671541	2.26039631682115	1.13461532282188	0.256536530159776	0.42574626890904	RSC011000026554	Unchanged
318.572	-0.229039394622645	0.280571971857959	-0.816330273854288	0.414311263993306	0.591002445431574	RSC011000002768	Unchanged
223.443	1.00775092212373	0.327092856004002	3.08093222956663	0.00206353610356036	0.00857992706745866	RSC011000007346	Upregulated
0.284251	-1.83378688573599	4.99676772658667	-0.366994622539452	0.713623029167943	NA	RSC011000024319	Unchanged
0	NA	NA	NA	NA	NA	RSC011000029685	Unchanged
147.302	0.808616266641878	0.407526728704532	1.98420424891479	0.0472330750867593	0.118366706891721	RSC011000024555	Unchanged
1.58224	2.20061889097271	3.23353944207223	0.680560398410489	0.496149692201516	NA	RSC011000033929	Unchanged
0	NA	NA	NA	NA	NA	RSC011000030604	Unchanged
3.1413	-0.217715439811765	2.62316271154468	-0.0829973065923773	0.933853681254163	0.963690586091216	RSC011000028460	Unchanged
5.31369	-0.180750402372644	1.91646999234822	-0.0943142355968609	0.924859541951048	0.95944735475192	RSC011000021782	Unchanged
0.852752	-3.42000592707879	4.85642772135939	-0.704222552728835	0.481294188262027	NA	RSC011000025604	Unchanged
2.97905	1.32627262699276	2.22539862710758	0.595970812077184	0.551194725741685	NA	RSC011000011721	Unchanged
7.49943	1.77458991377998	1.4671358085996	1.20956076688895	0.226447480343609	0.389470908615533	RSC011000020923	Unchanged
3588.18	1.63252553137831	0.186113066730761	8.77168680337739	1.76009406088901e-18	7.23162321306962e-17	RSC011000000949	Upregulated
0.978075	-0.438238658221148	4.22025431180992	-0.103841765410863	0.917294921606685	NA	RSC011000021577	Unchanged
49.8092	-1.57495547277015	0.678524653828171	-2.32114701195365	0.0202789108491064	0.0596868841660512	RSC011000023333	Unchanged
1.0212	-0.335398421995759	4.1475317876246	-0.080866992507814	0.93554773012868	NA	RSC011000028956	Unchanged
65.8106	0.478012402320691	0.621172544081871	0.769532405890895	0.441577314535163	0.617268601197116	RSC011000023625	Unchanged
1433.43	0.539030109928165	0.195496958119001	2.75723016416476	0.0058293303414616	0.0208748193856929	RSC011000011659	Unchanged
391.158	1.58156159431944	0.260967067748447	6.06038764954031	1.3579387541214e-09	2.03472072983848e-08	RSC011000002914	Upregulated
38.7249	0.357874226005791	0.678486762572482	0.527459407828254	0.597874597953767	0.746083450936443	RSC011000022429	Unchanged
4.22439	0.573681321621264	1.90455529758706	0.301215366310486	0.763250273031569	0.863338931823004	RSC011000027803	Unchanged
2436.42	0.345716026893956	0.208020938722059	1.66192898185059	0.0965270148557394	0.206830897491036	RSC011000008361	Unchanged
0.568501	-2.83489701082567	4.89188582566249	-0.57951005233074	0.562245065788524	NA	RSC011000032415	Unchanged
0.414153	1.99749792976995	4.89673120337976	0.407924765891021	0.683328909895946	NA	RSC011000029552	Unchanged
0.568501	-2.83489701082567	4.89188582566249	-0.57951005233074	0.562245065788524	NA	RSC011000020434	Unchanged
1.26233	-1.02326874512538	3.46671821501583	-0.295169287394968	0.767864562415974	NA	RSC011000027797	Unchanged
0	NA	NA	NA	NA	NA	RSC011000025561	Unchanged
7.85561	2.57425705476812	1.61207852549913	1.59685586902231	0.110297838879232	0.228913542448598	RSC011000009735	Unchanged
0.563921	-2.82428771668325	4.89266789837027	-0.577249013288642	0.563771251348469	NA	RSC011000025579	Unchanged
1.96065	0.386183075339716	2.66711964702666	0.144794057428296	0.884873474265892	NA	RSC011000027608	Unchanged
75.2971	-0.0491198550118554	0.546326609145804	-0.089909321987182	0.928359273282714	0.96092023412959	RSC011000005845	Unchanged
0.794852	-1.34731844434461	4.6680721277681	-0.288624170207239	0.772868997161755	NA	RSC011000033145	Unchanged
0	NA	NA	NA	NA	NA	RSC011000028889	Unchanged
3360.01	-0.909069272602202	0.21426935951874	-4.24264708049726	2.20898674717975e-05	0.000154496200919293	RSC011000017799	Unchanged
4.59091	-0.6974430499869	1.8180264254207	-0.383626464519354	0.701255322276342	0.819440858225031	RSC011000025831	Unchanged
3.5799	-1.28658792785291	2.21578567605307	-0.580646378283609	0.561478807938301	0.718867844142852	RSC011000025185	Unchanged
7.90473	0.198908452894957	1.43575293969214	0.138539471099818	0.889814076933367	0.940273655771686	RSC011000032765	Unchanged
68.1859	-1.17568090013561	0.503122932156851	-2.33676667270076	0.0194513196293245	0.0576670624655714	RSC011000014496	Unchanged
11.1979	1.97873232183305	1.27031096029562	1.55767554849135	0.119310179627804	0.24324229841214	RSC011000014734	Unchanged
1.71503	0.0307053390889453	2.77874128959018	0.0110500891910933	0.99118348386197	NA	RSC011000025398	Unchanged
203.037	-0.515835350697214	0.319548897919558	-1.61426108509712	0.10647080718914	0.222880423186917	RSC011000011795	Unchanged
324.396	-0.262372073833614	0.284919444433709	-0.92086405108325	0.357121409280547	0.535499743535196	RSC011000008134	Unchanged
167.916	-0.042853591944506	0.359184278125773	-0.119308094909155	0.905031270499557	0.94979476490217	RSC011000002335	Unchanged
600.252	-0.991380714159503	0.256888217743917	-3.85919106320312	0.000113762971348374	0.000666891328133712	RSC011000030103	Unchanged
2.679	-2.43222948925909	2.53496144592989	-0.959473956956723	0.337320033292676	NA	RSC011000028469	Unchanged
47421.3	-1.14038827775705	0.199964012762039	-5.70296755903839	1.17739396999343e-08	1.52706618919114e-07	RSC011000029900	Downregulated
172.636	-4.87484630860691	1.98901984605335	-2.45087866683667	0.0142507981203125	0.0445493090856121	RSC011000021057	Unchanged
0	NA	NA	NA	NA	NA	RSC011000019877	Unchanged
0	NA	NA	NA	NA	NA	RSC011000021452	Unchanged
42.6138	-1.97010279321648	0.646270492115885	-3.04841829737016	0.00230049459542128	0.00943194672364633	RSC011000012446	Downregulated
12380.4	-0.445863537484721	0.170864044272663	-2.60946379551462	0.00906842414122752	0.0305447863360566	RSC011000014643	Unchanged
59.7685	-0.563112710435271	0.537934458446444	-1.04680542693164	0.295189326911248	0.470889545707303	RSC011000003805	Unchanged
0	NA	NA	NA	NA	NA	RSC011000021327	Unchanged
983.368	1.4183678831418	0.228103916782519	6.21807772154175	5.03282274108045e-10	8.0383442887243e-09	RSC011000000455	Upregulated
0.284251	-1.83378688573599	4.99676772658667	-0.366994622539452	0.713623029167943	NA	RSC011000023749	Unchanged
1.92269	-2.94104273646832	3.02829348790435	-0.971188145473834	0.331454595997846	NA	RSC011000020663	Unchanged
7.56937	-1.0252623622819	1.692048729478	-0.605929571897258	0.54456152145558	0.704835430592169	RSC011000031316	Unchanged
16.4031	-1.63106502417632	1.28226270221128	-1.27202095277631	0.20336567477697	0.360654981082776	RSC011000017572	Unchanged
2.80432	-1.24418965850918	2.50980198488145	-0.495732199593409	0.620083365966254	NA	RSC011000032622	Unchanged
33.8802	1.57887618821274	0.726391689501501	2.1735879017232	0.0297360978143042	0.0815271109021037	RSC011000007328	Unchanged
7.77925	0.35935400585746	1.45305204289111	0.247309797068562	0.804668477280806	0.890608035751042	RSC011000021163	Unchanged
0	NA	NA	NA	NA	NA	RSC011000025658	Unchanged
218.737	0.135568430901034	0.334309865074736	0.405517291183516	0.685097310999844	0.809118591351383	RSC011000011654	Unchanged
2578.9	0.777341262354421	0.195739434422397	3.97130636781627	7.14795854616197e-05	0.000439518180832884	RSC011000000091	Unchanged
0	NA	NA	NA	NA	NA	RSC011000018846	Unchanged
1.24246	3.57930595786124	4.21274001781775	0.849638463974181	0.3955261202308	NA	RSC011000023492	Unchanged
0	NA	NA	NA	NA	NA	RSC011000029872	Unchanged
17.3029	-1.23279941254184	1.05665895216593	-1.16669565900602	0.243333296517972	0.410182737681678	RSC011000017558	Unchanged
0.207077	1.03710765969951	4.9942362980181	0.207660911060831	0.835493740742432	NA	RSC011000034151	Unchanged
1.35811	3.70192549019146	4.07129959932958	0.909273660626953	0.363205690385552	NA	RSC011000024431	Unchanged
0	NA	NA	NA	NA	NA	RSC011000033801	Unchanged
4408.04	-0.47021401145919	0.183183559190778	-2.56690072808053	0.0102611984347497	0.0338425995745432	RSC011000032946	Unchanged
122.637	0.144489299536768	0.427695809671156	0.33783192696665	0.735489848704872	0.844107024533483	RSC011000005777	Unchanged
377.712	-2.72721644670178	0.311079657378891	-8.76693921319344	1.83588838753211e-18	7.5164761359259e-17	RSC011000008494	Downregulated
85.9238	-0.368514524017518	0.46651914702692	-0.789923685589378	0.429572337863399	0.606108562606151	RSC011000023070	Unchanged
2.95571	0.129087681130847	2.41365819589335	0.0534821713159219	0.957347735545938	NA	RSC011000027323	Unchanged
0.281961	-1.8279149284286	4.99718977421036	-0.36578857538334	0.714522845503383	NA	RSC011000034853	Unchanged
280.698	-1.01126711460084	0.300551035064975	-3.36471013777149	0.000766241109693378	0.0036224714384874	RSC011000031242	Downregulated
860.406	-0.260891663335071	0.219686378723046	-1.18756413051886	0.235005176605666	0.399842360401286	RSC011000011402	Unchanged
0	NA	NA	NA	NA	NA	RSC011000020738	Unchanged
0	NA	NA	NA	NA	NA	RSC011000032936	Unchanged
0.905404	3.11684329518664	4.80270520708188	0.648976599811013	0.516353501364769	NA	RSC011000034105	Unchanged
5.50156	-1.38239983000198	1.72170212070784	-0.802926251513026	0.422017361836304	0.598658651063226	RSC011000005802	Unchanged
9.64323	1.7098449800604	1.47812895278897	1.15676306646603	0.247369175243774	0.415073438351244	RSC011000027456	Unchanged
56.0469	-0.208239117344969	0.567668764696944	-0.366832086412469	0.713744272100328	0.828513701424046	RSC011000010289	Unchanged
447.68	0.420873346816229	0.248842116549743	1.69132682462173	0.0907743995165974	0.197544325356398	RSC011000008799	Unchanged
6.62527	0.93845224589035	1.58355972508795	0.592621946000952	0.553434188631697	0.712078790341381	RSC011000020193	Unchanged
77.3898	-1.7173364999596	0.578016098641012	-2.9710876634704	0.00296747062323115	0.0117983466136503	RSC011000016769	Unchanged
199.034	-0.588163722916755	0.330211110712822	-1.78117484189764	0.0748838922405464	0.169779166818164	RSC011000003719	Unchanged
1011.65	0.0634579055397726	0.208775516292413	0.303952813369614	0.761163840773343	0.861981599454665	RSC011000009341	Unchanged
75.7335	0.232758674091336	0.480203948598955	0.484707955381112	0.627883522524065	0.769325113764167	RSC011000021620	Unchanged
0	NA	NA	NA	NA	NA	RSC011000032747	Unchanged
5.40216	0.153956050125925	1.73336846379128	0.0888189980041444	0.92922575913784	0.961389732682859	RSC011000009884	Unchanged
0.226351	1.10191924413391	4.98976115465477	0.220836070100463	0.825220076979852	NA	RSC011000028535	Unchanged
0.281961	-1.8279149284286	4.99718977421036	-0.36578857538334	0.714522845503383	NA	RSC011000025803	Unchanged
505.077	2.28529728413365	0.348826085626303	6.55139445787288	5.70022679951028e-11	1.04294865635414e-09	RSC011000002170	Upregulated
1210.53	0.124941791999944	0.203516473624102	0.613914882540237	0.539271575119313	0.701031945854974	RSC011000008575	Unchanged
5269.77	0.444950232385295	0.173406410112931	2.56593877986125	0.0102896987260721	0.0339269734687091	RSC011000009545	Unchanged
0	NA	NA	NA	NA	NA	RSC011000033387	Unchanged
7.3213	1.15319399381549	1.48539476684884	0.776355228625121	0.437539271929149	0.613430745084245	RSC011000027771	Unchanged
517.979	-0.053635021998061	0.269259368344024	-0.1991946364872	0.842110494818641	0.913085622350205	RSC011000019644	Unchanged
287.948	-0.26349122776514	0.286397407464016	-0.920019598285803	0.357562517793857	0.535925732594717	RSC011000001291	Unchanged
1708.91	-0.231451252490787	0.233757215373614	-0.990135222653381	0.322108029222276	0.499774634345078	RSC011000013323	Unchanged
15.9102	0.857688859696131	1.00406579961792	0.854215789465696	0.392985436152126	0.570466686499231	RSC011000017232	Unchanged
0	NA	NA	NA	NA	NA	RSC011000025836	Unchanged
743.244	-0.140584860845268	0.241471825238857	-0.582199851706115	0.560432073244691	0.718142377303575	RSC011000013376	Unchanged
78.1261	-0.0189601375770164	0.549507282417705	-0.0345038877257389	0.972475342238938	0.984284213255854	RSC011000014145	Unchanged
0	NA	NA	NA	NA	NA	RSC011000030770	Unchanged
22.36	-1.3740518209072	0.851508035804612	-1.61366864801085	0.106599317875016	0.223089195210898	RSC011000032605	Unchanged
0.845882	-3.40906474295375	4.8569693590866	-0.701891342298865	0.482746928551403	NA	RSC011000030626	Unchanged
24.5669	-1.48985762369219	0.813575559168542	-1.83124678083348	0.067063717124979	0.155666324764368	RSC011000013365	Unchanged
1018.48	0.258022503104163	0.238341007965333	1.08257704079901	0.278996202630635	0.452249303143302	RSC011000010374	Unchanged
0	NA	NA	NA	NA	NA	RSC011000013351	Unchanged
619.155	1.16984023193721	0.227810026456954	5.13515691179755	2.81908717873814e-07	2.8753452781384e-06	RSC011000012554	Upregulated
1.12784	-3.82408667665418	4.38270732063183	-0.872539824562798	0.38291395221358	NA	RSC011000032446	Unchanged
0.845882	-3.40906474295375	4.8569693590866	-0.701891342298865	0.482746928551403	NA	RSC011000031169	Unchanged
3.52303	3.51827234478117	2.45702760922816	1.43192218580173	0.152166092114331	0.292098590645693	RSC011000027778	Unchanged
0	NA	NA	NA	NA	NA	RSC011000030598	Unchanged
0	NA	NA	NA	NA	NA	RSC011000033862	Unchanged
54.6808	0.981111416032762	0.58885700989061	1.66612844808457	0.0956878334714414	0.205525128602417	RSC011000006190	Unchanged
4.71616	0.109172293922605	1.7980852968776	0.0607158593155643	0.951585501075864	0.973521658858793	RSC011000017762	Unchanged
8.74122	3.85527670701969	1.66861980840974	2.31045843252569	0.0208627872971461	0.0610960985512068	RSC011000023829	Unchanged
8.51443	0.597160442587072	1.36967845239498	0.435985863355661	0.66284698630034	0.794316534392168	RSC011000014309	Unchanged
285.646	0.584070901538929	0.304164469719714	1.92024697058518	0.0548267111771758	0.133339800086302	RSC011000032359	Unchanged
12.5976	-0.226356596791684	1.09317151701521	-0.207064118730176	0.835959783891725	0.909395980393645	RSC011000017669	Unchanged
32.6058	-1.842407690634	0.731241859009898	-2.51955993483281	0.0117501634299082	0.0379250590648877	RSC011000009425	Unchanged
236.758	0.890674721126704	0.30622579305168	2.90855552124047	0.00363102695065413	0.0140265002886149	RSC011000017952	Unchanged
0.62123	2.58057180039409	4.85978767877913	0.531005050212889	0.59541527953418	NA	RSC011000032500	Unchanged
0	NA	NA	NA	NA	NA	RSC011000033198	Unchanged
473.823	0.0421783870585882	0.283986494755816	0.148522510180828	0.881930422406307	0.936069921180222	RSC011000008614	Unchanged
22.6165	-1.06448861026768	0.857217670694059	-1.24179499170357	0.21431221106232	0.374639590186744	RSC011000007337	Unchanged
42.8129	0.935732825124525	0.674096390840113	1.38812911304619	0.165097732894306	0.309892761122461	RSC011000019221	Unchanged
29.357	1.73013826459048	0.78059567746747	2.21643331436791	0.0266618402245602	0.0747373546796223	RSC011000022102	Unchanged
1282.72	0.474173611770793	0.201105892612633	2.35783052207297	0.0183820830303686	0.0549595449821577	RSC011000003062	Unchanged
3.32172	-0.573209672408193	2.10760271561422	-0.271972354258967	0.785643276469101	0.877359507985446	RSC011000010362	Unchanged
1085.28	-0.017569079063271	0.204415752126256	-0.0859477749660876	0.931507933059307	0.962303614007091	RSC011000000260	Unchanged
3.79843	-1.03130360812397	2.24486455995432	-0.459405714946543	0.645942845057929	0.781727566528656	RSC011000011796	Unchanged
458.577	-1.30061197033976	0.298477360954749	-4.35748951337364	1.31562800042391e-05	9.6574902619501e-05	RSC011000021045	Downregulated
36.2904	1.84194482242761	0.720428914638334	2.55673361382544	0.0105660096737258	0.0346855667648918	RSC011000020012	Unchanged
4.65767	1.63601613568041	1.82950795249297	0.894238329738388	0.371194388236357	0.549685364083796	RSC011000015323	Unchanged
100.815	0.12745396434114	0.45510367026221	0.280054793378632	0.77943546704128	0.873924388866885	RSC011000017543	Unchanged
135.386	1.21622755408458	0.393082512561999	3.09407698184678	0.00197426252042716	0.00826191738573576	RSC011000012365	Upregulated
4.17395	-0.251289094445586	1.95115415339222	-0.128789974902138	0.89752383833239	0.945096542034349	RSC011000002357	Unchanged
5.51168	-1.36505537222158	1.66228581821783	-0.821191733251434	0.411537064561318	0.588361885919922	RSC011000010794	Unchanged
1357.66	-0.537457733032072	0.222422098505251	-2.41638639615381	0.0156754168933549	0.0481675237651913	RSC011000021713	Unchanged
83.537	1.33047963305771	0.475927243232933	2.79555258072616	0.0051811072949321	0.0188920949768559	RSC011000014632	Unchanged
3.51173	0.084252178894431	2.27662553424914	0.0370074821822722	0.970479039909871	0.983376473773597	RSC011000029819	Unchanged
142.426	0.589172462234195	0.388727859955348	1.51564249164408	0.129609776464705	0.258938411319964	RSC011000020679	Unchanged
0	NA	NA	NA	NA	NA	RSC011000031433	Unchanged
1369.4	-0.111274511356842	0.205855337026422	-0.540547128698244	0.588819768535661	0.73896404302735	RSC011000005904	Unchanged
127.814	-0.415945915080737	0.404930636173314	-1.02720287852636	0.304324942962436	0.480844989033255	RSC011000000555	Unchanged
0	NA	NA	NA	NA	NA	RSC011000032522	Unchanged
1.92203	1.26247331321147	3.21640391334183	0.392510812455691	0.694680823855294	NA	RSC011000003323	Unchanged
269.063	-0.421045476363525	0.297104137059235	-1.4171646363833	0.156434798381702	0.298138931024954	RSC011000007735	Unchanged
0	NA	NA	NA	NA	NA	RSC011000010339	Unchanged
1054.77	0.635261380719044	0.210621587037267	3.01612664520775	0.00256026300532966	0.0103708267181573	RSC011000007135	Unchanged
0	NA	NA	NA	NA	NA	RSC011000033312	Unchanged
15.9063	0.108880630869492	0.991328251365703	0.109833075693639	0.912541759112304	0.953635191235489	RSC011000020756	Unchanged
183.031	0.279266617151851	0.332905107583604	0.838877538343917	0.401538033535387	0.578333145662419	RSC011000032701	Unchanged
9.79426	0.0559753829321128	1.30309898635184	0.0429555878090442	0.965736936945033	0.981179276886572	RSC011000014578	Unchanged
8.22531	-3.08670667204802	1.47397111956603	-2.09414325089138	0.0362472212330884	0.0956898481644149	RSC011000004449	Unchanged
69.2504	-1.12854620947295	0.546788702278169	-2.06395304945205	0.0390221681685487	0.101324310044618	RSC011000012393	Unchanged
5.62918	-0.925241738694291	1.64563241665878	-0.562240831748358	0.573951945114711	0.728990104118058	RSC011000025159	Unchanged
2.08886	-1.06323134544166	3.0818163406844	-0.345001527639881	0.730093222273955	NA	RSC011000027672	Unchanged
0	NA	NA	NA	NA	NA	RSC011000034127	Unchanged
7.12331	2.40456397119379	1.55155359319322	1.54977822341605	0.121194755526233	0.24603963681908	RSC011000006194	Unchanged
14.2942	2.88567442363426	1.27082573902621	2.27070819784107	0.0231646484296191	0.0665198508376642	RSC011000007358	Unchanged
1.46881	3.82032439090352	3.58979790902405	1.06421711966013	0.287230353357637	NA	RSC011000023443	Unchanged
1215.39	0.341266497061379	0.215294427226699	1.58511533000357	0.112940133143076	0.233107552697455	RSC011000012052	Unchanged
166.947	1.57823205230364	0.35671653150741	4.42433112262658	9.67415446151921e-06	7.29009922237943e-05	RSC011000000498	Upregulated
1909.6	-0.729526239775572	0.205063620417392	-3.55756051849019	0.000374314881349134	0.00193265820732107	RSC011000003386	Unchanged
0.508312	-0.338993598476297	4.98946123835937	-0.0679419244446851	0.945831864957404	NA	RSC011000034319	Unchanged
6.88965	-0.423188378318377	1.60862716073172	-0.263074246568036	0.792493353252418	0.881706675432254	RSC011000028772	Unchanged
479.084	1.47937395227175	0.280943598424385	5.26573291069282	1.39631166193933e-07	1.50678550804636e-06	RSC011000005026	Upregulated
6.68095	0.439928696075566	1.5411520881552	0.285454433379233	0.775296009590375	0.871294578435496	RSC011000028089	Unchanged
829.882	-1.33384679980567	0.258756822947438	-5.15482755048595	2.53864446408705e-07	2.60530348686427e-06	RSC011000016881	Downregulated
3.12712	-1.38356500298493	2.1584714268214	-0.640992966500552	0.521527252694298	0.686031948789627	RSC011000017241	Unchanged
1.12784	-3.82408667665418	4.38270732063183	-0.872539824562798	0.38291395221358	NA	RSC011000033472	Unchanged
962.285	1.85409754510548	0.235659941059112	7.86768229157966	3.61271631259705e-15	1.07297213089967e-13	RSC011000006373	Upregulated
0	NA	NA	NA	NA	NA	RSC011000023291	Unchanged
16.2125	-0.0435074713695463	1.05338416787625	-0.0413025681383296	0.967054685740771	0.981617490916702	RSC011000006273	Unchanged
12.3077	-0.997288388824826	1.12589852832204	-0.885771109685268	0.375740880795635	0.553764762209423	RSC011000024232	Unchanged
47.3485	0.0548816242075443	0.598446812891727	0.0917067699673315	0.926931018405659	0.96036453683824	RSC011000008282	Unchanged
15.8021	-1.10021423371855	1.01277695397583	-1.08633419174821	0.277331165035277	0.450089765014681	RSC011000017646	Unchanged
0	NA	NA	NA	NA	NA	RSC011000026129	Unchanged
0.452702	2.11421202497544	4.88812082106747	0.432520410678748	0.665363220993149	NA	RSC011000032242	Unchanged
8.10515	6.28109695488976	2.01338756873155	3.11966610524317	0.00181056145689859	0.00768192057656936	RSC011000024279	Upregulated
0.563921	-2.82428771668325	4.89266789837027	-0.577249013288642	0.563771251348469	NA	RSC011000022604	Unchanged
0.281961	-1.8279149284286	4.99718977421036	-0.36578857538334	0.714522845503383	NA	RSC011000027678	Unchanged
2.67782	1.89589215542835	2.56084757231194	0.740337760016201	0.459095074404841	NA	RSC011000025201	Unchanged
0.207077	1.03710765969951	4.9942362980181	0.207660911060831	0.835493740742432	NA	RSC011000006258	Unchanged
283.986	-0.855251190374795	0.289061223130966	-2.95871989024036	0.00308919758665329	0.0122134120839208	RSC011000011830	Unchanged
11.8367	-0.147854630021064	1.13482396372504	-0.130288604001393	0.896338095906698	0.944452278773761	RSC011000018690	Unchanged
5.09552	2.99235699547978	2.32929803433327	1.28466042188384	0.198910974418952	0.354675257637841	RSC011000033055	Unchanged
0.281961	-1.8279149284286	4.99718977421036	-0.36578857538334	0.714522845503383	NA	RSC011000001147	Unchanged
0	NA	NA	NA	NA	NA	RSC011000032249	Unchanged
358.75	3.10512616674704	0.295368465030592	10.512720667135	7.54839434345713e-26	5.64430580247896e-24	RSC011000006132	Upregulated
0	NA	NA	NA	NA	NA	RSC011000026502	Unchanged
322.925	0.0213026868666066	0.296569007024843	0.0718304555162843	0.942736835417801	0.968408642024517	RSC011000024531	Unchanged
64.8504	-0.761530012934999	0.515411280752757	-1.47751910245889	0.139536541596027	0.274064381318885	RSC011000000889	Unchanged
574.757	-1.27668745984973	0.252777601145221	-5.0506352385086	4.40343223928786e-07	4.35196841158688e-06	RSC011000020317	Downregulated
50.5008	-1.47164042416282	0.597908543467906	-2.46131359091679	0.0138429312079855	0.0434203268958926	RSC011000026284	Unchanged
0.414153	1.99749792976995	4.89673120337976	0.407924765891021	0.683328909895946	NA	RSC011000029695	Unchanged
1.58446	3.92436979434535	3.83503951286118	1.02329318412094	0.306169245413712	NA	RSC011000024755	Unchanged
9.09178	-0.341734536345023	1.64694370099997	-0.207496185897268	0.835622371072115	0.909330755230793	RSC011000007703	Unchanged
8.80666	-0.45818442089242	1.30073062589257	-0.352251582127554	0.724649595797852	0.836853868514627	RSC011000026979	Unchanged
12.8712	-1.41167737875242	1.12385637252509	-1.25610123612206	0.209079268031987	0.36823297712814	RSC011000024962	Unchanged
5.71485	0.911967596804505	1.97991206840347	0.460610151005283	0.645078327438626	0.781439626222079	RSC011000026245	Unchanged
1263.36	-2.06282654071577	0.20230124577729	-10.196805920744	2.0490046179543e-24	1.35159747469825e-22	RSC011000007955	Downregulated
30.9928	0.796754126391458	0.744256604796638	1.07053685685351	0.284377728179089	0.458408778542409	RSC011000016457	Unchanged
17.4068	0.352202321102529	0.938669733159356	0.375214315174618	0.707501084681728	0.824130320791103	RSC011000023627	Unchanged
41.9843	-1.62399300438146	0.648443817100999	-2.50444674087857	0.0122643068281972	0.0392954609106814	RSC011000007435	Unchanged
385.715	1.14039220974569	0.268949523151141	4.24017189688352	2.23348681301125e-05	0.000155834790988828	RSC011000002855	Upregulated
0	NA	NA	NA	NA	NA	RSC011000030201	Unchanged
0	NA	NA	NA	NA	NA	RSC011000031018	Unchanged
0.489037	-0.403823232014066	4.99393786442474	-0.0808626865165419	0.9355511545978	NA	RSC011000028103	Unchanged
5.86431	1.65007178782554	1.68810598344009	0.97746930821426	0.328336865155325	0.506069277008028	RSC011000023973	Unchanged
99.326	0.155779245059767	0.432695111516517	0.360020811221531	0.718831570549435	0.832421052881278	RSC011000007987	Unchanged
703.559	-0.447660781773162	0.231899050655993	-1.93041230874738	0.0535557710233858	0.130741072343989	RSC011000012814	Unchanged
1.43536	0.609415134373676	3.25876026326338	0.187008274663137	0.851654145157628	NA	RSC011000025358	Unchanged
2.48373	-0.392050531733876	2.58843626867779	-0.151462308142569	0.879611041515983	NA	RSC011000030938	Unchanged
0	NA	NA	NA	NA	NA	RSC011000030381	Unchanged
1536.36	1.21724876246623	0.211146941930205	5.76493673713066	8.16884771356181e-09	1.08552316330788e-07	RSC011000001276	Upregulated
0	NA	NA	NA	NA	NA	RSC011000028620	Unchanged
10001.1	0.133313001665636	0.173532922383328	0.768228874582959	0.442351221874956	0.617867599537636	RSC011000000746	Unchanged
687.064	-0.630676382819885	0.2414853169262	-2.61165519646325	0.0090105080250601	0.0303856386488939	RSC011000030172	Unchanged
2.03103	-1.1735611133973	3.11274448410344	-0.377018132837628	0.706160129520675	NA	RSC011000027338	Unchanged
1726.63	0.653674335916867	0.189948497550288	3.44132406598166	0.000578874781940398	0.00284002807046919	RSC011000007174	Unchanged
0.978075	-0.438238658221148	4.22025431180992	-0.103841765410863	0.917294921606685	NA	RSC011000033857	Unchanged
742.503	0.712414744994944	0.220140102405509	3.23618794217984	0.00121137597122949	0.00541533029814336	RSC011000009083	Unchanged
2110.59	-0.955820975449821	0.227490607774873	-4.20158434143229	2.65053462566526e-05	0.000181555766479663	RSC011000005585	Unchanged
486.338	-1.60819552605964	0.256162831925951	-6.27802056203268	3.42910574860288e-10	5.61181239857565e-09	RSC011000003499	Downregulated
237.444	0.402774699283819	0.312074646860681	1.29063576082049	0.19683000959312	0.351882062814269	RSC011000022990	Unchanged
3.93113	-1.3790191520812	1.96795827511246	-0.700735970635555	0.483467803408951	0.655382453068871	RSC011000027204	Unchanged
0.828307	2.99461218765557	4.84117413578221	0.618571467099626	0.536198703473349	NA	RSC011000028627	Unchanged
1.81081	4.1170602278456	3.64663213903038	1.12900343957927	0.258896382703146	NA	RSC011000019136	Unchanged
39.9886	-0.301641678710661	0.661443998392423	-0.456035098124365	0.648364739469864	0.783421075359643	RSC011000016448	Unchanged
0	NA	NA	NA	NA	NA	RSC011000030810	Unchanged
206.578	-1.08312484887826	0.332811887173086	-3.2544656324579	0.00113605904955797	0.00511798783368281	RSC011000017150	Downregulated
44.9235	-0.61507323438719	0.634497842349613	-0.969385856553126	0.332352706366704	0.509702213907293	RSC011000016762	Unchanged
40.2255	0.287263298895305	0.645129288332403	0.44528020055926	0.656117274468598	0.789397715028421	RSC011000020314	Unchanged
0	NA	NA	NA	NA	NA	RSC011000017173	Unchanged
236.805	0.389681486301239	0.305245417378587	1.27661699116658	0.201737500212391	0.358505698260671	RSC011000003921	Unchanged
1726.68	0.441805034818552	0.221561975062442	1.99404719466885	0.0461468971592681	0.116166496367047	RSC011000016163	Unchanged
4.37283	5.39095463732775	2.38411333355165	2.26119897970487	0.0237469382686886	0.0679088845841556	RSC011000026726	Unchanged
7.25048	-0.746440620517354	1.70300188228278	-0.43830874662146	0.661162486301114	0.792992605030296	RSC011000022875	Unchanged
178.883	-0.145200288112767	0.356319540521327	-0.407500211468409	0.683640638860198	0.808928142839752	RSC011000015329	Unchanged
791.355	-0.732846272747159	0.215647588622132	-3.39835134456934	0.000677932947915152	0.00325528199540922	RSC011000003961	Unchanged
47.5508	2.88768743168223	0.656475860983073	4.39877168881415	1.08865279120312e-05	8.1273260543912e-05	RSC011000007080	Upregulated
1138.71	3.78553434900573	0.218122852659294	17.3550561202256	1.80623861135621e-67	1.00009711683545e-64	RSC011000002716	Upregulated
995.444	-1.31024902034801	0.271381986335811	-4.82806186968761	1.37868264370867e-06	1.23932218320236e-05	RSC011000005114	Downregulated
24.6247	0.428917672928658	0.866623512704357	0.494929651274048	0.620649779438868	0.764268499912675	RSC011000028729	Unchanged
9.38003	2.49760218436655	1.49540187081889	1.67018794954352	0.094882183447258	0.204247447566971	RSC011000003300	Unchanged
39.8402	2.77310535082974	0.774302349948376	3.5814244280863	0.000341725988930083	0.00178500401450339	RSC011000013815	Upregulated
25.6798	3.18465160298568	0.91214674393044	3.49138077198304	0.000480530882840466	0.0024093888918618	RSC011000006177	Upregulated
0	NA	NA	NA	NA	NA	RSC011000014105	Unchanged
0.414153	1.99749792976995	4.89673120337976	0.407924765891021	0.683328909895946	NA	RSC011000028302	Unchanged
140.212	-0.465708847353342	0.392312512461106	-1.18708639811612	0.235193542959731	0.399987263531413	RSC011000011331	Unchanged
0.905404	3.11684329518664	4.80270520708188	0.648976599811013	0.516353501364769	NA	RSC011000027313	Unchanged
0.563921	-2.82428771668325	4.89266789837027	-0.577249013288642	0.563771251348469	NA	RSC011000021318	Unchanged
4.97205	-0.394017019877802	1.74310810329254	-0.226042790538089	0.821168139455978	0.90022132606718	RSC011000025818	Unchanged
143.556	-0.314057476090364	0.425911035475298	-0.737378114046492	0.460892441038537	0.63484296134284	RSC011000008762	Unchanged
0	NA	NA	NA	NA	NA	RSC011000027274	Unchanged
41.7457	0.466248151590183	0.650997077374641	0.716206213199114	0.473864027157727	0.647190224440767	RSC011000021480	Unchanged
4769.94	0.594553838180172	0.209250874438903	2.84134458111318	0.00449237430057366	0.0167796601927145	RSC011000004028	Unchanged
0	NA	NA	NA	NA	NA	RSC011000032300	Unchanged
4511.62	0.109507281681822	0.180947271447312	0.605188908381571	0.545053484727675	0.705158207918892	RSC011000006262	Unchanged
2.30221	1.60990807553978	2.67818873363182	0.60111823163285	0.547761241022705	NA	RSC011000034084	Unchanged
1.39681	0.549345908748907	3.63315243130221	0.151203650035682	0.879815071088853	NA	RSC011000019440	Unchanged
1.54658	-1.43814367316996	3.16832367277305	-0.453913116746446	0.649891362374236	NA	RSC011000027087	Unchanged
3.39727	-5.41459004403707	2.59212487981867	-2.08886156920644	0.0367201861578153	0.0966747344163926	RSC011000020528	Unchanged
2.45131	4.55449731023806	2.95151195620289	1.54310650873914	0.122804935780922	NA	RSC011000029846	Unchanged
95.6389	-0.0530609329491713	0.428977538005259	-0.123691634755293	0.901559435293465	0.947648014271811	RSC011000021952	Unchanged
56.8866	-0.691232763773489	0.550504239151571	-1.25563567837154	0.2092480895435	0.368445848590451	RSC011000022267	Unchanged
0	NA	NA	NA	NA	NA	RSC011000028988	Unchanged
167.871	-3.64062768513331	0.398479764593735	-9.13629250118903	6.46300679059182e-20	3.01801652440186e-18	RSC011000009488	Downregulated
1.39223	0.559233288486743	3.63802747771587	0.153718819308604	0.877831445486665	NA	RSC011000027685	Unchanged
0.563921	-2.82428771668325	4.89266789837027	-0.577249013288642	0.563771251348469	NA	RSC011000020599	Unchanged
297.854	-1.40761705492579	0.286103872451645	-4.91995107533434	8.65658478867155e-07	8.09119289632464e-06	RSC011000003257	Downregulated
8.93775	0.706457000242077	1.316224881201	0.536729711109448	0.591454329925752	0.740871017636593	RSC011000002761	Unchanged
988.644	0.748068578060697	0.208169123481432	3.59356164617478	0.000326188430077789	0.00171423998677039	RSC011000002849	Unchanged
7.66855	1.01123035849475	1.42573469847002	0.70926965555367	0.478157155198938	0.650628140113322	RSC011000029675	Unchanged
21.0398	1.06831486824705	0.868333859645927	1.23030428490104	0.218583180352378	0.380048737128564	RSC011000018478	Unchanged
3265.99	-0.292864395196285	0.235883629207814	-1.24156303758694	0.214397826433751	0.374758643319698	RSC011000009104	Unchanged
120.193	0.640039212115913	0.439548452948058	1.45612891553402	0.145356985468476	0.282719133173474	RSC011000001027	Unchanged
6.97473	1.05769850509837	1.47249449733205	0.718303876187495	0.472569940683224	0.645991886350128	RSC011000016812	Unchanged
1.0212	-0.335398421995759	4.1475317876246	-0.080866992507814	0.93554773012868	NA	RSC011000031722	Unchanged
264.294	0.33361514878336	0.3621813285807	0.921127408999011	0.35698391173272	0.535466233720895	RSC011000015814	Unchanged
338.825	-0.439945739629821	0.266678931634456	-1.64972064697209	0.0990000852691542	0.210944381797158	RSC011000003691	Unchanged
5.73574	-1.16748074490439	1.63290554890271	-0.714971386856344	0.474626723960385	0.647623333080958	RSC011000029135	Unchanged
1.55116	-1.44561050727127	3.49004494900296	-0.414209710303088	0.678720531026452	NA	RSC011000029278	Unchanged
0.563921	-2.82428771668325	4.89266789837027	-0.577249013288642	0.563771251348469	NA	RSC011000033380	Unchanged
82.2815	0.821831617008421	0.500747441606542	1.64120981701224	0.100753868589024	0.21378022025892	RSC011000012396	Unchanged
120.243	0.0854833413644241	0.393871658628716	0.217033491726819	0.828182244322118	0.904747140107984	RSC011000023681	Unchanged
391.388	0.751785323370644	0.270016474098017	2.78422020686687	0.00536565919987631	0.0194601379745982	RSC011000022771	Unchanged
81.0629	0.944551795525326	0.534439077610177	1.76737037970545	0.0771662201643268	0.173748758597069	RSC011000015284	Unchanged
34.9177	-0.489221417100879	0.67617627366335	-0.723511658358555	0.469365594154641	0.642934375453035	RSC011000011155	Unchanged
0.281961	-1.8279149284286	4.99718977421036	-0.36578857538334	0.714522845503383	NA	RSC011000029420	Unchanged
221.69	-0.850559142052371	0.354775746421815	-2.39745571852336	0.0165093763354487	0.050308763243794	RSC011000020521	Unchanged
2.71984	-2.34236616249551	2.52496646540536	-0.927682087896352	0.353572502578792	NA	RSC011000028618	Unchanged
1542.7	0.22333531714015	0.193926698120135	1.15164811913518	0.249465699456343	0.417481637943095	RSC011000012974	Unchanged
0	NA	NA	NA	NA	NA	RSC011000034410	Unchanged
648.473	0.380778638723025	0.275696127693117	1.38115338038725	0.167231805507092	0.312680389485904	RSC011000012653	Unchanged
121.43	3.36347758078332	0.46311306468135	7.26275684556123	3.79279386390169e-13	8.97267765056295e-12	RSC011000010035	Upregulated
2.79362	0.548533696165762	2.74883709584036	0.199551183660837	0.841831609565236	NA	RSC011000022274	Unchanged
19.0075	-0.379151401000146	0.954350866418683	-0.3972872182984	0.691155671781773	0.812826193349101	RSC011000016652	Unchanged
128.016	-0.579363761589862	0.387805980099866	-1.49395262404326	0.135188002478859	0.267284220170537	RSC011000010962	Unchanged
0	NA	NA	NA	NA	NA	RSC011000026730	Unchanged
42.5752	2.87612667733769	0.724623386662675	3.96913311145528	7.21345796677094e-05	0.000443077033854353	RSC011000005903	Upregulated
0	NA	NA	NA	NA	NA	RSC011000030322	Unchanged
479.987	-0.270541386260832	0.241257104303311	-1.1213820502492	0.262125273315368	0.432627624623768	RSC011000003968	Unchanged
0	NA	NA	NA	NA	NA	RSC011000022993	Unchanged
0.281961	-1.8279149284286	4.99718977421036	-0.36578857538334	0.714522845503383	NA	RSC011000013742	Unchanged
476.047	0.0469544640529285	0.242292779227596	0.193792254984298	0.846338551679388	0.915486451901526	RSC011000009775	Unchanged
1341.26	0.804528997069434	0.239735446102125	3.35590339330427	0.000791061965260831	0.00372467017658243	RSC011000009414	Unchanged
885.146	0.423495230963712	0.239205920254114	1.77042119406502	0.0766570016846186	0.172937671414669	RSC011000018336	Unchanged
0	NA	NA	NA	NA	NA	RSC011000034083	Unchanged
482.891	-1.51652525808044	0.280363571597163	-5.40913803259518	6.33288072144974e-08	7.30511612982707e-07	RSC011000000615	Downregulated
0	NA	NA	NA	NA	NA	RSC011000031374	Unchanged
18.6428	-1.31634598819576	0.93808469805127	-1.40322722556958	0.160549091417024	0.3034928565195	RSC011000001629	Unchanged
65.3932	-0.0391516702514388	0.518734366676974	-0.0754753738454721	0.939836490463059	0.966647394326336	RSC011000000946	Unchanged
137.708	0.703764056958205	0.375297826448215	1.87521484901355	0.0607631721564008	0.144439084994082	RSC011000008993	Unchanged
512.84	0.13326550221074	0.243954665803358	0.546271586041975	0.584879264755414	0.736543805790771	RSC011000033558	Unchanged
4.13916	-1.09942617758694	2.14753651944235	-0.511947604910776	0.608687679711375	0.754411980583491	RSC011000012035	Unchanged
33.0752	-4.19542988957653	0.891742937543826	-4.70475258389175	2.54174008322528e-06	2.16275761563864e-05	RSC011000011662	Downregulated
2.4474	0.223123796348922	2.59933731011365	0.0858387233856796	0.931594623256085	NA	RSC011000031833	Unchanged
6.59809	-0.847118762962031	1.49823738257248	-0.565410243273682	0.571794758940238	0.727258305018716	RSC011000021668	Unchanged
0	NA	NA	NA	NA	NA	RSC011000021471	Unchanged
0	NA	NA	NA	NA	NA	RSC011000030791	Unchanged
43.6208	-0.646545080772532	0.61892489787454	-1.04462606528327	0.296195827918763	0.471902589824175	RSC011000005362	Unchanged
247.009	-0.707184267987377	0.29798434443216	-2.37322624896617	0.0176334588927368	0.0531586837633645	RSC011000015688	Unchanged
454.583	-0.0391214739966599	0.251563335022961	-0.155513417696936	0.876416576833543	0.933156334154299	RSC011000009383	Unchanged
979.665	0.256313348580626	0.21070225909415	1.21647176296337	0.223805261241412	0.386125925526303	RSC011000011157	Unchanged
10.8666	0.797532241968267	1.20981710585124	0.659217197468139	0.509756305078095	0.676234048750206	RSC011000006125	Unchanged
30.447	-3.71510203592529	0.838150515767629	-4.43249985060592	9.31467670900699e-06	7.05119814023299e-05	RSC011000014594	Downregulated
427.825	0.120405175467476	0.25188933702576	0.478008227300081	0.632644349297435	0.772883043696927	RSC011000005492	Unchanged
112.391	-0.909170465279802	0.45674292642271	-1.99055182397806	0.0465301811496638	0.116941463594016	RSC011000018393	Unchanged
5.16953	-0.944625424904494	1.70567816096512	-0.55381222936571	0.579707357934675	0.733265956419411	RSC011000024989	Unchanged
0.563921	-2.82428771668325	4.89266789837027	-0.577249013288642	0.563771251348469	NA	RSC011000003309	Unchanged
14.3057	0.847862679272601	1.10684457565438	0.766017829351819	0.443665693533017	0.619145805515501	RSC011000015458	Unchanged
0	NA	NA	NA	NA	NA	RSC011000027564	Unchanged
0	NA	NA	NA	NA	NA	RSC011000023962	Unchanged
243.294	3.1863602684655	0.353878558822488	9.00410660388111	2.17428832206218e-19	9.70500478494357e-18	RSC011000009015	Upregulated
7.96765	-2.13490625010801	1.5056963684195	-1.41788629825081	0.156223963316635	0.297859167576317	RSC011000029791	Unchanged
1.41896	-4.15478134713876	3.63961405837272	-1.14154448260274	0.253643412002608	NA	RSC011000031527	Unchanged
0	NA	NA	NA	NA	NA	RSC011000030914	Unchanged
20.1798	0.130922726724825	0.905351503538757	0.144609829677298	0.885018935859324	0.93780376160166	RSC011000018917	Unchanged
20.1431	0.789168570128687	1.05577713923632	0.747476470933551	0.454776000449519	0.629026104232056	RSC011000007635	Unchanged
0.792562	-1.34495318982757	4.28546129676471	-0.313840937227209	0.753641850634799	NA	RSC011000026108	Unchanged
16.835	-3.33060805819482	1.09237972719245	-3.04894715206303	0.00229644875507839	0.00941868003515835	RSC011000013997	Downregulated
2430.47	0.138738722395402	0.191005087607673	0.726361397662731	0.46761724934052	0.641512917237132	RSC011000005206	Unchanged
222.362	-3.84975408340562	0.38423552791089	-10.0192559088352	1.25443787036066e-23	7.97047887301561e-22	RSC011000008577	Downregulated
0	NA	NA	NA	NA	NA	RSC011000029655	Unchanged
0	NA	NA	NA	NA	NA	RSC011000001192	Unchanged
0.568501	-2.83489701082567	4.89188582566249	-0.57951005233074	0.562245065788524	NA	RSC011000034231	Unchanged
0	NA	NA	NA	NA	NA	RSC011000011744	Unchanged
0	NA	NA	NA	NA	NA	RSC011000009801	Unchanged
44.5791	1.1448454134694	0.622445224271902	1.83927094116366	0.0658753449042148	0.153623259701917	RSC011000018252	Unchanged
7.25669	0.888332615013869	1.44088150321541	0.616520243359016	0.537551215547433	0.699616829950501	RSC011000030819	Unchanged
4.2913	2.72588239662346	2.442906964707	1.11583553365095	0.264492540600186	0.435576377852654	RSC011000024359	Unchanged
1.26173	3.60093396127209	3.80394820409573	0.946630650069038	0.343827020024183	NA	RSC011000012233	Unchanged
209.728	-1.35890217801234	0.323084568865165	-4.20602625122421	2.59900057583345e-05	0.000178340980793765	RSC011000009376	Downregulated
9.84848	0.065565232306021	1.35551630382376	0.048369194911982	0.961422009456994	0.978636900704083	RSC011000030923	Unchanged
2.1105	-2.0182940962054	2.79732480664405	-0.721508668357589	0.470596609316735	NA	RSC011000013538	Unchanged
0	NA	NA	NA	NA	NA	RSC011000031278	Unchanged
232.06	-0.0225832647766174	0.305184857356553	-0.0739986412570693	0.941011466417994	0.967345628900015	RSC011000014486	Unchanged
47.6174	-0.515203339503937	0.588267175351488	-0.875798210559861	0.38113974304068	0.558917497674943	RSC011000020802	Unchanged
10.2917	0.845635761722825	1.26722507186353	0.667312997902783	0.504572225626248	0.67284976815978	RSC011000020146	Unchanged
645.477	-1.93382702402408	0.24159044785986	-8.00456740386459	1.19887374017992e-15	3.79317126909986e-14	RSC011000004000	Downregulated
584.157	0.149868855592918	0.235581938327324	0.636164455802575	0.524669237685201	0.68855435227818	RSC011000013258	Unchanged
1444.41	-0.186663409716453	0.203739301874127	-0.91618753966172	0.359568539736751	0.537976348940239	RSC011000029854	Unchanged
0.414153	1.99749792976995	4.89673120337976	0.407924765891021	0.683328909895946	NA	RSC011000020372	Unchanged
1025.65	-0.414888312060993	0.249850786171066	-1.66054435296806	0.0968049930251266	0.207311917561407	RSC011000010201	Unchanged
12.3959	6.89600005810246	1.83919559094373	3.74946530540778	0.000177212010670012	0.000987317994281536	RSC011000012362	Upregulated
40.9595	-0.30314448748535	0.645240246899018	-0.469816458198698	0.638486154779872	0.77628659944271	RSC011000014568	Unchanged
1.13013	-3.82689461882156	3.97828507693163	-0.961945799463209	0.33607683078307	NA	RSC011000017717	Unchanged
4.55723	0.75707783055319	2.01431397129826	0.375848969594963	0.707029179888232	0.823828218173205	RSC011000016227	Unchanged
4.53294	-0.00946600091779414	2.07594192035314	-0.00455985826240451	0.996361772100841	0.99794956543221	RSC011000014694	Unchanged
440.221	-0.450120410510626	0.28855847077746	-1.55989324901075	0.118785110106454	0.24243880424132	RSC011000030652	Unchanged
2051.28	0.00925060284841238	0.193911569334057	0.0477052652411684	0.961951137826934	0.97885659632381	RSC011000028657	Unchanged
455.246	1.96614136837464	0.304380380082106	6.45948785478315	1.05057917160491e-10	1.85084989664183e-09	RSC011000006943	Upregulated
1.28101	3.6215837350546	3.74284177682198	0.967602680263351	0.333242838174764	NA	RSC011000027128	Unchanged
3.9894	-0.380692753481588	2.13161340125353	-0.178593713690163	0.858256730879368	0.92307733470084	RSC011000025458	Unchanged
67.2852	-0.692864642158388	0.529402232570172	-1.30876788863286	0.190612987343261	0.343887123403222	RSC011000015863	Unchanged
343.494	0.103402360324927	0.268810968471075	0.384665703609685	0.700485108134489	0.81907588443622	RSC011000017864	Unchanged
1457.71	-1.15940944218437	0.261473122259586	-4.4341438697983	9.2438883958408e-06	7.00217018388527e-05	RSC011000004606	Downregulated
2.55862	-0.96571298805435	2.58124112101948	-0.374127383989968	0.708309546182511	NA	RSC011000023086	Unchanged
0	NA	NA	NA	NA	NA	RSC011000031634	Unchanged
327.548	3.56858358578774	0.323684991963173	11.0248657626788	2.89950770030923e-28	2.51597207353325e-26	RSC011000016188	Upregulated
0	NA	NA	NA	NA	NA	RSC011000024388	Unchanged
12.5813	0.689741419958317	1.25044436935645	0.551597045707277	0.58122446096165	0.73441377826781	RSC011000015342	Unchanged
3.08857	-1.43684761595436	2.37300667091628	-0.605496661077466	0.544849042541693	0.705039274694614	RSC011000006734	Unchanged
68.2796	0.325738754300671	0.525658048880691	0.619678049245668	0.535469770139495	0.697571536865944	RSC011000034430	Unchanged
1322.45	-2.82197872793158	0.235811611492989	-11.9670897886022	5.28499962454795e-33	6.33518898293106e-31	RSC011000031905	Downregulated
1690.12	-0.185447348032645	0.210889206057491	-0.879359126526799	0.379206586515855	0.556732098871953	RSC011000009269	Unchanged
20.1401	0.800832102169277	0.933427387401312	0.857947937866721	0.390921211963284	0.568357160625581	RSC011000018607	Unchanged
0	NA	NA	NA	NA	NA	RSC011000030649	Unchanged
752.078	-1.37179019020267	0.237382136347297	-5.77882654234648	7.52234297051034e-09	1.00767330517983e-07	RSC011000006678	Downregulated
161.77	-0.523487592011058	0.346186835413737	-1.51215337632762	0.130494848747788	0.260308743528984	RSC011000007712	Unchanged
0.828307	2.99461218765557	4.84117413578221	0.618571467099626	0.536198703473349	NA	RSC011000027742	Unchanged
4322.52	-0.507362092144552	0.205860559695529	-2.4645910459728	0.0137169709611328	0.0431008201457496	RSC011000005199	Unchanged
13.6021	1.75564859851431	1.13080332235052	1.55256759846175	0.120526471511346	0.245110895933219	RSC011000018983	Unchanged
1.92203	1.26247331321147	3.21640391334183	0.392510812455691	0.694680823855294	NA	RSC011000024346	Unchanged
2222.59	-0.737821320847923	0.219522793625549	-3.36102374000608	0.00077654150738264	0.00366223337136145	RSC011000012055	Unchanged
13.8567	2.35445320382317	1.13138239855987	2.08104104042996	0.0374301497248826	0.0981977841942304	RSC011000018689	Unchanged
9.93826	2.58620305119125	1.37596219988405	1.87955966479979	0.0601681147888409	0.143317577528884	RSC011000019653	Unchanged
0	NA	NA	NA	NA	NA	RSC011000032407	Unchanged
4.80707	-5.91550047200019	2.32637261961846	-2.54280007515321	0.0109968130294031	0.0358819821802677	RSC011000014946	Unchanged
0	NA	NA	NA	NA	NA	RSC011000034487	Unchanged
3.09019	0.792750199577801	2.15976830249559	0.367053354131453	0.713579220437639	0.828480771245077	RSC011000022547	Unchanged
6.51626	3.39865893839987	1.84915256677471	1.83795485535723	0.0660690578566176	0.153936072583473	RSC011000003209	Unchanged
2.41801	0.174906169274719	2.60902471580777	0.0670389085296831	0.946550728328393	NA	RSC011000025076	Unchanged
302.713	0.115906002471439	0.308803815120523	0.375338635069005	0.707408636298694	0.824118495448424	RSC011000005534	Unchanged
0	NA	NA	NA	NA	NA	RSC011000022194	Unchanged
10.5828	1.46030598551466	1.43347442859399	1.01871784831696	0.30833693663563	0.485304599760513	RSC011000014452	Unchanged
0	NA	NA	NA	NA	NA	RSC011000034614	Unchanged
0	NA	NA	NA	NA	NA	RSC011000032322	Unchanged
4.78492	-2.24032033777712	1.98273955653248	-1.12991155615774	0.258513494021754	0.428125003808281	RSC011000023547	Unchanged
34.9973	-0.625778999108833	0.684315667670279	-0.914459552328049	0.360475422015267	0.538676383521351	RSC011000010800	Unchanged
2.80882	-0.615226085203206	2.26686224659959	-0.27139985507548	0.786083513493716	NA	RSC011000013954	Unchanged
0.281961	-1.8279149284286	4.99718977421036	-0.36578857538334	0.714522845503383	NA	RSC011000031168	Unchanged
1601.95	-0.64829695717911	0.195777708725462	-3.31139311722262	0.00092832695258633	0.00428848694525131	RSC011000000501	Unchanged
67.0343	-0.40795288371464	0.553492992328972	-0.73705157855399	0.461090983785982	0.635041209827836	RSC011000004777	Unchanged
14.0764	1.81789911350693	1.09151213592393	1.66548685413208	0.0958156641728733	0.205742684241936	RSC011000019525	Unchanged
1793.05	0.806284595493419	0.199915495171278	4.03312707102886	5.5039497524276e-05	0.000348568495350501	RSC011000012088	Unchanged
0	NA	NA	NA	NA	NA	RSC011000007643	Unchanged
2.14447	-1.91509085143216	3.0811481292896	-0.621551048853245	0.534237117379836	NA	RSC011000015248	Unchanged
69.9983	-0.598072597177637	0.513769907053043	-1.164086469385	0.244388971405034	0.411496795752293	RSC011000003932	Unchanged
6.93618	1.04692490884657	1.49483107324678	0.700363357160247	0.48370041390216	0.655504261380812	RSC011000013569	Unchanged
0.828307	2.99461218765557	4.84117413578221	0.618571467099626	0.536198703473349	NA	RSC011000008453	Unchanged
1723.4	0.839924156327487	0.191086845905705	4.39551007473303	1.10512937916665e-05	8.23711016426939e-05	RSC011000012831	Unchanged
74.1075	2.74556313155401	0.547896917291026	5.0110943225031	5.41213772250431e-07	5.26607793877982e-06	RSC011000032252	Upregulated
0	NA	NA	NA	NA	NA	RSC011000023917	Unchanged
2.11966	-2.02812951430248	3.09679133778855	-0.654913196622021	0.512523643200692	NA	RSC011000032588	Unchanged
11.8218	0.259070379412478	1.21139397579117	0.213861373417576	0.830655162867749	0.906186384081284	RSC011000019560	Unchanged
17.9247	-2.91875333141538	1.16608890929598	-2.50302812088108	0.0123135759904423	0.0394315904238138	RSC011000005865	Unchanged
15.3774	-0.308153657314783	1.06368363542195	-0.289704238227321	0.77204251367775	0.869351571546392	RSC011000016850	Unchanged
113.547	-1.34438605771504	0.432380192480712	-3.10926837328472	0.00187551275476779	0.00791274475909378	RSC011000016590	Downregulated
677.49	-0.625862815468448	0.240802345568928	-2.59907275400396	0.00934759593984072	0.0313451108263873	RSC011000008177	Unchanged
5.69238	5.77132329771654	2.20616954473442	2.61599264276459	0.00889684745835971	0.0300502814297974	RSC011000026794	Unchanged
2.64436	0.408352917452832	2.5015012057904	0.163243142360911	0.870326999074599	NA	RSC011000023232	Unchanged
1643.91	-0.36205721990669	0.209777930303061	-1.72590710273304	0.0843641267125253	0.186208026452143	RSC011000001387	Unchanged
20.3118	1.368876268499	0.910310401928686	1.50374670617709	0.132646598160084	0.263424136653524	RSC011000019065	Unchanged
1024.57	-1.04794964294404	0.227948772459139	-4.59730329599334	4.27994373154392e-06	3.47267023429203e-05	RSC011000009120	Downregulated
2.25908	1.58875270196931	2.72184421622116	0.583704494364866	0.559419142961254	NA	RSC011000033422	Unchanged
54.1549	4.9506079062031	0.848611201832261	5.83377628708423	5.41867629872901e-09	7.42116120888947e-08	RSC011000013500	Upregulated
646.361	0.610664864356076	0.245190161842085	2.49057653768904	0.0127536023270759	0.0406169572878868	RSC011000005962	Unchanged
6.40859	-1.9535468913758	1.58133578001371	-1.23537765733655	0.216689984087718	0.377555598200402	RSC011000023632	Unchanged
0.828307	2.99461218765557	4.84117413578221	0.618571467099626	0.536198703473349	NA	RSC011000024938	Unchanged
0.866855	3.05690781654843	4.40007901689626	0.694739300092097	0.487218694291135	NA	RSC011000024860	Unchanged
0	NA	NA	NA	NA	NA	RSC011000032640	Unchanged
0.226351	1.10191924413391	4.98976115465477	0.220836070100463	0.825220076979852	NA	RSC011000001557	Unchanged
7.26127	0.88624853296627	1.45338126280118	0.609783926385673	0.542004950504295	0.702934868327332	RSC011000024937	Unchanged
0.414153	1.99749792976995	4.89673120337976	0.407924765891021	0.683328909895946	NA	RSC011000029363	Unchanged
62.265	0.293965421567547	0.601345326459466	0.488846272903331	0.624950535302876	0.767159409529309	RSC011000018900	Unchanged
3.52082	2.39092969571542	2.30748290395563	1.03616355796905	0.300125844770346	0.476216329157642	RSC011000011834	Unchanged
4514.32	-2.07577033706304	0.201546544675174	-10.2992107376908	7.10417679447093e-25	4.88779974424324e-23	RSC011000014954	Downregulated
13.0489	1.04988499750809	1.11870435811173	0.938482978005202	0.347996260649421	0.526532201292445	RSC011000016081	Unchanged
55.1535	-0.412602132721478	0.634181483714378	-0.650605770299193	0.515301004535816	0.680801761510445	RSC011000000477	Unchanged
3.2184	-0.150243572523437	2.31869972378705	-0.0647964766554808	0.948336046778497	0.971393858425492	RSC011000026176	Unchanged
26.0877	-4.89470895367034	1.17586843277274	-4.16263318008158	3.14598539767684e-05	0.000211383676460488	RSC011000026268	Downregulated
0	NA	NA	NA	NA	NA	RSC011000022511	Unchanged
0.414153	1.99749792976995	4.89673120337976	0.407924765891021	0.683328909895946	NA	RSC011000034044	Unchanged
883.681	1.43131526953271	0.224164583505239	6.38510886577787	1.71275577920036e-10	2.93949340555752e-09	RSC011000005101	Upregulated
0.563921	-2.82428771668325	4.89266789837027	-0.577249013288642	0.563771251348469	NA	RSC011000023011	Unchanged
125.862	2.14000461769399	0.563808329388582	3.7956243392408	0.000147272360219994	0.000840446315807596	RSC011000001066	Upregulated
11.0005	1.72363300723686	1.40736854551449	1.22472042787254	0.220680574672912	0.382593269867357	RSC011000028129	Unchanged
393.034	0.572759287546867	0.259922299505628	2.20357887197926	0.0275539745091098	0.076672032211133	RSC011000009007	Unchanged
0.414153	1.99749792976995	4.89673120337976	0.407924765891021	0.683328909895946	NA	RSC011000027230	Unchanged
19.604	-0.630186542916599	0.978454700451238	-0.644063074791274	0.519534533524683	0.684413481022893	RSC011000024548	Unchanged
5314.15	-0.000105202963479122	0.183095594604266	-0.00057457943598535	0.999541551964298	0.999817403507986	RSC011000009550	Unchanged
164.527	0.24315378425299	0.366080498082694	0.664208515685705	0.506556863914168	0.674143291194002	RSC011000014840	Unchanged
10.0125	4.05622052256385	1.61883113287473	2.5056477109881	0.0122227333219181	0.0392000639085925	RSC011000010392	Unchanged
133.551	0.466983176602032	0.377710935191501	1.2363506933292	0.21632823544586	0.377171473631239	RSC011000001933	Unchanged
17.613	-0.75501455896968	0.961112256594236	-0.785563344749264	0.432123346060766	0.608184253019616	RSC011000018515	Unchanged
147.901	-0.512107539514181	0.37192101482906	-1.37692552745252	0.168535273885333	0.314524339475438	RSC011000009643	Unchanged
197.101	-0.970773555918928	0.360386339003939	-2.69370242668471	0.00706632215945654	0.0246663647280339	RSC011000017373	Unchanged
23.9444	-3.14703638982135	0.960415524000486	-3.27674460811793	0.00105011308162846	0.00478268306174497	RSC011000005219	Downregulated
189.536	-2.76733935786203	0.398628545702131	-6.9421505000043	3.86175471557525e-12	8.03984833578356e-11	RSC011000015166	Downregulated
3.24616	2.23450206057071	2.40576389559161	0.928811869138642	0.352986592273333	0.531186477099079	RSC011000028229	Unchanged
12.1743	-0.332045422542479	1.127860854313	-0.294402825732198	0.768450107918996	0.866817387449372	RSC011000018640	Unchanged
968.922	0.0235650747608629	0.210295613100552	0.112056901299198	0.910778289909006	0.952730382431466	RSC011000015279	Unchanged
2313.35	-1.7049025287628	0.20932945525448	-8.14458971715263	3.80570097068666e-16	1.26430822961883e-14	RSC011000006261	Downregulated
6.32284	-3.07625903780498	1.89735453566218	-1.62134117793191	0.104944488432847	0.220617965947686	RSC011000007273	Unchanged
3803.02	0.33150481258224	0.175123176227308	1.89298081341301	0.058360421049215	0.139930013384764	RSC011000001412	Unchanged
0	NA	NA	NA	NA	NA	RSC011000026138	Unchanged
8.8986	-0.803611532316535	1.29539700642628	-0.620359263090725	0.535021285989184	0.697221631027093	RSC011000020850	Unchanged
2.74701	-3.56664528941395	2.74729386809426	-1.29823945331631	0.194205064708427	NA	RSC011000007512	Unchanged
2.84627	3.17704735937092	2.63778837717124	1.20443602938989	0.228421093366461	NA	RSC011000001712	Unchanged
3.01369	-0.924892942671854	2.39078679857135	-0.38685713976024	0.698861972840959	NA	RSC011000022442	Unchanged
7.83479	1.05987693604625	1.46537546322002	0.723280116699427	0.469507805976822	0.643053420577832	RSC011000027276	Unchanged
2.91886	2.06143826286897	2.44519516078893	0.843056740797678	0.399196710903082	NA	RSC011000034875	Unchanged
3.24683	-0.141569090792813	2.09757076951223	-0.0674919258270049	0.946190089627234	0.970015458277051	RSC011000029193	Unchanged
2153.9	-0.00942773519825819	0.193104584890467	-0.0488219127661097	0.961061219133669	0.978480743003961	RSC011000016258	Unchanged
0.734662	0.673117094477152	4.8212014063458	0.139616049557933	0.888963359115225	NA	RSC011000028742	Unchanged
16.6806	-0.0494794496525973	0.968327020513685	-0.0510978714880321	0.959247532085488	0.977332175999148	RSC011000031176	Unchanged
0	NA	NA	NA	NA	NA	RSC011000026728	Unchanged
0	NA	NA	NA	NA	NA	RSC011000029844	Unchanged
10.5345	1.4461529948174	1.29904479397434	1.1132433627581	0.265603923762269	0.43672624245857	RSC011000020698	Unchanged
1.84493	1.18406491143505	2.93845592090251	0.402954797794409	0.686981477961819	NA	RSC011000024562	Unchanged
53.7809	-0.949245810352631	0.645878477331028	-1.46969723201679	0.141643772739551	0.277266492850021	RSC011000007102	Unchanged
83.0331	-0.464143470454506	0.45714216939828	-1.01531536910157	0.309955520516938	0.486962277369369	RSC011000012208	Unchanged
1909.91	1.51155689565353	0.204056137921492	7.40755417136766	1.28649940633494e-13	3.19973729351006e-12	RSC011000003135	Upregulated
21.7673	0.113116349238229	0.877965414771931	0.128839185843799	0.89748489809721	0.945096542034349	RSC011000004117	Unchanged
3370.86	0.534582193858614	0.189233528076495	2.82498666749222	0.00472825834191975	0.0175144389521096	RSC011000034716	Unchanged
211.38	0.861925698353596	0.315828819446313	2.72909134721986	0.0063509108897906	0.0225309584656111	RSC011000023356	Unchanged
0.414153	1.99749792976995	4.89673120337976	0.407924765891021	0.683328909895946	NA	RSC011000025471	Unchanged
0.452702	2.11421202497544	4.88812082106747	0.432520410678748	0.665363220993149	NA	RSC011000011347	Unchanged
1.70092	-4.41637772129144	3.35851341491556	-1.31497992584391	0.18851664910245	NA	RSC011000025992	Unchanged
0.452702	2.11421202497544	4.88812082106747	0.432520410678748	0.665363220993149	NA	RSC011000028752	Unchanged
2.78446	0.558641506850101	2.75183102225861	0.203007198600293	0.839129405698099	NA	RSC011000022991	Unchanged
162.333	0.166592762051298	0.35934773731308	0.463597637477692	0.642936047316306	0.779860097034253	RSC011000007303	Unchanged
43.6096	-0.18789559848453	0.610047714698033	-0.308001479158948	0.75808120681316	0.859666380476912	RSC011000022545	Unchanged
0	NA	NA	NA	NA	NA	RSC011000029259	Unchanged
7199.82	1.40086751878583	0.213106339200083	6.57356099327748	4.91259358792607e-11	9.07405590843692e-10	RSC011000022413	Upregulated
0	NA	NA	NA	NA	NA	RSC011000027804	Unchanged
0.508312	-0.338993598476297	4.98946123835937	-0.0679419244446851	0.945831864957404	NA	RSC011000014678	Unchanged
128.502	-0.992243617112995	0.384059392480663	-2.58356815778943	0.00977841441289632	0.0325550504183112	RSC011000025188	Unchanged
0	NA	NA	NA	NA	NA	RSC011000034187	Unchanged
2945.66	0.0892533872098578	0.187657242309068	0.47561919866039	0.634345695227854	0.774175545877231	RSC011000005726	Unchanged
108.085	-0.927854576115892	0.434807590643771	-2.13394291194899	0.0328474542161977	0.0884290254774936	RSC011000018612	Unchanged
799.326	-0.795116740726876	0.252726688984216	-3.14615264388058	0.00165433640171928	0.00710857225092051	RSC011000009246	Unchanged
40.29	0.0888476592575954	0.635524620638026	0.139802072763755	0.888816375552332	0.939989304355336	RSC011000013667	Unchanged
5.92974	0.120828283932366	1.63850813538534	0.0737428648188855	0.941214990426363	0.96742340783934	RSC011000023718	Unchanged
543.03	0.0986316676022405	0.239034830163242	0.41262466869319	0.679881624642642	0.806336555541852	RSC011000009919	Unchanged
716.518	-0.563255592018031	0.23403364302947	-2.40672915537662	0.0160961022403609	0.0492958628026627	RSC011000009154	Unchanged
104.191	0.127215527897611	0.462900136790308	0.274822834963299	0.783452353592323	0.876332623306913	RSC011000010291	Unchanged
31.3483	0.547463620236127	0.829978050683427	0.659612166593237	0.509502744596745	0.676051941435428	RSC011000014567	Unchanged
5823.98	-0.310208872953633	0.179711746531399	-1.72614689323846	0.0843209893413832	0.186148149528561	RSC011000005568	Unchanged
3.33744	4.99983554934254	2.64642920360384	1.88927613953697	0.0588548370029971	0.140862970113337	RSC011000023061	Unchanged
0	NA	NA	NA	NA	NA	RSC011000031129	Unchanged
57.2513	1.68172407465444	0.580715643516306	2.89595104494067	0.00378011365083388	0.0145025057134798	RSC011000016422	Unchanged
134.852	-1.60041624130717	0.54468413234036	-2.93824649238563	0.00330074477804323	0.0129245360857712	RSC011000013355	Unchanged
1715.73	-0.806879217826369	0.262907486771281	-3.06906139393559	0.00214732457966632	0.00888383438892372	RSC011000006918	Unchanged
47.3324	-1.29882108685371	0.62220576398546	-2.0874462469365	0.0368478152184218	0.0969339301928054	RSC011000006764	Unchanged
0	NA	NA	NA	NA	NA	RSC011000027905	Unchanged
8.09688	-0.752944194000564	1.42623544750977	-0.527924190437993	0.597551954093939	0.745940500001253	RSC011000013485	Unchanged
1554.98	-0.96759615361201	0.24640928945093	-3.92678439911128	8.60890849010187e-05	0.000518384689117864	RSC011000005028	Unchanged
2.78888	1.97558007405819	2.53102656150686	0.780544978904537	0.435070163291377	NA	RSC011000025765	Unchanged
1909.16	-0.168790814456714	0.202326490327016	-0.834249702962282	0.404140288263675	0.580615185112645	RSC011000030738	Unchanged
310.196	-0.0479496390683641	0.274460767607527	-0.174704893112196	0.861311522762781	0.924694125933635	RSC011000012939	Unchanged
428.548	0.147549198730556	0.252799777150053	0.583660319617197	0.559448868880803	0.717238185446996	RSC011000031874	Unchanged
0.568501	-2.83489701082567	4.89188582566249	-0.57951005233074	0.562245065788524	NA	RSC011000031828	Unchanged
648.373	-1.11387315582257	0.259663507917535	-4.28967922661016	1.78931366695472e-05	0.000127639537806847	RSC011000007314	Downregulated
2.93865	0.677708050554298	2.70543172763767	0.250499039998344	0.802201447010476	NA	RSC011000016354	Unchanged
75.4542	1.0419268771162	0.526542432027227	1.97880895012527	0.0478375204324574	0.119593801081144	RSC011000008274	Unchanged
1.13242	-3.82960247505734	3.95036759612771	-0.969429396598752	0.332330991129752	NA	RSC011000026451	Unchanged
10.9459	-2.03159341207123	1.28295003372103	-1.58353276329777	0.113300085171372	0.233767498949539	RSC011000021151	Unchanged
66.9396	0.127286503882664	0.526692193234979	0.241671521844404	0.809034697812847	0.89279781132019	RSC011000000930	Unchanged
71.7291	-1.55475311331445	0.495300729441951	-3.13900832543932	0.00169520631470512	0.00726137831064057	RSC011000026377	Downregulated
4.22897	0.569494927860901	2.11245070492402	0.26958968866513	0.787475933980982	0.878642558841292	RSC011000033660	Unchanged
6.03018	-1.58403023022542	1.59562083408765	-0.992735991148642	0.320838630504627	0.498303770278842	RSC011000025612	Unchanged
514.644	0.058049356674386	0.264205075734114	0.219713253097396	0.82609448238809	0.903188866381524	RSC011000008947	Unchanged
27.1892	-0.416493039769826	0.802912120473818	-0.518728051488429	0.603950397166236	0.750902999309762	RSC011000016393	Unchanged
15.9649	1.59910694533307	1.02690719105904	1.55720688223435	0.119421374915085	0.243377215570825	RSC011000017152	Unchanged
2.65455	-0.17795160719394	2.5596828834784	-0.0695209583743898	0.944574950641699	NA	RSC011000022797	Unchanged
33.9665	5.88435735352379	1.24009723979264	4.74507737353542	2.084266503966e-06	1.79916917408053e-05	RSC011000015188	Upregulated
43.8508	-0.361207853784132	0.626495578336155	-0.576552917968594	0.564241512356529	0.721235440545874	RSC011000002579	Unchanged
37.7986	-4.23967131638323	0.893998913791529	-4.74236741340368	2.11235074593968e-06	1.82205922095057e-05	RSC011000014442	Downregulated
657.034	1.07238279524128	0.226578756839902	4.73293617723845	2.2129508803428e-06	1.90037565444505e-05	RSC011000000820	Upregulated
119.618	-0.622521478408555	0.400035535067467	-1.55616544991076	0.119668754782674	0.243771626880789	RSC011000012520	Unchanged
20.7937	3.2452410805278	1.00692901122	3.22290950441069	0.0012689563707489	0.00563482535836657	RSC011000017068	Upregulated
15.3663	2.75370438604614	1.11871384852527	2.46149128275847	0.0138360760010543	0.0434104084463732	RSC011000016804	Unchanged
55.601	-0.344937015727865	0.577486408803751	-0.597307591086677	0.550302037232545	0.709579921033703	RSC011000014812	Unchanged
9.41932	-2.71612894430571	4.60945728477067	-0.589251353576833	0.555692672649627	0.714115445538631	RSC011000023937	Unchanged
1.542	-1.43502376236952	3.49758875825871	-0.410289448403864	0.681593631412527	NA	RSC011000019824	Unchanged
0.452702	2.11421202497544	4.88812082106747	0.432520410678748	0.665363220993149	NA	RSC011000025841	Unchanged
119.571	-1.5126299415269	0.429545536632719	-3.52146585757745	0.000429167929464993	0.00218100965902719	RSC011000031535	Downregulated
0	NA	NA	NA	NA	NA	RSC011000033061	Unchanged
31.0576	0.422768392349107	0.822717968241641	0.513867945843787	0.607344319520021	0.753469839980693	RSC011000017573	Unchanged
2.15821	-1.92589239906845	3.07443722755269	-0.626421115971685	0.531038762916302	NA	RSC011000017831	Unchanged
0.414153	1.99749792976995	4.89673120337976	0.407924765891021	0.683328909895946	NA	RSC011000026582	Unchanged
19.5055	1.18576234647573	0.996288548786698	1.19017964014519	0.233975793650941	0.398557506691521	RSC011000006283	Unchanged
5.60355	-1.65635106887161	1.84277514500236	-0.898835147285151	0.368740475859875	0.547177974578529	RSC011000012304	Unchanged
581.95	-1.50051322683268	0.236760933059286	-6.33767238304027	2.33262164828579e-10	3.90252636193424e-09	RSC011000015857	Downregulated
47223	-1.28977796081474	0.166740776000093	-7.73522824923172	1.03217752032381e-14	2.89545093306758e-13	RSC011000031614	Downregulated
287.606	-1.43023179453811	0.332215663955581	-4.30513052126687	1.66887310891802e-05	0.000119795356078952	RSC011000024157	Downregulated
3.9213	0.386580709830166	1.95946289015157	0.19728912028554	0.843601292785318	0.913970235617767	RSC011000021987	Unchanged
728.897	1.47051439333964	0.239589124423709	6.13765085070832	8.37506792904271e-10	1.28555910686395e-08	RSC011000005077	Upregulated
658.368	-1.63736001570725	0.237793001825197	-6.88565266067368	5.75231890819467e-12	1.17859186088165e-10	RSC011000014098	Downregulated
1.01662	-0.325110177114598	4.15504019607357	-0.0782447730401792	0.937633347426728	NA	RSC011000021129	Unchanged
0	NA	NA	NA	NA	NA	RSC011000028789	Unchanged
0.207077	1.03710765969951	4.9942362980181	0.207660911060831	0.835493740742432	NA	RSC011000027009	Unchanged
189.051	2.89971115833427	0.407177164849868	7.12149749213819	1.06760677809369e-12	2.41274981774235e-11	RSC011000006472	Upregulated
2.34076	1.63915230331727	2.69144716285744	0.609022657378502	0.542509420938124	NA	RSC011000023003	Unchanged
3.20828	-0.17309741729987	2.08537247603355	-0.0830055154602917	0.933847154047688	0.963690586091216	RSC011000026314	Unchanged
1590.98	-0.40626486012653	0.190004807130907	-2.13818200845112	0.0325019740158162	0.0877188787149705	RSC011000021002	Unchanged
0	NA	NA	NA	NA	NA	RSC011000034278	Unchanged
311.66	1.35208485236151	0.290576996224135	4.65310354890786	3.26975941607155e-06	2.71371360530849e-05	RSC011000010832	Upregulated
197.885	-0.423244574780897	0.353950186545276	-1.19577440800913	0.231784605436652	0.396093534869983	RSC011000002903	Unchanged
0	NA	NA	NA	NA	NA	RSC011000032918	Unchanged
0	NA	NA	NA	NA	NA	RSC011000016966	Unchanged
1694.97	-0.79545481384573	0.202218126776896	-3.93364742579849	8.36664826531787e-05	0.000504973800700667	RSC011000019605	Unchanged
0.281961	-1.8279149284286	4.99718977421036	-0.36578857538334	0.714522845503383	NA	RSC011000028237	Unchanged
0	NA	NA	NA	NA	NA	RSC011000027168	Unchanged
0	NA	NA	NA	NA	NA	RSC011000009008	Unchanged
30.8938	-1.59061421628874	0.747348725230713	-2.12834271684575	0.0333086788244036	0.089486289979379	RSC011000024943	Unchanged
974.685	-0.755314386869011	0.228634801476058	-3.30358450241489	0.000954571956704627	0.00439401640007247	RSC011000000139	Unchanged
30.2051	1.09223216527787	0.797588882599185	1.36941748951979	0.170868810325963	0.317732932150867	RSC011000023837	Unchanged
815.606	0.205925662478167	0.242522619642023	0.849098788319724	0.395826324587466	0.572900670672699	RSC011000007069	Unchanged
37.2121	-0.408703596351517	0.701584348218185	-0.582543777365476	0.560200463063163	0.717885147326492	RSC011000023557	Unchanged
0.828307	2.99461218765557	4.84117413578221	0.618571467099626	0.536198703473349	NA	RSC011000033615	Unchanged
21.2816	0.428529007304101	0.874534730094933	0.49000799231562	0.624128243285585	0.76676540216632	RSC011000023355	Unchanged
35.6406	0.697829442153122	0.67412511544547	1.0351630968266	0.300592749719364	0.47680506647755	RSC011000007185	Unchanged
316.527	0.59980202645464	0.344643162119665	1.74035667142115	0.0817964086903139	0.181939309812841	RSC011000003752	Unchanged
0	NA	NA	NA	NA	NA	RSC011000032535	Unchanged
30.9468	8.21440441786066	1.616552012967	5.08143527209127	3.74593658569953e-07	3.75481703881218e-06	RSC011000017794	Upregulated
165.456	1.57343126181816	0.361331238053434	4.35453981309383	1.33346745084567e-05	9.7760988554275e-05	RSC011000019077	Upregulated
0	NA	NA	NA	NA	NA	RSC011000024220	Unchanged
0.284251	-1.83378688573599	4.99676772658667	-0.366994622539452	0.713623029167943	NA	RSC011000021395	Unchanged
2219.4	-0.0997184120008973	0.20340663844688	-0.490241679240665	0.623962890752197	0.766690337680054	RSC011000023084	Unchanged
0	NA	NA	NA	NA	NA	RSC011000020587	Unchanged
4.80625	5.52736673791768	2.31504089602966	2.38758924189945	0.0169592847281464	0.0514799851655194	RSC011000020637	Unchanged
4.57607	1.16633846585936	1.87711564700736	0.621346088995008	0.534371935098085	0.696609639032791	RSC011000026809	Unchanged
21.7405	1.05036728891672	0.858329347343788	1.22373456315716	0.221052376625451	0.383024589704557	RSC011000017591	Unchanged
1303.42	0.320695574545188	0.232525573218607	1.37918410481108	0.167837997612112	0.313600565199234	RSC011000018181	Unchanged
117.631	0.915848738130955	0.401339541549179	2.28197982834126	0.0224905312020815	0.0649468897435	RSC011000003765	Unchanged
49.9804	1.10813272153984	0.620075645659659	1.78709279955829	0.0739224910761819	0.16810752297835	RSC011000011539	Unchanged
1.81081	4.1170602278456	3.64663213903038	1.12900343957927	0.258896382703146	NA	RSC011000033803	Unchanged
1.35811	3.70192549019146	4.07129959932958	0.909273660626953	0.363205690385552	NA	RSC011000029250	Unchanged
7.05131	1.65514033704451	1.50815759323164	1.09745847812755	0.27244102218523	0.444386334496565	RSC011000020051	Unchanged
3609.09	1.1040927169487	0.246386147050602	4.48114770316998	7.42427060795968e-06	5.74738392104202e-05	RSC011000016492	Upregulated
62.5148	-1.64030871719743	0.551405592818814	-2.97477707618468	0.00293201534183374	0.0116733464773744	RSC011000026367	Unchanged
243.02	0.616285887911697	0.301805374559045	2.04199772390444	0.0411517571067526	0.105709059043138	RSC011000015948	Unchanged
4.14781	-0.260114903414722	1.92694468304925	-0.134988256644248	0.892621159186001	0.942156936851492	RSC011000021199	Unchanged
336.418	0.813951479889951	0.273973193370542	2.97091649688918	0.00296912499148829	0.011802906269583	RSC011000004428	Unchanged
5183.85	0.150919287233386	0.197498095820285	0.76415565733209	0.444774487916457	0.620264300323707	RSC011000021982	Unchanged
0.226351	1.10191924413391	4.98976115465477	0.220836070100463	0.825220076979852	NA	RSC011000028879	Unchanged
1.56297	2.18079700487002	3.25607811123815	0.669761882352619	0.503009596173431	NA	RSC011000030942	Unchanged
614.474	0.375227994350239	0.241231338827865	1.55546951807116	0.119834288744008	0.244008615497399	RSC011000000591	Unchanged
372.1	-0.152759310650159	0.259112393873578	-0.589548451799224	0.555493419660079	0.714056684218404	RSC011000003591	Unchanged
19.7428	0.935013647368661	0.959598616553515	0.974379945155452	0.329867923354493	0.507494284424005	RSC011000027542	Unchanged
5.44233	-1.0562452458966	1.74116890564374	-0.606629972814775	0.544096504455772	0.704322572259567	RSC011000026030	Unchanged
8.62949	1.25833914588763	1.37572072375242	0.914676303236439	0.360361588133706	0.538609782507344	RSC011000028402	Unchanged
89.465	-0.531079834508381	0.484002261034807	-1.09726725939858	0.272524578761746	0.444397064245211	RSC011000005934	Unchanged
35.5156	0.311486917295108	0.703081473822147	0.443031041056705	0.657743282519417	0.790767721397355	RSC011000012980	Unchanged
0.659779	2.66178284259434	4.85571006889196	0.548175818743179	0.583571184253167	NA	RSC011000014937	Unchanged
218.787	-0.0639978222933753	0.31417349196445	-0.203702170712152	0.838586245781591	0.910785442365266	RSC011000000618	Unchanged
45.9673	1.75975535531562	0.680690320761036	2.58525103360974	0.00973081205740665	0.0324290676977632	RSC011000016778	Unchanged
0.207077	1.03710765969951	4.9942362980181	0.207660911060831	0.835493740742432	NA	RSC011000026974	Unchanged
410.547	0.693206756080851	0.268013093063392	2.58646601237832	0.00969657328397851	0.0323242275973223	RSC011000003423	Unchanged
6.37004	-1.98548415649997	1.58195210866856	-1.25508486990231	0.20944795233501	0.368630298308534	RSC011000025633	Unchanged
4293.33	0.604906247718187	0.180685378658583	3.34784282053723	0.00081443188207177	0.00382001077401755	RSC011000002872	Unchanged
0	NA	NA	NA	NA	NA	RSC011000030800	Unchanged
749.187	-0.987955156365422	0.25851821449572	-3.82160753466668	0.000132584576324761	0.000766321281105175	RSC011000012850	Unchanged
1.18965	1.66908594488991	3.9741884566925	0.419981579403762	0.67449891046098	NA	RSC011000025978	Unchanged
263.293	-0.526979029247442	0.295055422014883	-1.7860340462439	0.0740937457371574	0.16837286048485	RSC011000004431	Unchanged
33.1517	-1.65852866586225	0.712360173114378	-2.3282164394611	0.0199006136846387	0.0587892239883478	RSC011000011982	Unchanged
12.8859	0.0946641480101948	1.09819512370466	0.0861997526367206	0.931307627344539	0.962303614007091	RSC011000007749	Unchanged
4.21863	5.34197889702328	2.44549414978032	2.18441696027085	0.0289316230724334	0.0797634729756301	RSC011000028121	Unchanged
0	NA	NA	NA	NA	NA	RSC011000033610	Unchanged
1.65661	3.99427275500198	3.76488411327492	1.0609284734471	0.288722408151505	NA	RSC011000022312	Unchanged
0	NA	NA	NA	NA	NA	RSC011000001013	Unchanged
3.31323	4.99404139633436	2.95568419890608	1.68963971123258	0.0910969037689972	0.198097858345617	RSC011000029168	Unchanged
31.0351	-0.707768910304475	0.731196331539486	-0.967960149381923	0.333064272369475	0.510473186182834	RSC011000008431	Unchanged
85.151	-0.0495807793011971	0.467627960197443	-0.10602612230514	0.915561626397266	0.955241851221159	RSC011000002924	Unchanged
59.1968	0.927555583074988	0.549499902672009	1.68799954024494	0.0914113171961768	0.198558769045123	RSC011000021506	Unchanged
3818.53	2.17648365118149	0.208389006885388	10.4443304553898	1.55549103835553e-25	1.14110233744347e-23	RSC011000019322	Upregulated
952.357	-0.239129285693409	0.216668396729806	-1.1036648136166	0.269738564422143	0.441309294754252	RSC011000012334	Unchanged
515.293	-0.518737754965382	0.257906560026954	-2.01133990120751	0.0442895666212342	0.112324209084176	RSC011000001659	Unchanged
3.62177	2.42629558470762	2.2512958694701	1.07773288158642	0.281152979966448	0.454702234868548	RSC011000028722	Unchanged
12.3802	0.108025226759135	1.16854719234691	0.0924440428821513	0.926345248058712	0.960127764978331	RSC011000012776	Unchanged
1648.06	-0.951558680022651	0.213476806988966	-4.45743354251984	8.29467401409242e-06	6.3577008634713e-05	RSC011000006290	Unchanged
15.4466	-2.06069878359503	1.06371428525435	-1.93726718928315	0.0527126908245323	0.1291574781503	RSC011000022823	Unchanged
14.5404	2.23105053740023	1.13003785484537	1.97431486727099	0.0483459514223962	0.120579697589857	RSC011000004852	Unchanged
2023	-0.690931072017515	0.218313510281225	-3.16485714112461	0.00155159112130932	0.00671797645243868	RSC011000010860	Unchanged
3.26034	4.96787497515155	2.62012759018883	1.89604315215563	0.0579543386752326	0.139228114245096	RSC011000014463	Unchanged
0	NA	NA	NA	NA	NA	RSC011000029336	Unchanged
0	NA	NA	NA	NA	NA	RSC011000018740	Unchanged
438.076	0.266676074522184	0.272153788941166	0.979872724020144	0.327148948413025	0.504867529056003	RSC011000019445	Unchanged
13.3228	-0.55714533243016	1.07216127337184	-0.519646947028776	0.603309670312295	0.750466241407458	RSC011000020947	Unchanged
4.901	1.73471638535884	1.84103743366232	0.94224938267986	0.346064976427442	0.524658780026088	RSC011000025940	Unchanged
1.11248	3.41471608180819	4.0008448846114	0.853498743463498	0.393382784173022	NA	RSC011000029509	Unchanged
0.207077	1.03710765969951	4.9942362980181	0.207660911060831	0.835493740742432	NA	RSC011000033252	Unchanged
3.69887	2.45995425669727	2.30803219153138	1.06582320026702	0.286503571208326	0.460604254991332	RSC011000028700	Unchanged
0.640504	2.621675016605	4.85769563592907	0.539695199759789	0.589407250947159	NA	RSC011000034847	Unchanged
241.522	0.881814816531138	0.331870213460971	2.65710744973153	0.00788143183731087	0.0271088148760042	RSC011000000235	Unchanged
85.2452	-1.11578153683869	0.503702897799037	-2.21515806582446	0.0267492170433978	0.0749100484518564	RSC011000002581	Unchanged
105.765	-1.30044687698562	0.443014836295203	-2.93544768807485	0.00333066765470143	0.0130285410109473	RSC011000013992	Unchanged
0.866855	3.05690781654843	4.40007901689626	0.694739300092097	0.487218694291135	NA	RSC011000007253	Unchanged
0	NA	NA	NA	NA	NA	RSC011000023947	Unchanged
66493.4	-1.2235479681114	0.164317942531447	-7.44622254430455	9.60507289456404e-14	2.41476724500634e-12	RSC011000016309	Downregulated
6.32573	-0.201304763524533	1.65105046170431	-0.121925264062938	0.902958207066958	0.948518073237966	RSC011000032250	Unchanged
2505.08	0.640803952607398	0.184622786676683	3.47088224667301	0.000518751428937987	0.0025732859385565	RSC011000004132	Unchanged
10406.2	-0.551343114078998	0.176909771230147	-3.11652154793496	0.0018299830614698	0.00774736138621521	RSC011000005062	Unchanged
22.1528	0.377500909499021	0.945965110284792	0.399064305220909	0.689845822561848	0.812312755262331	RSC011000006256	Unchanged
3.54356	-0.817637828435736	2.00292024448027	-0.408222858942593	0.683110067412482	0.808680748201856	RSC011000023562	Unchanged
1.58054	-1.32780291585389	3.4622764314411	-0.383505748933288	0.701344808475864	NA	RSC011000022025	Unchanged
8993.56	-1.07138502976536	0.174468796625287	-6.14084037082238	8.20860422935135e-10	1.26585604345866e-08	RSC011000029868	Downregulated
0.452702	2.11421202497544	4.88812082106747	0.432520410678748	0.665363220993149	NA	RSC011000026494	Unchanged
16.692	-1.19399631857327	1.01636649798633	-1.17476945662699	0.240086962875302	0.406082065725881	RSC011000015727	Unchanged
1791.66	0.829599882932367	0.22591245594208	3.67221842404769	0.000240454025533323	0.00130496111173336	RSC011000004402	Unchanged
7.70311	0.348631469219185	1.4502326334409	0.240396927486043	0.810022559891535	0.893260367520753	RSC011000022416	Unchanged
760.241	-0.613419811912383	0.239684737025026	-2.55927773927605	0.0104889903877805	0.0344814067667282	RSC011000004006	Unchanged
33.5953	0.976167156788766	0.695185840310809	1.40418158740451	0.160264783309651	0.303300580718257	RSC011000025360	Unchanged
0	NA	NA	NA	NA	NA	RSC011000029554	Unchanged
0	NA	NA	NA	NA	NA	RSC011000032042	Unchanged
0	NA	NA	NA	NA	NA	RSC011000028847	Unchanged
0.563921	-2.82428771668325	4.89266789837027	-0.577249013288642	0.563771251348469	NA	RSC011000016344	Unchanged
1415.39	0.211384409642581	0.227924097423992	0.927433351855535	0.353701580884642	0.531764380210218	RSC011000004472	Unchanged
2.98415	0.136575641500114	2.2623735948994	0.0603682971760406	0.951862307778593	NA	RSC011000012379	Unchanged
2.61091	-0.92097282779742	2.82195474986802	-0.326359885055029	0.744152084466376	NA	RSC011000029499	Unchanged
3.30864	-3.85513152674637	2.80051915784357	-1.37657745205888	0.168642926059941	0.314689209022922	RSC011000019642	Unchanged
123.187	-0.296822713564412	0.396914268703123	-0.747825757270582	0.454565263728504	0.628846829744578	RSC011000027320	Unchanged
2133.74	-0.78578294936026	0.201205545082863	-3.90537422334284	9.4079681618057e-05	0.000561844631748309	RSC011000015959	Unchanged
2.25568	-4.82408366618412	3.35462486730389	-1.43803967865451	0.150422796228075	NA	RSC011000021493	Unchanged
1107.74	0.162102005308754	0.215287235457019	0.752956880906751	0.451475825504776	0.625913337433741	RSC011000014035	Unchanged
0.568501	-2.83489701082567	4.89188582566249	-0.57951005233074	0.562245065788524	NA	RSC011000030099	Unchanged
7.39449	0.230526353767858	1.46136401656771	0.157747386109378	0.87465585921422	0.932135191147366	RSC011000024385	Unchanged
28.0059	1.72439276400349	0.782796179766164	2.20286302945245	0.0276044040765672	0.076759585890299	RSC011000027059	Unchanged
2.47059	4.56533225983672	2.99618825738767	1.52371342107093	0.12758031533988	NA	RSC011000024872	Unchanged
2.11508	-2.02178465806386	2.795343176549	-0.723268854795804	0.46951472359368	NA	RSC011000025941	Unchanged
2.32215	-1.44056746450221	2.66165898031279	-0.541229163900224	0.588349638225208	NA	RSC011000028080	Unchanged
0	NA	NA	NA	NA	NA	RSC011000030231	Unchanged
3801.12	-0.833292343759061	0.193309351110136	-4.31066753353437	1.6276246158808e-05	0.000117147664631099	RSC011000002379	Unchanged
203.259	1.22444840331499	0.36534116105913	3.35152053430085	0.000803690784105082	0.00377572306754822	RSC011000022057	Upregulated
0	NA	NA	NA	NA	NA	RSC011000032767	Unchanged
15.2023	0.526324306769275	1.03273965297796	0.509638905847751	0.610304461782692	0.755828396652487	RSC011000022638	Unchanged
214.432	-0.655449405007851	0.385588688294267	-1.69986678786499	0.0891559853112197	0.194659885307709	RSC011000004815	Unchanged
179.419	0.587101731157343	0.371698676006958	1.57950988005767	0.114219152114013	0.235246336233404	RSC011000004589	Unchanged
9.89825	1.12389337384362	1.29209883178257	0.869819975220548	0.384398793448407	0.56196361621165	RSC011000015465	Unchanged
625.492	1.21729794871493	0.292127038209304	4.16701567981105	3.08613277791783e-05	0.000207782332803935	RSC011000001307	Upregulated
3478.09	0.105716771828056	0.178026123047411	0.59382729915374	0.552627628254862	0.711237782670143	RSC011000017941	Unchanged
0.414153	1.99749792976995	4.89673120337976	0.407924765891021	0.683328909895946	NA	RSC011000025305	Unchanged
0	NA	NA	NA	NA	NA	RSC011000030433	Unchanged
0.281961	-1.8279149284286	4.99718977421036	-0.36578857538334	0.714522845503383	NA	RSC011000000735	Unchanged
222.044	-1.4249551943006	0.336261537273817	-4.2376395642903	2.25882008427189e-05	0.000157413428407979	RSC011000006240	Downregulated
0.775578	-1.41058931006361	4.71407529061248	-0.299229270451541	0.764765117252774	NA	RSC011000024635	Unchanged
9.1601	-2.03384914542301	1.54083922541551	-1.31996194792779	0.186847722906747	0.338961213526515	RSC011000019895	Unchanged
39.5964	0.625204433960238	0.657418529465313	0.950999106259941	0.341604829562607	0.520271157998457	RSC011000022061	Unchanged
7.86315	-0.424992238531975	1.73871386739835	-0.244429084336857	0.806898518727739	0.891972479584236	RSC011000017485	Unchanged
17.6626	-3.69759674270602	1.17620355072967	-3.14367078760491	0.00166843024614652	0.00716082169425103	RSC011000021340	Downregulated
80.3276	1.8395321446414	0.486158285514341	3.78381321362285	0.000154443748982157	0.000876424934743793	RSC011000015419	Upregulated
0	NA	NA	NA	NA	NA	RSC011000027787	Unchanged
0	NA	NA	NA	NA	NA	RSC011000033747	Unchanged
0	NA	NA	NA	NA	NA	RSC011000026033	Unchanged
1550.73	-0.673329518001093	0.213841521987596	-3.14873141447314	0.00163980831920509	0.00705135770397827	RSC011000013810	Unchanged
574.259	-0.20898650085972	0.241764556707165	-0.8644215831556	0.387356340620462	0.564833941630853	RSC011000012214	Unchanged
145.81	-0.0373854687900468	0.389562078358255	-0.0959679364778054	0.923546037976975	0.958774465225056	RSC011000028052	Unchanged
0	NA	NA	NA	NA	NA	RSC011000022563	Unchanged
0	NA	NA	NA	NA	NA	RSC011000000291	Unchanged
123.044	0.477931558141383	0.489242052344738	0.976881598486581	0.328627772810019	0.506343262220698	RSC011000000229	Unchanged
255.609	-0.163468090643379	0.295880134092751	-0.552480791400938	0.580618991282917	0.733900132747268	RSC011000009029	Unchanged
1.46932	0.676861079099147	3.5659012143949	0.189814871025249	0.849454202356473	NA	RSC011000025298	Unchanged
0.563921	-2.82428771668325	4.89266789837027	-0.577249013288642	0.563771251348469	NA	RSC011000025075	Unchanged
12.5187	1.11049046690073	1.12730924630587	0.98508059837152	0.324584482613259	0.501975935570349	RSC011000017510	Unchanged
6.37794	0.0639764532805684	1.51598783159908	0.0422011654361932	0.966338333505885	0.981361541800051	RSC011000019632	Unchanged
227.323	-3.62776033407668	0.369687137253334	-9.81305533384218	9.89269597108334e-23	5.82416822297577e-21	RSC011000008751	Downregulated
3.62192	1.13276919393604	2.50829889132492	0.451608537504752	0.651551018464484	0.785516042013147	RSC011000034178	Unchanged
9.70727	-1.03053190332915	1.30916761254825	-0.787165748259887	0.431184845004295	0.607341221718648	RSC011000029222	Unchanged
701.37	-0.205125858631551	0.244125384828127	-0.840247968378902	0.40076936820051	0.577512185989767	RSC011000007724	Unchanged
11041.9	-2.02014700961268	0.17727632080738	-11.3954700797727	4.40446355858662e-30	4.30360504432486e-28	RSC011000008864	Downregulated
63.872	0.176811773664717	0.557762019299415	0.317002175742988	0.75124195133171	0.85503776322528	RSC011000002517	Unchanged
6.05573	-0.632311037068981	1.54455629669651	-0.409380375724319	0.682260538900502	0.808245805655982	RSC011000018935	Unchanged
4.38384	-0.880799180076673	1.87527718365166	-0.469690127814345	0.638576422068443	0.77628659944271	RSC011000020955	Unchanged
0.62123	2.58057180039409	4.85978767877913	0.531005050212889	0.59541527953418	NA	RSC011000032190	Unchanged
3813.37	-0.769501574176191	0.208447910698466	-3.69157729428781	0.000222867644672871	0.00121947931220414	RSC011000010912	Unchanged
0.414153	1.99749792976995	4.89673120337976	0.407924765891021	0.683328909895946	NA	RSC011000023203	Unchanged
8.25012	-3.04135541815093	1.63557466308486	-1.85950264869879	0.0629559241688072	0.14849782092967	RSC011000002394	Unchanged
72.9712	0.947116068459983	0.509203847450687	1.85999393602717	0.0628863839019912	0.148348839281883	RSC011000020734	Unchanged
597.149	0.0336113100700729	0.235744007548212	0.142575458946498	0.886625480364848	0.938440469067613	RSC011000007383	Unchanged
0	NA	NA	NA	NA	NA	RSC011000029823	Unchanged
3.72406	-1.68658644703885	2.05839665017221	-0.819369020493569	0.41257590442144	0.589387052096782	RSC011000029405	Unchanged
694.044	-0.442467658425111	0.23631972003679	-1.87232643283526	0.0611614559930555	0.145252211919782	RSC011000012805	Unchanged
0	NA	NA	NA	NA	NA	RSC011000031052	Unchanged
2.3	0.775213231815116	2.73422462978521	0.283522144951204	0.776776608575466	NA	RSC011000018523	Unchanged
0	NA	NA	NA	NA	NA	RSC011000020707	Unchanged
46.5944	-0.27294025418272	0.597425189752742	-0.456860974167633	0.647770976075762	0.782994399672123	RSC011000013834	Unchanged
2.42982	2.92548922673608	2.77477009812647	1.05431769958577	0.29173748792298	NA	RSC011000025753	Unchanged
42942.5	-1.19434630997238	0.164919520818154	-7.24199478659236	4.42132850245476e-13	1.04066795875087e-11	RSC011000019451	Downregulated
325.982	-0.946053511334307	0.270685951308946	-3.49502257786011	0.000474021655085044	0.00238034411336703	RSC011000017319	Unchanged
699.092	0.297722135169956	0.223544171495902	1.3318268742042	0.182917084822318	0.33399315385859	RSC011000009730	Unchanged
0	NA	NA	NA	NA	NA	RSC011000034236	Unchanged
213.532	-1.5867879569636	0.339155513720077	-4.67864414043778	2.88778130455734e-06	2.42613273979339e-05	RSC011000008567	Downregulated
426.348	0.0804515719591859	0.248790783280189	0.32337038735306	0.746414753300338	0.85190241070483	RSC011000006700	Unchanged
307.1	0.74671071330945	0.319837589371658	2.33465589450074	0.0195614040847684	0.057926964471067	RSC011000007666	Unchanged
1.4098	-4.14601510584093	4.00510042099429	-1.03518380815322	0.300583079051823	NA	RSC011000030987	Unchanged
22.5854	-1.32819156412656	0.880202226711514	-1.50896183151997	0.131308537071729	0.261503813445496	RSC011000014405	Unchanged
70.6206	0.202445899844991	0.490273248669571	0.412924630079977	0.679661834994462	0.806261669311233	RSC011000009784	Unchanged
0	NA	NA	NA	NA	NA	RSC011000032634	Unchanged
0	NA	NA	NA	NA	NA	RSC011000030769	Unchanged
354.709	-0.522650015603297	0.293946942337966	-1.77804202161892	0.0753969535623392	0.17067615643845	RSC011000009506	Unchanged
100.857	1.56354806521877	0.445958334878489	3.50604068347504	0.000454825694210287	0.00229435390864647	RSC011000007371	Upregulated
2282.83	-0.512548343891577	0.185256795161368	-2.76669119448559	0.00566283679625536	0.0203664196871201	RSC011000032180	Unchanged
0	NA	NA	NA	NA	NA	RSC011000030243	Unchanged
3.76644	2.5048595935495	2.22508043611578	1.12573889594846	0.260276054813182	0.430033368005722	RSC011000029719	Unchanged
215.723	0.0748851898545376	0.320521605181843	0.233635388828321	0.81526805165546	0.896494162154706	RSC011000018533	Unchanged
10.8891	4.19147289982184	1.566566420878	2.67557943535689	0.00746001923824249	0.0258890833286568	RSC011000019340	Unchanged
0	NA	NA	NA	NA	NA	RSC011000030245	Unchanged
124.975	1.06073480216834	0.393699701545269	2.69427382851692	0.00705421840835451	0.0246278110022946	RSC011000005528	Unchanged
160.602	1.05845745280208	0.352330314130748	3.00416231686862	0.00266313204195854	0.0107463362199802	RSC011000018306	Unchanged
764.322	0.18856467720773	0.217943937141822	0.865198085712408	0.386930075904833	0.564389319147394	RSC011000013765	Unchanged
179.184	1.54962844173678	0.373915693662655	4.14432576112958	3.4081497427552e-05	0.000227487147726097	RSC011000003919	Upregulated
1.0212	-0.335398421995759	4.1475317876246	-0.080866992507814	0.93554773012868	NA	RSC011000024205	Unchanged
7.14598	0.850778530866352	1.45377264157895	0.585221173196874	0.558399009821875	0.716647031912642	RSC011000030436	Unchanged
8284.92	0.296987757353845	0.169868777357902	1.7483363451078	0.0804058032570904	0.179378065497279	RSC011000014987	Unchanged
437.642	-0.755800741428007	0.251232842025532	-3.00836759770125	0.00262655223269408	0.0106097745651035	RSC011000006655	Unchanged
0.866855	3.05690781654843	4.40007901689626	0.694739300092097	0.487218694291135	NA	RSC011000034500	Unchanged
1878.23	-0.63669968112428	0.244245707519762	-2.60679988029171	0.00913927568314352	0.0307536707148158	RSC011000011424	Unchanged
534.553	0.184609178906073	0.237829598688407	0.776224573914111	0.437616398950546	0.613464907926635	RSC011000010973	Unchanged
3154.31	-0.626564215296645	0.178084480751415	-3.51835383214136	0.000434232957355995	0.00220145790785124	RSC011000015110	Unchanged
99.4435	-0.529594788990293	0.560299914737531	-0.945198767767757	0.344557408442402	0.523021053089299	RSC011000022816	Unchanged
1105.52	-0.74433285753448	0.201794599853846	-3.68856678064517	0.000225520837033977	0.0012316785028711	RSC011000018104	Unchanged
27.1564	0.360556132338388	0.767355447791147	0.46986847278697	0.638448990172302	0.77628659944271	RSC011000016992	Unchanged
85.4591	0.907316414419239	0.455500714954953	1.99190996771315	0.0463809371153035	0.116629400153156	RSC011000013594	Unchanged
1130.5	0.566223282347723	0.225021860231033	2.5163034461024	0.0118593028147466	0.0382295656996024	RSC011000006269	Unchanged
17.3622	-0.309523331137601	1.07949151052077	-0.286730676546293	0.774318546897195	0.870776043720406	RSC011000019188	Unchanged
22.2056	0.238435899365122	0.8646411108928	0.275762852773588	0.782730216961335	0.876000996925215	RSC011000025950	Unchanged
887.386	-0.753323577295796	0.212497965583078	-3.54508606813592	0.000392484905802744	0.00201395332842957	RSC011000001550	Unchanged
58.4069	0.285942626836971	0.540760650655763	0.52877853906385	0.59695908692197	0.745517618085517	RSC011000015702	Unchanged
15.6548	0.817399574516409	1.00130249318017	0.816336302050261	0.414307817158302	0.591002445431574	RSC011000013797	Unchanged
1.33883	3.68172937460569	3.72277802909816	0.988973649739087	0.322676034085844	NA	RSC011000027229	Unchanged
824.55	-0.380322658638713	0.238655379265217	-1.59360605995837	0.111024296346173	0.230092684389114	RSC011000012634	Unchanged
21.0267	0.559756421794235	0.893648296840722	0.62637216875265	0.531070859988768	0.693940149971276	RSC011000007070	Unchanged
928.18	-0.587772505116913	0.219930020650753	-2.6725433089023	0.00752786566276618	0.0260856081042509	RSC011000014582	Unchanged
1.91981	0.344482683761358	2.86981605580477	0.120036503058993	0.904454231743496	NA	RSC011000021967	Unchanged
2.80772	3.15654017317476	2.68894291907058	1.17389631099563	0.240436560258093	NA	RSC011000025495	Unchanged
10.3915	-1.2894916980595	1.26339596641494	-1.020655227924	0.307417813633772	0.484218454081101	RSC011000019971	Unchanged
1.88585	0.290773478455749	2.9402594629728	0.0988938160449815	0.921222578919281	NA	RSC011000030089	Unchanged
0	NA	NA	NA	NA	NA	RSC011000028970	Unchanged
79.4233	1.48377289470115	0.528065500954913	2.80982736425313	0.00495680802710361	0.0182159561741932	RSC011000016824	Unchanged
16.7045	-1.70661311792156	1.18527344334496	-1.43984759593138	0.149910521948722	0.289356672303912	RSC011000015585	Unchanged
437.696	-1.18765452390394	0.255446254132812	-4.6493323142897	3.33011296441421e-06	2.75691623308837e-05	RSC011000013507	Downregulated
0.828307	2.99461218765557	4.84117413578221	0.618571467099626	0.536198703473349	NA	RSC011000030259	Unchanged
5.28968	0.426578266765064	1.88556260226019	0.226233945377222	0.821019470339629	0.900179527710895	RSC011000019843	Unchanged
5.56271	-1.69072914445501	1.66237759501872	-1.01705481926684	0.309127351778545	0.486057538348093	RSC011000028187	Unchanged
56.5659	0.584149416482212	0.601749985822792	0.970751026580393	0.331672275303316	0.509111469450733	RSC011000006451	Unchanged
1.3395	-2.40326678878364	3.45760816320865	-0.695066264117509	0.487013775479974	NA	RSC011000033850	Unchanged
0.905404	3.11684329518664	4.80270520708188	0.648976599811013	0.516353501364769	NA	RSC011000030155	Unchanged
0.207077	1.03710765969951	4.9942362980181	0.207660911060831	0.835493740742432	NA	RSC011000032431	Unchanged
10.9959	0.370311442518376	1.28956124632412	0.287160802617126	0.773989197868723	0.870616174733344	RSC011000018461	Unchanged
0.281961	-1.8279149284286	4.99718977421036	-0.36578857538334	0.714522845503383	NA	RSC011000014378	Unchanged
1.69516	4.0263352299882	3.35848106026788	1.19885601786512	0.230583936197901	NA	RSC011000029202	Unchanged
1.58446	3.92436979434535	3.83503951286118	1.02329318412094	0.306169245413712	NA	RSC011000015230	Unchanged
3060.18	-0.159428929198681	0.204333784597753	-0.78023773460923	0.435250955163576	0.611242329997072	RSC011000002826	Unchanged
0	NA	NA	NA	NA	NA	RSC011000028809	Unchanged
35.0512	1.1267590677384	0.852574676387223	1.32159574867157	0.186302799813581	0.338290916902561	RSC011000022931	Unchanged
204.179	1.752175327222	0.388786536182418	4.50677985000972	6.58188598440339e-06	5.15533036602562e-05	RSC011000011897	Upregulated
2.54156	-0.323883799506239	2.84784596632454	-0.113729395246839	0.909452309661848	NA	RSC011000028262	Unchanged
9.48136	-1.35293646444878	1.35974919140507	-0.994989717957288	0.319741265162543	0.497130649284946	RSC011000013975	Unchanged
25.8933	0.0446785947478748	0.800464324036422	0.0558158476352556	0.955488510037715	0.975283557956681	RSC011000026083	Unchanged
1009.57	-0.75423296958275	0.232206073602245	-3.24811904306477	0.00116170656290731	0.00521635182861742	RSC011000004087	Unchanged
1922.45	0.593409554955509	0.191684375687073	3.09576381918711	0.00196306654720338	0.00821802206214486	RSC011000012442	Unchanged
0.568501	-2.83489701082567	4.89188582566249	-0.57951005233074	0.562245065788524	NA	RSC011000025166	Unchanged
99.9035	0.170788621253749	0.434605388726047	0.392974007419418	0.694338679276435	0.814962195859966	RSC011000015896	Unchanged
40170.2	-1.28753092599557	0.172817503012528	-7.45023451647855	9.31744566555848e-14	2.3500780797458e-12	RSC011000014310	Downregulated
4.16708	-0.247137851899485	1.8701518783401	-0.132148546201948	0.89486679826516	0.943812753125144	RSC011000025073	Unchanged
7.07797	-0.815521508071465	1.54761983240194	-0.526952091849171	0.59822685802117	0.746219255660693	RSC011000027329	Unchanged
16.9715	4.85277909490265	1.45211995722063	3.34185827470542	0.000832195403356335	0.00388842758791472	RSC011000008115	Upregulated
1.47391	0.667014419158877	3.56145332202725	0.187287143434804	0.851435502689425	NA	RSC011000022879	Unchanged
127.202	-0.76535850832924	0.409331178696929	-1.86977818490566	0.0615146269610566	0.14583021879035	RSC011000012919	Unchanged
0.905404	3.11684329518664	4.80270520708188	0.648976599811013	0.516353501364769	NA	RSC011000023647	Unchanged
0	NA	NA	NA	NA	NA	RSC011000015752	Unchanged
13514	-0.230538142714488	0.184700098845943	-1.24817552429562	0.211966785161493	0.371739118603535	RSC011000001130	Unchanged
41.0023	0.0168115812523488	0.636496881959236	0.0264126686694837	0.978928189538742	0.988025304198957	RSC011000025981	Unchanged
0	NA	NA	NA	NA	NA	RSC011000021831	Unchanged
450.284	-0.477916236964248	0.250904065143775	-1.90477677868786	0.0568090936351825	0.137057316369558	RSC011000011269	Unchanged
0	NA	NA	NA	NA	NA	RSC011000002312	Unchanged
61.9211	0.327224043732633	0.569858909624903	0.574219404497898	0.565819339914262	0.722616769163938	RSC011000000966	Unchanged
49.0117	-2.70619701430884	0.625046982618705	-4.32958975815054	1.4938737325544e-05	0.000108460923042624	RSC011000001075	Downregulated
66.2325	2.32365249920564	0.562671057835741	4.12968192844918	3.6326545134e-05	0.000241571005745259	RSC011000007252	Upregulated
5.22167	0.710525256254674	1.66745784081315	0.426112876058191	0.670025598180951	0.798884602425041	RSC011000028730	Unchanged
1043.51	1.27750445136826	0.234746012379471	5.44207093623875	5.26646944420845e-08	6.18621237542786e-07	RSC011000015262	Upregulated
6.38185	-0.977989486333744	1.60660013212498	-0.608732357715046	0.542701855555739	0.703388418734559	RSC011000028093	Unchanged
164.857	0.231508600018839	0.393622153597673	0.588149315029326	0.55643207449419	0.714813394479059	RSC011000000046	Unchanged
432.822	-0.0102898080864688	0.259317458336878	-0.0396803522310532	0.968347965986888	0.982115746392127	RSC011000007609	Unchanged
25.47	0.719485652172044	0.791705246089999	0.908779695126909	0.363466426690786	0.541543551556524	RSC011000010323	Unchanged
0.452702	2.11421202497544	4.88812082106747	0.432520410678748	0.665363220993149	NA	RSC011000014132	Unchanged
100.774	-1.03343396098834	0.433284495661301	-2.38511641043388	0.0170737176771719	0.0517328084146754	RSC011000003380	Unchanged
0	NA	NA	NA	NA	NA	RSC011000030232	Unchanged
0	NA	NA	NA	NA	NA	RSC011000018437	Unchanged
29.8488	2.83158173035462	0.821588517414443	3.44647188992572	0.000567957649191775	0.00278999897168457	RSC011000025204	Upregulated
0	NA	NA	NA	NA	NA	RSC011000029252	Unchanged
3.12254	-1.38073182255683	2.40431239176544	-0.574273055067934	0.56578303978235	0.722610093922372	RSC011000024071	Unchanged
719.249	0.939411666251921	0.238830834354969	3.93337681371449	8.37607741999194e-05	0.000505411729117573	RSC011000008136	Unchanged
4.3037	1.02100549429212	1.92176899628934	0.531284195063787	0.595221856018625	0.743994982610381	RSC011000034523	Unchanged
3.05216	-0.326585676768484	2.43539966116718	-0.134099417839274	0.893323959982966	NA	RSC011000027496	Unchanged
155.501	-0.636786348127296	0.374680483457222	-1.69954501566666	0.0892165403337978	0.194755528533039	RSC011000020813	Unchanged
4.61691	1.18054856035039	1.79939251281539	0.656081734219992	0.511771536290953	0.677677000327868	RSC011000021919	Unchanged
3.60538	0.622757589470999	2.02658962683198	0.30729338649804	0.758620069142218	0.860057768119268	RSC011000019686	Unchanged
10.7909	2.14670064934323	1.33488006408276	1.60815994418068	0.107800153400103	0.224833414109364	RSC011000013819	Unchanged
0.905404	3.11684329518664	4.80270520708188	0.648976599811013	0.516353501364769	NA	RSC011000028764	Unchanged
0	NA	NA	NA	NA	NA	RSC011000025025	Unchanged
236.328	-0.203146126684628	0.336878940664736	-0.603024119833007	0.546492643665137	0.706312812117643	RSC011000031476	Unchanged
1.26004	-1.02148742783841	3.79395426364197	-0.269240838675224	0.787744355439576	NA	RSC011000030280	Unchanged
3.5446	3.5232817409229	2.45337499935305	1.43609588499597	0.1509750588773	0.290808000844165	RSC011000026000	Unchanged
14.5096	-0.156223126334634	1.04006555394797	-0.150205076729663	0.88060282068698	0.935643011608522	RSC011000021567	Unchanged
19.7265	0.493434307966615	0.932683218440369	0.529048125034066	0.596772065843949	0.745404146052263	RSC011000016698	Unchanged
1419.57	0.259663123785034	0.198829170701531	1.30596090537853	0.191565852745247	0.345124256708298	RSC011000010024	Unchanged
21.8376	-0.108246941570793	0.861643355067663	-0.125628476021024	0.90002602092669	0.946424089069762	RSC011000012198	Unchanged
0.563921	-2.82428771668325	4.89266789837027	-0.577249013288642	0.563771251348469	NA	RSC011000023188	Unchanged
4.70959	-3.25772299122109	2.0982808593997	-1.55256765395701	0.120526458244433	0.245110895933219	RSC011000013019	Unchanged
48.7907	0.579027104952973	0.620823753977958	0.932675499677372	0.350987538497226	0.529429539323668	RSC011000020886	Unchanged
0.226351	1.10191924413391	4.98976115465477	0.220836070100463	0.825220076979852	NA	RSC011000033016	Unchanged
392.545	-1.57499035084507	0.261922132506972	-6.01320070117842	1.8189560489935e-09	2.68059714317769e-08	RSC011000017683	Downregulated
2.74982	4.72436348207279	2.80884342477873	1.68196042556019	0.0925765141089897	NA	RSC011000020413	Unchanged
25.1008	4.83617720078462	1.1362875956238	4.25612073863188	2.08004408117987e-05	0.000146446942500266	RSC011000019423	Upregulated
26.0396	-0.122235546750074	0.850711298791047	-0.143686285727936	0.885748201218249	0.93824394271241	RSC011000009003	Unchanged
3.50597	5.07202377332287	2.56378721929129	1.97833257579189	0.0478912004866774	0.119663679737583	RSC011000019918	Unchanged
62.7098	-1.37997413805167	0.537378338724058	-2.56797499751899	0.0102294533962954	0.0337570510473746	RSC011000011811	Unchanged
2.95409	-2.59797498276907	2.52837814316101	-1.02752627798034	0.304172718232095	NA	RSC011000022630	Unchanged
9.58489	-0.00477688965315023	1.35488611919599	-0.00352567613282873	0.997186923275167	0.998414379426855	RSC011000002992	Unchanged
805.03	-1.57482873201361	0.263357647531287	-5.97981014326353	2.23397840141021e-09	3.25508569704225e-08	RSC011000010460	Downregulated
9.23551	-0.297477531245763	1.28583267445541	-0.231350110442445	0.817042819905447	0.897596880994953	RSC011000009367	Unchanged
7.9912	1.33936940170237	1.44450980913832	0.92721378091668	0.353815549090423	0.531858678483723	RSC011000020519	Unchanged
157.147	1.08078607693326	0.393392208363075	2.74734998293552	0.00600789864838754	0.0214482166208554	RSC011000001634	Unchanged
148.726	-0.367219331616884	0.367595561359475	-0.998976511736976	0.317806069727115	0.49524761452148	RSC011000018579	Unchanged
25.0749	-0.109527986347434	0.792966979051472	-0.138124271553462	0.89014220370292	0.940472733844003	RSC011000015050	Unchanged
100.087	0.0108379211988851	0.431188098303687	0.025135019360511	0.979947267588776	0.988619743515552	RSC011000032613	Unchanged
0	NA	NA	NA	NA	NA	RSC011000029825	Unchanged
4.63515	-1.43832839879662	1.99365131284207	-0.721454343360671	0.470630021658145	0.644173110868756	RSC011000021841	Unchanged
1757.01	0.0212741186763205	0.234275141366857	0.0908082631055031	0.927644944173275	0.960779547354452	RSC011000000462	Unchanged
11.9019	1.32066595906367	1.16701520249957	1.13166131532391	0.257776851197985	0.427209284108405	RSC011000014456	Unchanged
0.452702	2.11421202497544	4.88812082106747	0.432520410678748	0.665363220993149	NA	RSC011000014003	Unchanged
643.304	-0.557195018291192	0.252837006115089	-2.20377161892814	0.0275404094874548	0.076672032211133	RSC011000010335	Unchanged
0	NA	NA	NA	NA	NA	RSC011000012617	Unchanged
17.6802	0.983127799550599	0.961486419863023	1.02250825309697	0.30654040850117	0.483189779942984	RSC011000028514	Unchanged
27.2692	3.1105158711927	0.863349836463216	3.60284526598764	0.000314752909977864	0.0016605215339236	RSC011000009980	Upregulated
2034.75	0.629389119135642	0.185285627147345	3.39685883263428	0.000681641217315438	0.0032708238092907	RSC011000008309	Unchanged
457.125	-1.91516843968354	0.266304457494154	-7.19164995473493	6.4012975853586e-13	1.48416924573793e-11	RSC011000012514	Downregulated
13.2787	1.87969183621461	1.16560715938014	1.6126289385647	0.106825147485562	0.223326354464178	RSC011000008659	Unchanged
87.5166	0.980362921096959	0.473325648070469	2.07122289927336	0.038337970574426	0.100051268064523	RSC011000007942	Unchanged
1.137	-3.83506692917293	4.36870345923844	-0.877850136763795	0.38002505202034	NA	RSC011000033186	Unchanged
9.61842	1.69608155079041	1.31751145236105	1.28733723547597	0.197976770487108	0.353370897979474	RSC011000023717	Unchanged
0.414153	1.99749792976995	4.89673120337976	0.407924765891021	0.683328909895946	NA	RSC011000007745	Unchanged
2023.55	0.651148802523286	0.191217176286617	3.40528406060799	0.000660952629741633	0.00318228848957385	RSC011000009749	Unchanged
4.57164	-0.710961163435891	1.81246845635658	-0.392261261674624	0.694865183357905	0.815333257933704	RSC011000025857	Unchanged
6.79084	2.31529709673535	1.70542674337902	1.35760571699959	0.174588827931883	0.322816505808694	RSC011000021434	Unchanged
45618.8	0.0240198101947863	0.197816940891009	0.121424434563572	0.903354864085887	0.948677626640052	RSC011000026017	Unchanged
0	NA	NA	NA	NA	NA	RSC011000028672	Unchanged
303.566	0.292819365182763	0.294947944715248	0.992783202695173	0.320815617457275	0.498303770278842	RSC011000004429	Unchanged
1021.29	0.00356252292674502	0.210064326282562	0.0169592000212021	0.986469164753282	0.99252976361085	RSC011000010371	Unchanged
0.281961	-1.8279149284286	4.99718977421036	-0.36578857538334	0.714522845503383	NA	RSC011000033963	Unchanged
25.4848	1.46064485272713	0.808012292600561	1.80770127645718	0.0706530058320274	0.1620670399116	RSC011000004467	Unchanged
793.018	2.5131895233749	0.335859759988132	7.48285392529224	7.27257035988127e-14	1.86054591550098e-12	RSC011000020322	Upregulated
118.178	-1.25007057103666	0.399779806504102	-3.12689773395004	0.00176661366814443	0.0075256641972337	RSC011000033728	Downregulated
0.982655	-0.448513619106893	4.21230620749712	-0.106476974135599	0.91520392351887	NA	RSC011000033364	Unchanged
1298.98	-0.387299815049341	0.205768506936164	-1.88221132969339	0.0598073279725139	0.14262782561154	RSC011000003542	Unchanged
0	NA	NA	NA	NA	NA	RSC011000034372	Unchanged
10.7031	1.28778465857025	1.23321037107668	1.04425383436074	0.296367965778294	0.472057331792755	RSC011000011681	Unchanged
75.2783	-0.800600575890115	0.481850018086831	-1.66151405175592	0.096610249155512	0.206990173586828	RSC011000002185	Unchanged
0	NA	NA	NA	NA	NA	RSC011000023388	Unchanged
0	NA	NA	NA	NA	NA	RSC011000019828	Unchanged
3.22748	0.34834427824448	2.35892213112667	0.147670952613474	0.882602456720286	0.936526744434671	RSC011000021751	Unchanged
1562.99	-0.220131056424464	0.204143844505782	-1.07831346547522	0.28089388984245	0.454413037098168	RSC011000018498	Unchanged
15.3697	2.1526761653121	1.23916047277155	1.73720531974148	0.0823509362756878	0.182857922571481	RSC011000017202	Unchanged
2.97277	-0.39966507797623	2.40943946406614	-0.16587471232905	0.868255548421389	NA	RSC011000028540	Unchanged
24.3191	-2.93693869736095	0.868333031628467	-3.38227222780301	0.000718888660469805	0.00342576963098879	RSC011000018014	Downregulated
75.3445	-0.941711604305276	0.507516028022363	-1.8555307661412	0.0635204699925065	0.149556396646324	RSC011000016455	Unchanged
12.7616	-1.97781582555893	1.1354252388786	-1.74191638325066	0.081523076735456	0.181418100428998	RSC011000017575	Unchanged
272.244	0.50891628149382	0.317372287195774	1.60353093835156	0.108817484254017	0.226447480655674	RSC011000006857	Unchanged
0.563921	-2.82428771668325	4.89266789837027	-0.577249013288642	0.563771251348469	NA	RSC011000030546	Unchanged
0.563921	-2.82428771668325	4.89266789837027	-0.577249013288642	0.563771251348469	NA	RSC011000033818	Unchanged
24.2218	-1.07409187946751	0.805929545654803	-1.33273669548227	0.182618226542804	0.333526023580689	RSC011000033427	Unchanged
0	NA	NA	NA	NA	NA	RSC011000030655	Unchanged
14.6479	1.03215230955417	1.0441970616473	0.988465058430516	0.322924938870017	0.500441120446638	RSC011000025263	Unchanged
9280.25	-0.104410384012895	0.181855851746958	-0.574138159481257	0.56587431265811	0.722631096874761	RSC011000000684	Unchanged
1.11256	1.54974881087669	4.07288488664298	0.380503955797791	0.703571360686214	NA	RSC011000022417	Unchanged
1378.66	-1.84208992662558	0.196261417829313	-9.38589941415602	6.23817235692409e-21	3.20239951788675e-19	RSC011000007665	Downregulated
10.812	0.959670898922168	1.26706448196575	0.757397048517466	0.448812023849334	0.623887573035579	RSC011000004139	Unchanged
0.563921	-2.82428771668325	4.89266789837027	-0.577249013288642	0.563771251348469	NA	RSC011000021729	Unchanged
3.10231	-1.44702134582703	2.64453293060986	-0.54717463680565	0.584258759352612	0.736060320101035	RSC011000022935	Unchanged
28.3218	1.50823171450238	0.777650130036349	1.9394733650104	0.0524437247119097	0.128633985674028	RSC011000015388	Unchanged
863.084	-0.232035500133696	0.817681948495973	-0.28377231582585	0.776584871515849	0.871891140206685	RSC011000010199	Unchanged
0	NA	NA	NA	NA	NA	RSC011000014629	Unchanged
4.52393	-0.734106197505151	1.80269033779246	-0.407228120168505	0.683840450182817	0.808961878093358	RSC011000024646	Unchanged
4.43028	-1.24206818046957	1.82817612931848	-0.67940290902529	0.49688260718301	0.666724656975413	RSC011000031273	Unchanged
1060.28	0.581795048117413	0.213012906591629	2.73126665152166	0.00630914019224128	0.0224238201391672	RSC011000011499	Unchanged
0	NA	NA	NA	NA	NA	RSC011000029661	Unchanged
1.46932	0.676861079099147	3.5659012143949	0.189814871025249	0.849454202356473	NA	RSC011000030392	Unchanged
5.56595	0.849315104563796	1.7262607560789	0.49199699499221	0.622721467873676	0.765967826901636	RSC011000020210	Unchanged
0	NA	NA	NA	NA	NA	RSC011000031258	Unchanged
60.4461	0.236409140755936	0.526534341963561	0.448990924075941	0.653438203828317	0.787056789248848	RSC011000001839	Unchanged
6.40653	-0.441290745519112	1.90005573725514	-0.232251473926028	0.816342700142489	0.897118295356019	RSC011000024339	Unchanged
0.568501	-2.83489701082567	4.89188582566249	-0.57951005233074	0.562245065788524	NA	RSC011000025882	Unchanged
7.28963	2.05728376765808	1.58067794316015	1.30151988047931	0.193080564105117	0.347169308406358	RSC011000017431	Unchanged
0.568501	-2.83489701082567	4.89188582566249	-0.57951005233074	0.562245065788524	NA	RSC011000031531	Unchanged
1058.92	-0.76829064352101	0.22832906568957	-3.36483943119864	0.000765882155886429	0.00362151068221612	RSC011000029569	Unchanged
326.712	-0.143354887436431	0.288937102678759	-0.496145652833701	0.619791651532235	0.763535246934477	RSC011000011787	Unchanged
13.8076	-0.556924454814653	1.18222994797664	-0.4710796370603	0.637583865984004	0.776080634349359	RSC011000020890	Unchanged
31.3926	-1.78491969459305	0.744234880223268	-2.39832846057629	0.0164700888668949	0.0501981542070304	RSC011000016133	Unchanged
17.2162	0.825284999674821	1.04196159365407	0.792049346829205	0.428331903429568	0.604936019448745	RSC011000019302	Unchanged
0.281961	-1.8279149284286	4.99718977421036	-0.36578857538334	0.714522845503383	NA	RSC011000024565	Unchanged
0	NA	NA	NA	NA	NA	RSC011000025780	Unchanged
573.803	0.300022586062401	0.251248425658183	1.19412722796749	0.232428203886228	0.396715985466198	RSC011000017541	Unchanged
1939.41	-0.142098384488318	0.200156928782494	-0.709934876362603	0.477744521620726	0.650275027819138	RSC011000026455	Unchanged
7860.63	0.17158597724628	0.18030276710927	0.95165470834007	0.341272126222256	0.519968767299912	RSC011000006575	Unchanged
170.31	-0.284216079494932	0.376347620586659	-0.755195632835114	0.450131608632435	0.624669471033646	RSC011000022477	Unchanged
[truncated: 28,503 more rows]

## Sheet: DE_PovsF5Novo
baseMean	log2FoldChange	lfcSE	stat	pvalue	padj	gene	Expression
[truncated: 30,075 more rows]

[truncated: 5 more sheets: DE_PovsF10Novo, DE_PovsF3R2, DE_PovsF4R2, DE_PovsF5R2, DE_PovsF10R2]
