# Supplementary material for: Vitamin B12 induces memory of predation through vitellogenin provisioning
Source: Nat Commun. 2026 Apr 9;17:3408. doi: 10.1038/s41467-026-71494-w (PMC13068944; doi:10.1038/s41467-026-71494-w)
Supplement: Supplementary file 7 — Source Data [file 41467_2026_71494_MOESM7_ESM.zip]

Archive with 22 entries (21 files):
- Sorce Data Files/
- __MACOSX/._Sorce Data Files
- Sorce Data Files/._Figure 6.xlsx
- __MACOSX/Sorce Data Files/._._Figure 6.xlsx
- Sorce Data Files/Figure 6.xlsx
- __MACOSX/Sorce Data Files/._Figure 6.xlsx
- Sorce Data Files/Figure 4 and Supplementary Figure 3.xlsx
- __MACOSX/Sorce Data Files/._Figure 4 and Supplementary Figure 3.xlsx
- Sorce Data Files/Figure 3 and Supplementary Figure 2.xlsx
- __MACOSX/Sorce Data Files/._Figure 3 and Supplementary Figure 2.xlsx
- Sorce Data Files/._Figure 2 and Supplementary Figure 1.xlsx
- __MACOSX/Sorce Data Files/._._Figure 2 and Supplementary Figure 1.xlsx
- Sorce Data Files/._Figure 5.xlsx
- __MACOSX/Sorce Data Files/._._Figure 5.xlsx
- Sorce Data Files/Figure 5.xlsx
- __MACOSX/Sorce Data Files/._Figure 5.xlsx
- Sorce Data Files/._Figure 3 and Supplementary Figure 2.xlsx
- __MACOSX/Sorce Data Files/._._Figure 3 and Supplementary Figure 2.xlsx
- Sorce Data Files/Figure 2 and Supplementary Figure 1.xlsx
- __MACOSX/Sorce Data Files/._Figure 2 and Supplementary Figure 1.xlsx
- Sorce Data Files/._Figure 4 and Supplementary Figure 3.xlsx
- __MACOSX/Sorce Data Files/._._Figure 4 and Supplementary Figure 3.xlsx
