# Supplementary material for: Vitamin B12 induces memory of predation through vitellogenin provisioning
Source: Nat Commun. 2026 Apr 9;17:3408. doi: 10.1038/s41467-026-71494-w (PMC13068944; doi:10.1038/s41467-026-71494-w)
Supplement: Supplementary file 7 — Source Data [file 41467_2026_71494_MOESM7_ESM.zip › Sorce Data Files/Figure 6.xlsx]

## Sheet: tu2155-F5Rev
	P0	F1	F2	F3	F4	F5	R1	R2
1	8	18	18	18	18	14	4	4
2	5	15	17	18	15	14	5	4
3	4	14	19	15	15	16	10	4
4	3	16	16	19	15	17	10	5
5	2	15	14	15	14	15	6	5
6	5	16	16	16	16	16	6	6
7	8	18	18	16	15	16	6	10
8	9	15	17	17	19	18	8	4
9	10	15	15	15	18	19	6	6
10	8	14	14	18	19	14	2	10
11	6	16	18	19	20	16	7	3
12	8	16	18	16	15	15	7	6
13	8	18	15	15	14	15	0	7
14	7	19	16	15	16	15	0	8
15	5	15	15	14	18	17	1	9

## Sheet: tu2155-F10Rev
	P0	F1	F2	F3	F4	F5	F6	F7	F8	F9	F10	R1	R2
1	8	18	18	18	18	14	16	16	14	18	14	3	4
2	5	15	17	18	15	14	17	16	14	13	14	5	6
3	4	14	19	15	15	16	16	17	15	15	15	5	5
4	3	16	16	19	15	17	17	14	16	16	15	7	8
5	2	15	14	15	14	15	16	14	16	17	18	6	8
6	5	16	16	16	16	16	15	13	18	18	18	5	5
7	8	18	18	16	15	16	13	14	18	14	16	4	5
8	9	15	17	17	19	18	10	12	19	14	15	4	6
9	10	15	15	15	18	19	16	16	15	15	15	6	2
10	8	14	14	18	19	14	18	15	16	15	18	5	5
11	6	16	18	19	20	16	15	18	17	16	17	5	3
12	8	16	18	16	15	15	15	20	16	17	15	6	5
13	8	18	15	15	14	15	14	15	15	18	16	8	4
14	7	19	16	15	16	15	16	14	15	19	18	10	4
15	5	15	15	14	18	17	19	14	18	18	16	9	7
