# Supplementary material for: Vitamin B12 induces memory of predation through vitellogenin provisioning
Source: Nat Commun. 2026 Apr 9;17:3408. doi: 10.1038/s41467-026-71494-w (PMC13068944; doi:10.1038/s41467-026-71494-w)
Supplement: Supplementary file 7 — Source Data [file 41467_2026_71494_MOESM7_ESM.zip › Sorce Data Files/Figure 4 and Supplementary Figure 3.xlsx]

## Sheet: 250nM-B12
	F1	F2	F3	F4	F5	R1	R2	R3
1	20	19	15	18	20	20	11	8
2	19	20	16	12	18	20	8	7
3	20	20	13	14	19	19	10	6
4	20	20	12	16	18	19	13	5
5	20	20	15	15	17	19	18	6
6	20	20	20	17	20	18	14	10
7	20	20	20	20	20	20	10	8
8	20	20	20	20	20	20	5	6

## Sheet: 250B12_F10Rev
	F1	F2	F3	F4	F5	F6	F7	F8	F9	F10	R1	R2	R3
1	20	19	15	18	20	20	20	18	18	20	20	9	10
2	19	20	16	12	18	20	20	20	20	20	19	10	10
3	20	20	13	14	19	20	20	20	19	20	19	8	9
4	20	20	12	16	18	20	20	18	18	20	18	10	8
5	20	20	15	15	17	20	20	20	20	18	18	15	9
6	20	20	20	17	20	20	20	20	20	19	16	13	10
7	20	20	20	20	20	20	20	20	20	19	20	10	5
8	20	20	20	20	20	20	20	20	20	20	20	9	8

## Sheet: 125nM-B12
	F1	F2	F3	F4	F5	R1	R2	R3
1	20	20	20	20	20	17	13	8
2	17	20	20	20	20	14	10	11
3	16	20	15	13	20	19	9	9
4	18	19	17	15	16	19	7	7
5	18	20	14	19	17	19	5	5
6	19	20	15	16	18	14	8	8
7	20	17	19	19	20	20	6	7
8	20	17	20	20	20	20	7	10

## Sheet: 125B12_F10Rev
F1	F2	F3	F4	F5	F6	F7	F8	F9	F10	R1	R2	R3
20	20	20	20	20	20	20	20	20	20	18	13	8
17	20	20	20	20	20	20	18	17	20	20	11	10
16	20	15	13	20	20	20	20	19	20	20	9	8
18	19	17	15	16	18	20	16	20	20	18	8	8
18	20	14	19	17	18	15	20	20	19	15	14	9
19	20	15	16	18	16	19	18	20	18	20	10	9
20	17	19	19	20	19	20	16	20	17	20	9	11
20	17	20	20	20	20	20	20	20	20	19	11	10

## Sheet: 50nM-B12
	F1	F2	F3	F4	F5	R1	R2	R3
1	18	20	20	18	20	19	7	8
2	19	20	18	15	20	10	8	8
3	15	20	18	17	18	9	11	7
4	16	20	16	18	16	10	12	10
5	15	20	17	20	19	18	8	11
6	16	20	15	20	20	15	9	9
7	15	20	20	20	20	13	10	7
7	20	20	20	20	20	18	9	10

## Sheet: 2nM-B12
F1	F2	F3	F4	F5	R1	R2	R3
20	19	20	20	17	14	5	10
20	19	16	20	20	15	7	9
20	19	20	19	20	15	7	9
20	17	19	20	18	13	8	10
20	20	20	20	17	13	9	10
20	20	20	20	20	14	3	6
20	20	20	20	20	15	8	7
20	19	19	18	20	15	10	8
19	18	20	20	20	12	8	8
19	18	19	19	19	10	5	10
19	18	18	17	19	14	8	5
17	18	18	20	18	13	9	8
15	18	20
18		17
18
17

## Sheet: Methionine-5mM
F1	F2	F3	F4	F5	R1	R2	R3
14	20	19	20	18	14	12
13	20	18	20	19	12	10
13	20	20	17	20	13	13
17	20	18	19	20	14	9
17	20	20	18	20	13	12
20	18	20	20	20	14	10
18	20	18	17	17	12	11
18	20		19	20	13	11
	20		20	20	14	12
	20				15	9
12	10	16	15	15	15	20	15
11	13	16	16	13	16	18	16
13	12	18	14	12	18	19	18
15	11	15	15	17	16	20	18
15	13	17	13	18	18	17	15
14	11	16	15	15	19	20	17
	14	15	15	14	15	17	19
	10	20		19	17	20	20

## Sheet: Methionine-10mM
F1	F2	F3	F4	F5	R1	R2	R3
17	20	19	17	20	20	13
18	20	17	20	18	14	13
18	19	17	20	20	15	12
16	20	20	19	20	12	12
16	20	20	19	19	13	11
12	20	19	16	20	13	10
18	20	18	20	17	12	11
18	20	18		19	14	8
	20			15	15	11
	20				14	12
13	15	15	17	17	15	20	19
16	17	13	19	17	15	20	16
14	15	16	15	20	15	20	16
15	11	15	17	20	15	19	15
13	17	15	15	18	16	20	16
10	15	15	13	18	16	20	14
11	14	16	14		20	17	16
	14	16	16		17	19	15

## Sheet: Methionine-20mM
F1	F2	F3	F4	F5	R1	R2	R3
12	13	15	17	20	13	19	13
10	13	15	16	19	16	20	14
14	12	14	14	16	19	20	15
12	11	17	13	16	14	16	15
13	11	14	15	16	16	17	13
10	13	15	14	17	17	17	12
	14	17	14	13	15	17	12
	13	16	15	18

## Sheet: Folate 10uM
F1	F2
10	14
15	15
12	10
9	10
12	12
10	9
9	10
9	10

[truncated: 2 more sheets: Folate 50uM, Folate 100uM]
