# Supplementary material for: Vitamin B12 induces memory of predation through vitellogenin provisioning
Source: Nat Commun. 2026 Apr 9;17:3408. doi: 10.1038/s41467-026-71494-w (PMC13068944; doi:10.1038/s41467-026-71494-w)
Supplement: Supplementary file 7 — Source Data [file 41467_2026_71494_MOESM7_ESM.zip › Sorce Data Files/Figure 3 and Supplementary Figure 2.xlsx]

## Sheet: metr1-mutant
	P0	F1	F2	F3	F4	F5	R1	R2	R3	R4	R5
1	8	20	16	16	20	15	10	7	10	10	9
2	8	18	20	20	20	16	8	7	13	11	10
3	7	18	20	16	19	15	10	4	8	8
4	9	20	18	18	19	17	8	7	9	7	8
5	10	19	18	20	20	15	10	8	12	8	10
6	5	20	19	20	20	16	8	8	9	9	8
7	5	20	15	20	20	15	9	13	13	7	7
8	6	20	14	19	19	13	10	12	11	5	7
9	7	20	18	18	20	17	12	7	10	8	9
10	8	18	20	20	16	18	11	8	11	9	5

## Sheet: metr1_55netins
P0	F1	F2	F3	F4	F5	F6	F7	F8	F9	F10	R11	R12	R13
8	20	16	16	20	15	20	20	15	18	20	3	11	8
8	18	20	20	20	16	18	19	15	19	18	4	9	11
7	18	20	16	19	15	18	20	15	17	18	3	9	9
9	20	18	18	19	17	18	19	20	16	18	5	11	12
10	19	18	20	20	15	19	16	19	19	19	8	9	12
5	20	19	20	20	16	20	15	18	18	20	5	9	10
5	20	15	20	20	15	15	18	20	20	20	4	8	5
6	20	14	19	19	13	16	18	19	20	20		8	5
7	20	18	18	20	17	16	20	16	20	20	4		11
8	18	20	20	16	18	18	20	20	20	20	4	10	10
											5	8	10
											8	6	9
											10	10	10
											8	9	10
											13	12	7
											11	10	11
											10	11

## Sheet: metr1_14netins
P0	F1	F2	F3	F4	F5	F6	F7	F8	F9	F10	R1	R2	R3
8	16	15	19	19	15	20	17	18	20	20	8	10	11
9	18	14	18	19	16	20	19	20	19	16	7	10	9
10	18	18	20	20	15	15	18	20	18	18	6	12	8
10	18	16	20	18	19	15	20	16	18	20	10	10	9
5	20	16	18	20	18	18	18	19	19	20	10	9	9
9	20	15	20	20	19	19	20	20	20	20	8	11	10
8	20	20	20	20	20	18	20	19	20	18	5	9	8
7	18	20	20	20	20	20	20	18	20	20		9	7

## Sheet: metr1_10netins
P0	F1	F2	F3	F4	F5	F6	F7	F8	F9	F10	R1	R2	R3
8	20	19	20	20	13	15	14	17	18	20	5	11	11
9	20	20	19	19	17	20	19	15	20	16	6	9	10
10	20	18	19	18	18	18	20	15	20	17	5	10	10
7	20	17	19	20	18	19	20	20	19	17	10	12	9
10	20	20	20	19	17	18	19	20	19	19	9	10	8
11	18	17	19	16	15	16	18	20	18	20	5	12	10
9	19	20	20	20	16	19	18	19	19	20	9	9	6
7	16	16	16	18	15	20	20	20	20	20	5	7	6
													9

## Sheet: mce-1
	P0	F1	F2	F3	F4	F5	R1	R2	R3	R4	R5
1	10	20	20	20	19	20	15	20	8	13	6
2	11	20	20	20	20	20	17	20	6	14	11
3	8	20	20	20	20	20	18	20	11	15	9
4	7	20	20	20	20	20	16	20	7	15	11
5	5	20	20	20	20	20	16	20	15	12	9
6	6	20	20	20	20	20	15	20	13	15	6
7	7	20	20	20	20	20	18	19	8	11	10
8	9	20	20	20	20	20	16	19	10	16	13
9	9	20	20	20	19	20	15	13	9	14	9
10	7	20	20	20	20	20	16	13	8	15	10

## Sheet: mce1_13ins
F0	F1	F2	F3	F4	F5	F6	F7	F8	F9	F10	R1	R2	R3
10	20	20	20	20	20	20	20	20	20	20	14	14	8
11	20	20	20	20	20	20	20	20	20	20	16	11	7
8	20	20	20	20	20	20	20	20	20	20	15	15	11
7	20	20	20	20	20	20	20	20	20	20	14	14	10
5	20	20	20	20	20	20	20	20	20	20	14	15	12
6	20	20	20	20	20	20	20	20	20	20	13	16	8
7	20	20	20	20	20	20	20	20	20	20	13	15	7
9	20	20	20	20	20	20	20	20	20	20	15	13	9
9	20	20	20	20	20	20	20	20	20	20	14		9
7	20	20	20	20	20	20	20	20	20	20	16		7

## Sheet: mce_28del
F0	F1	F2	F3	F4	F5	F6	F7	F8	F9	F10	R1	R2	R3
5	20	20	20	20	20	20	20	20	20	20	15	15	11
7	20	20	20	20	20	20	20	20	20	20	15	13	8
10	20	20	20	20	20	20	20	20	20	20	12	15	9
8	20	20	20	20	20	20	20	20	20	20	13	14	5
8	20	20	20	20	20	20	20	20	20	20	14	15	9
6	20	20	20	20	20	20	20	20	20	20	14	12	6
10	20	20	20	20	20	20	20	20	20	20	14	13	10
8	20	20	20	20	20	20	20	20	20	20	16	14	10
7	20	20	20	20	20	20	20	20	20	20	15
											15

## Sheet: metr-1_plusB12
	500nM	1000nM	1500nM
metr-1	5	8	8
	6	7	7
	5	5	8
	8	5	7
	8	5	9

## Sheet: mce1+B12_mut1
Allele	500nM	1uM	1.5uM
11ins+2ins+PTC	20	18	5
	20	18	6
	19	16	8
	18	9	5
	20	11	5
	20	12	7
	10	8	9
	10	9	13
	5	8	11
	6	8	10
	5	6	4
	6	17	7
	8	19	13
	8	18	18
	9
	6

## Sheet: mce1+B12_mut2
Allele	500nM	1uM	1.5uM
28del	18	18	18
	20	18	18
	20	16	8
	6	11	6
	8	10	4
	9	10	7
	6	10	10
		6	9
		18	12
		16	5
			10
			19
			20
