# Supplementary material for: Vitamin B12 induces memory of predation through vitellogenin provisioning
Source: Nat Commun. 2026 Apr 9;17:3408. doi: 10.1038/s41467-026-71494-w (PMC13068944; doi:10.1038/s41467-026-71494-w)
Supplement: Supplementary file 7 — Source Data [file 41467_2026_71494_MOESM7_ESM.zip › Sorce Data Files/Figure 5.xlsx]

## Sheet: tu2061
	P0	F1	F2	F3	F4	F5	F6	F7	F8	F9	F10	R1	R2	R3	R4
1	12	20	20	20	20	20	20	20	20	20	20	12	14	13	15
2	10	20	20	20	20	20	20	20	20	20	20	16	10	14	12
3	9	20	20	20	20	20	20	20	20	20	20	15	15	12	14
4	10	20	20	20	20	20	20	20	20	20	20	15	15	10	14
5	8	20	20	20	20	20	20	20	20	20	20	16	16	12	16
6	7	20	20	20	20	20	20	20	20	20	20	17	15	15	11
7	8	20	20	20	20	20	20	20	20	20	20	16	18	11	10
8	10	20	20	20	20	20	20	20	20	20	20	18	14	15	12
9	12	20	20	20	20	20	20	20	20	20	20	16	13	15	14
10	9	20	20	20	20	20	20	20	20	20	20	15	11	10	16

## Sheet: tu2062
	P0	F1	F2	F3	F4	F5	F6	F7	F8	F9	F10	R1	R2	R3	R4
1	10	20	20	20	20	20	20	20	20	20	20	16	12	14	10
2	7	20	20	20	20	20	20	20	20	20	20	15	13	13	12
3	10	20	20	20	20	20	20	20	20	20	20	16	15	14	10
4	10	20	20	20	20	20	20	20	20	20	20	15	12	13	10
5	9	20	20	20	20	20	20	20	20	20	20	15	12	11	12
6	10	20	20	20	20	20	20	20	20	20	20	16	11	14	10
7	8	20	20	20	20	20	20	20	20	20	20	15	9	15	8
8	8	20	20	20	20	20	20	20	20	20	20	16	15	12	12
9	12	20	20	20	20	20	20	20	20	20	20	18	14	12	14
10	11	20	20	20	20	20	20	20	20	20	20	14	16	17	9
