# Supplementary material for: Vitamin B12 induces memory of predation through vitellogenin provisioning
Source: Nat Commun. 2026 Apr 9;17:3408. doi: 10.1038/s41467-026-71494-w (PMC13068944; doi:10.1038/s41467-026-71494-w)
Supplement: Supplementary file 7 — Source Data [file 41467_2026_71494_MOESM7_ESM.zip › Sorce Data Files/Figure 2 and Supplementary Figure 1.xlsx]

## Sheet: 500nM_B12
	F1	F2	F3	F4	F5	R1	R2	R3	R4
1	19	20	20	20	20	20	16	11	10
2	20	20	20	20	20	20	14	9	12
3	20	20	20	20	20	16	15	10	11
4	20	20	20	20	20	18	12	11	7
5	19	19	20	20	20	17	15	10	10
6	20	20	20	20	20	18	17	8	10
7	20	20	20	20	20	16	16	8	8
8	20	20	20	20	20	18	14	12	11
9	20	20	20	20	20	18	15	10	8
10	20	20	20	20	20	17	13	9	11
11	20	20	20	20	20	20	12	9	5
12	20	20	20	20	20	20	11	10	5
13	20	20	20	20	20	20	10	12	6
14	20	20	20	20	20	18	15	11	10
15	20	20	20	20	20	16	16	8	9
16	20	20	20	20	20	15	18	8	9
17	20	20	20	20	20	17	19	8	7
18	20	20	20	20	20	20	14	7	5
19	20	20	20	20	20	19	13	10	5
20	20	20	20	20	20	20	20	6	9
21	20	19	13	15	16	20	16	9	11
22	20	20	16	14	19	20	10	7	10
23	20	19	14	5	2	17	9	9	9
24	20	20	19	13	15	18	10	11	1
25	20	20	18	15	13	16	11	5	10
26	20	20	14	18	15	20	10	12	9
27	20	20	17	12	13	18	8	10	12
28	20	18	15	13	15	19	11	15	13
29	20	20	16	15	15	20	12	9	15
30	20	20	15	12	14	11	10	5	10
31	20	20	18	15	18	20	11	6	9
32	20	20	18	16	19	19	15	7	5
33	20	20	20	16	20	20	15	8	5
34	20	20	20	20	20	20	15	8	6
35	20	20	20	20	20	20	12	9	8
36	20	20	20	15	20	20	11	11	8
37	20	20	16	16	20	16	10	10	9
38	20	20	15	16	20	18	13	13	11
39	20	20	20	17	20	16	12	8	10
40	20	20	20	20	17	19	10	8	7
41	18	17	20	20	12	19	17	9	12
42	17	15	20	20	10	20	14	10	15
43	18	15	20	19	14	20	15	13	14
44	17	18	20	19	13	20	15	12	15
45	19	15	18	19	13	20	13	14	12
46	19	18	20	20	13	20	15	14	15
47	19	15	20	20	14	20	12	11	13
48	19	16	20	20	14	20	7	9	14
49	18	20	20	20	20	20	14	12	9
50	20	20	20	20	20	20	16	10	15
51	20	20	20	20	20	20	15	10	10
52	20	20	18	20	20	20	15	15	11
53	20	20	19	20	20	20	16	8	7
54	19	20	20	20	20	19	20	8	5
55	20	20	20	20	20	18	20	7	9
56	20	20	19	18	20	18	18	5	6
57	20	20	20	19	20	18	19	6	10
58	20	20	20	20	20	19	13	8	2
59	20	20	20	20	19	20	12	8	10
60	20	20	20	20	15	20	11	7	8

## Sheet: 500nM-B12-F10Rev
	F1	F2	F3	F4	F5	F6	F7	F8	F9	F10	R1	R2	R3	R4
1	19	20	20	20	20	18	20	20	20	20	20	19	10	8
2	20	20	20	20	20	20	20	19	20	20	20	18	11	7
3	20	20	20	20	20	20	20	20	20	20	20	18	10	8
4	20	20	20	20	20	20	20	20	20	20	19	19	12	9
5	19	19	20	20	20	20	20	20	20	20	20	18	6	9
6	20	20	20	20	20	20	20	20	20	20	20	16	10	6
7	20	20	20	20	20	20	20	20	20	20	20	18	9	10
8	20	20	20	20	20	20	20	20	20	20	19	14	8	7
9	20	20	20	20	20	20	20	20	20	20	20	17	12	10
10	20	20	20	20	20	20	20	20	20	20	20	20	10	7
11	20	20	20	20	20	20	20	20	20	20	20	20	10	10
12	20	20	20	20	20	20	20	20	20	20	18	20	8	7
13	20	20	20	20	20	20	20	20	20	20	19	20	5	7
14	20	20	20	20	20	20	20	20	20	20	20	14	9	8
15	20	20	20	20	20	20	20	20	20	20	18	13	9	10
16	20	20	20	20	20	20	20	20	20	20	18	12	5	8
17	20	20	20	20	20	20	20	20	20	20	20	20	7	8
18	20	20	20	20	20	20	20	20	20	20	20	19	8	7
19	20	20	20	20	20	20	20	20	20	20	19	19	11	7
20	20	20	20	20	20	20	20	20	20	20	20	20	10	9
21	20	19	13	15	16	20	20	19	20	12	19	17	10	8
22	20	20	16	14	19	18	20	20	20	15	19	15	12	8
23	20	19	14	5	2	10	7	20	20	12	18	20	13	9
24	20	20	19	13	15	20	20	20	20	15	17	20	8	10
25	20	20	18	15	13	20	20	20	20	11	20	12	8	12
26	20	20	14	18	15	20	20	20	20	12	20	11	12	7
27	20	20	17	12	13	18	20	20	13	13	20	10	9	7
28	20	18	15	13	15	16	20	20	15	14	20	18	10	8
29	20	20	16	15	15	15	20	20	14	15	15	18	9	5
30	20	20	15	12	14	15	20	20	20	20	20	14	8	10
31	20	20	18	15	18	16	20	20	20	20	20	15	8	11
32	20	20	18	16	19	16	20	20	20	20	15	18	7	13
33	20	20	20	16	20	16	20	20	15	20	18	19	8	7
34	20	20	20	20	20	20	20	19	19	19	20	20	8	7
35	20	20	20	20	20	20	20	20	20	20	20	12	6	10
36	20	20	20	15	20	19	20	20	20	20	20	11	7	6
37	20	20	16	16	20	19	15	20	20	12	18	11	7	5
38	20	20	15	16	20	20	15	20	19	11	20	19	10	9
39	20	20	20	17	20	20	15	13	10	20	20	10	7	4
40	20	20	20	20	17	20	16	10	20	20	20	19	8	5
41	18	17	20	20	12	15	20	16	15	19	20	20	15	10
42	17	15	20	20	10	16	20	15	13	20	20	20	15	12
43	18	15	20	19	14	18	18	19	12	20	20	18	8	10
44	17	18	20	19	13	16	20	18	14	12	20	18	10	9
45	19	15	18	19	13	18	20	14	13	15	20	19	11	9
46	19	18	20	20	13	16	20	15	14	20	20	10	12	8
47	19	15	20	20	14	15	18	14	13	20	20	12	7	5
48	19	16	20	20	14	17	18	17	14	19	20	16	8	8
49	18	20	20	20	20	20	20	15	15	19	19	15	8	12
50	20	20	20	20	20	20	20	20	20	20	20	15	6	13
51	20	20	20	20	20	20	19	20	20	20	20	16	12	10
52	20	20	18	20	20	20	20	20	15	20	20	15	13	9
53	20	20	19	20	20	19	20	14	15	20	20	15	8	8
54	19	20	20	20	20	20	20	16	20	20	20	16	8	6
55	20	20	20	20	20	20	20	20	20	20	20	17	14	7
56	20	20	19	18	20	20	19	20	20	20	20	18	7	10
57	20	20	20	19	20	20	20	20	20	20	20	11	7	11
58	20	20	20	20	20	20	20	20	20	19	20	10	10	10
59	20	20	20	20	19	19	19	19	20	20	20	10	8	7
60	20	20	20	20	15	20	20	20	19	15	20	12	10	4

## Sheet: 1000nM_B12
	F1	F2	F3	F4	F5	R1	R2	R3	R4	R5
1	20	20	20	13	15	17	10	13	14	8
2	20	20	20	14	13	15	11	20	14	8
3	20	19	20	13	18	17	10	16	12	8
4	20	20	16	10	17	18	10	17	13	10
5	20	20	14	19	12	17	10	18	8	9
6	20	20	15	13	14	15	14	17	10	10
7	20	20	15	15	15	17	10	15	15	10
8	20	20	16	16	18	18	8	15	14	10
9	20	18	14	13	20	18	13	14	15	11
10	20	20	15	13	20	14	10	18	14	10
11	19	20	20	15	20	20	19	15	15	8
12	19	20	20	10	20	20	20	15	16	8
13	20	20	19	20	20	20	20	15	9	7
14	20	16	18	20	20	20	20	18	9	9
15	20	19	19	20	19	20	20	18	15	7
16	20	20	20	18	15	20	10	13	15	7
17	20	20	20	19	16	20	11	19	16	6
18	20	18	20	15	16	20	11	20	17	10
19	20	20	15	20	18	19	10	16	11	12
20	20	20	20	20	20	19	15	13	10	9
21	19	19	20	20	18	20	20	13	15	10
22	17	18	20	20	15	20	14	10	16	10
23	16	15	20	20	13	20	14	11	12	9
24	19	15	20	20	14	20	13	12	15	10
25	20	17	20	20	14	20	13	15	16	9
26	16	17	20	20	15	20	11	15	15	7
27	16	17	20	20	13	20	10	9	20	11
28	17	17	20	20	15	20	9	11	18	10
29	16	20	20	20	20	20	11	6	15	9
30	18	20	20	20	20	20	8	12	15	9
31	20	20	20	20	20	19	15	9	10	10
32	20	18	20	20	20	20	10	8	10	12
33	20	18	20	20	20	20	7	15	11	9
34	20	20	20	20	20	20	13	15	13	9
35	20	20	18	20	20	20	13	16	9	8
36	20	20	20	20	20	20	15	14	18	7
37	18	20	18	20	20	20	15	18	18	7
38	20	20	20	20	20	20	15	12	12	9
39	20	20	20	20	20	20	20	13	13	12
40	20	20	20	20	20	19	16	20	13	11

## Sheet: 1000nM-B12-F10Rev
	F1	F2	F3	F4	F5	F6	F7	F8	F9	F10	R11	R12	R13	R14	R15
1	20	20	20	13	15	16	20	20	20	16	17	18	20	12	8
2	20	20	20	14	13	14	20	20	20	13	20	15	20	14	8
3	20	19	20	13	18	15	20	20	20	15	20	17	19	12	11
4	20	20	16	10	17	17	20	20	20	15	20	11	17	13	6
5	20	20	14	19	12	19	20	20	20	15	20	12	18	12	12
6	20	20	15	13	14	14	20	20	20	15	20	13	16	11	8
7	20	20	15	15	15	13	20	17	20	20	20	20	15	13	6
8	20	20	16	16	18	15	20	20	20	15	20	12	15	15	11
9	20	18	14	13	20	15	20	20	20	20	20	11	17	20	11
10	20	20	15	13	20	15	20	20	20	20	20	10	20	20	10
11	19	20	20	15	20	18	18	20	20	20	20	9	10	15	9
12	19	20	20	10	20	19	18	18	20	20	20	9	15	13	9
13	20	20	19	20	20	20	19	19	18	20	19	10	10	12	9
14	20	16	18	20	20	20	20	20	20	19	20	15	16	14	7
15	20	19	19	20	19	20	20	20	20	20	20	15	12	14	4
16	20	20	20	18	15	20	20	20	20	20	17	15	13	13	5
17	20	20	20	19	16	20	20	20	20	20	17	16	11	11	5
18	20	18	20	15	16	20	20	20	20	19	18	18	17	10	10
19	20	20	15	20	18	18	19	20	20	18	19	19	14	15	8
20	20	20	20	20	20	20	19	20	20	20	20	14	13	15	9
21	19	19	20	20	18	13	18	17	19	20	20	15	10	17	10
22	17	18	20	20	15	17	17	19	19	20	15	15	10	18	12
23	16	15	20	20	13	18	18	19	20	20	15	16	15	17	8
24	19	15	20	20	14	16	19	14	20	20	18	10	15	18	8
25	20	17	20	20	14	15	19	20	20	20	17	10	19	19	7
26	16	17	20	20	15	13	19	18	20	20	16	10	15	19	10
27	16	17	20	20	13	15	20	16	20	20	19	15	19	19	11
28	17	17	20	20	15	17	17	16	20	20	20	15	15	15	5
29	16	20	20	20	20	20	18	14	20	20	20	20	18	13	8
30	18	20	20	20	20	20	20	19	20	20	19	20	15	14	9
31	20	20	20	20	20	20	19	20	20	19	20	10	15	14	10
32	20	18	20	20	20	20	19	20	20	20	20	18	14	19	8
33	20	18	20	20	20	20	20	20	20	18	20	19	17	18	9
34	20	20	20	20	20	18	19	20	20	20	20	13	17	15	11
35	20	20	18	20	20	20	20	15	20	19	20	12	20	15	8
36	20	20	20	20	20	20	18	20	20	20	19	18	16	13	10
37	18	20	18	20	20	20	18	20	20	20	19	14	15	15	8
38	20	20	20	20	20	19	20	20	20	20	17	13	11	9	7
39	20	20	20	20	20	19	20	20	20	20	18	14	12	11	10
40	20	20	20	20	20	19	20	20	20	20	20	15	18	11	9

## Sheet: 1500nM_B12
	F1	F2	F3	F4	F5	R1	R2	R3	R4	R5
1	17	15	20	20	15	20	12	12	20	10
2	19	15	16	20	15	20	11	13	20	10
3	20	17	20	20	15	19	15	14	17	7
4	19	16	17	18	14	20	12	10	20	7
5	19	15	20	20	17	19	19	9	16	10
6	20	17	20	20	15	18	10	8	11	5
7	15	15	19	20	13	18	16	8	16	7
8	15	19	20	20	16	20	16	11	20	6
9	18	18	18	20	20	20	11	10	10	5
10	19	20	16	20	20	20	12	20	11	8
11	20	20	17	18	20

## Sheet: Novo-B12_defficient
	F1	F2	F3	F4	F5	R1	R2	R3
1	20	20	20	20	20	5	7	10
2	19	20	20	20	20	7	9	6
3	15	19	20	20	20	4	5	8
4	20	19	20	20	20	3	7	6
5	18	20	20	19	20	4	5	6
6	19	20	20	20	20	5	10	10
7	19	20	20	20	20	5	6	7
8	20	20	20	20	20	5	8	9
9	20	20	20	19	19	10	7	8
10	18	19	18	18	19	9	7	7

## Sheet: Novo-B12_defficient-F10Rev
	F1	F2	F3	F4	F5	F6	F7	F8	F9	F10	R1	R2	R3
1	20	20	20	20	20	20	20	20	20	19	16	13	8
2	19	20	20	20	20	18	20	20	18	19	15	9	8
3	15	19	20	20	20	18	18	18	20	17	15	11	10
4	20	19	20	20	20	20	19	20	20	19	17	8	9
5	18	20	20	19	20	20	19	19	18	19	14	8	9
6	19	20	20	20	20	20	20	19	17	20	18	9	10
7	19	20	20	20	20	20	20	20	20	20	16	9	8
8	20	20	20	20	20	20	20	20	20	20	17	7	7
9	20	20	20	19	19	20	20	20	20	20	17	10	11
10	18	19	18	18	19	20	20	20	20	18	15	11	8

## Sheet: Novo-B12_rescue
	F1	F2	F3	F4	F5	R1	R2	R3
1	20	20	20	20	20	20	16	15
2	20	20	20	20	20	20	18	16
3	20	20	20	20	20	18	20	15
4	20	20	20	20	20	20	16	11
5	20	20	20	20	20	19	10	12
6	20	20	20	20	20	15	10	10
7	20	20	20	20	20	15	13	15
8	20	20	20	20	20	20	20	10
9	20	20	20	20	20	18	17	13
10	20	20	20	20	20	20	19	14
11	20	20	20	20	20	14	18	14

## Sheet: NovoB12-def-rescue_F10Rev
	F1	F2	F3	F4	F5	F6	F7	F8	F9	F10	R1	R2	R3
1	20	20	20	20	20	20	20	20	20	20	15	17	10
2	20	20	20	20	20	20	20	20	20	20	14	18	11
3	20	20	20	20	20	20	20	20	20	20	16	16	15
4	20	20	20	20	20	20	20	20	20	20	17	13	14
5	20	20	20	20	20	20	20	20	20	20	15	13	14
6	20	20	20	20	20	20	20	20	20	20	16	15	15
7	20	20	20	20	20	20	20	20	20	20	15	14	13
8	20	20	20	20	20	20	20	20	20	20	12	17	14
9	20	20	20	20	20	20	20	20	20	20	18	15	13
10	20	20	20	20	20	20	20	20	20	20	16	16	16
11	20	20	20	20	20	20	20	20	20	20
